# Supplementary material for: TC2N maintains stem cell-like characteristics to accelerate lung carcinogenesis by blockade of dual specificity protein phosphatase 3
Source: Cell Biosci. 2025 Jan 23;15:8. doi: 10.1186/s13578-025-01348-3 (PMC11758731; doi:10.1186/s13578-025-01348-3)
Supplement: Supplementary file 1 — Supplementary Material 1 [file 13578_2025_1348_MOESM1_ESM.xlsx]

## Sheet: Sheet1
Supplementary Data S1. The co-expressed genes of TC2N in the public database
TCGA			GSE157011			GSE66863			GSE60644			GSE41271			GSE31210
Name	R	P	Name	R	P	Name	R	P	Name	R	P	Name	R	P	Name	R	P
TC2N	1	0	TC2N	1	0	TC2N	1	0	TC2N	1	0	TC2N	1	0	TC2N	1	0
CATSPERB	0.683512	2.91562e-156	RP11-747H7.3	0.759657	4.05e-92	LOC100653515	-0.662973	4.03357e-10	TBX15	0.717655	8.71e-20	FLJ20273	0.569172	5.21e-25	RP11-747H7.3	0.589551	1.09405e-10
C14orf184	0.5945	7.63372e-109	CATSPERB	0.552631	4.72e-40	RASSF8	-0.628545	5.6848e-09	DUSP4	0.683466	2.05e-17	TSPAN13	0.533793	1.18e-21	CATSPERB	0.573539	4.45955e-10
SPDEF	0.580495	1.10619e-102	CXCL17	0.476527	8.31e-29	AMZ1	-0.618314	1.17357e-08	KLK13	0.675891	6.24e-17	MBNL2	0.529053	3.09e-21	FAAH2	0.54209	5.71292e-09
TMC5	0.544792	2.93881e-88	TSPAN13	0.453841	5.76e-26	TCEAL7	-0.614372	1.54099e-08	CD46	0.645928	3.73e-15	KIAA0828	0.498014	1.21e-18	SIAE	0.531468	1.27592e-08
AGR2	0.535068	1.26884e-84	RBM47	0.447642	3.16e-25	LRIG1	0.613876	1.59427e-08	BARX1	0.642272	5.96e-15	ALDH6A1	0.496526	1.59e-18	HMGB3	0.51937	3.08275e-08
RBM47	0.530819	4.51702e-83	MPP5	0.4476	3.2e-25	IFT43	0.612513	1.74996e-08	SNTB1	0.633266	1.84e-14	LEPROTL1	0.494375	2.35e-18	TFAP2A	0.49747	1.3983e-07
C20orf70	0.519008	7.13581e-79	AGR2	0.441992	1.45e-24	SIRPD	-0.612075	1.80293e-08	LOC648399	0.631095	2.4e-14	CD47	0.492989	3.02e-18	PAX9	0.497293	1.41488e-07
C9orf152	0.512984	8.54863e-77	FOXA1	0.441716	1.56e-24	IFFO1	-0.611287	1.90224e-08	MTUS1	0.62621	4.34e-14	C9orf152	0.490399	4.8e-18	LOC389906	0.494778	1.67176e-07
TJP3	0.51088	4.44781e-76	GOLGA5	0.432884	1.59e-23	C22orf31	-0.607129	2.51743e-08	MSMB	0.624294	5.45e-14	MOAP1	0.488148	7.15e-18	HMGB3P1	0.493489	1.82014e-07
SLC44A4	0.507942	4.36432e-75	SLC44A4	0.432352	1.83e-23	OR14I1	-0.605691	2.77122e-08	OAT	0.613171	2e-13	AGR2	0.487908	7.46e-18	NRGN	0.484937	3.17131e-07
FAM107B	0.497683	1.06636e-71	MUC1	0.430022	3.33e-23	LOC100128035	-0.605416	2.82237e-08	C20orf186	0.608155	3.54e-13	GPR160	0.486157	1.02e-17	COPB2	0.479034	4.61212e-07
FGL1	0.489579	4.2075e-69	SMEK1	0.429358	3.95e-23	DUSP7	-0.604732	2.95347e-08	SLC16A14	0.605708	4.65e-13	LNX2	0.485415	1.16e-17	JHDM1D-AS1	0.471202	7.50006e-07
MUC1	0.487337	2.13685e-68	LIFR	0.428748	4.61e-23	CCDC63	-0.603942	3.11236e-08	BMP6	0.602945	6.32e-13	TMEM66	0.484249	1.42e-17	FGL1	0.470632	7.76672e-07
RORC	0.483335	3.77545e-67	PAPOLA	0.42853	4.88e-23	GOLGA5	0.603566	3.19075e-08	RPH3AL	0.602194	6.87e-13	DDAH1	0.482735	1.85e-17	CAPN13	0.47009	8.02829e-07
PAPL	-0.483257	3.99164e-67	SETD3	0.425923	9.46e-23	SPTLC2	0.60292	3.32972e-08	FAM195A	0.601097	7.75e-13	IER3IP1	0.478538	3.81e-17	RP11-532F12.5	0.466885	9.7551e-07
LRRC26	0.480027	3.93953e-66	CP	0.421569	2.82e-22	ACYP1	0.60032	3.94954e-08	SLC26A4	0.591066	2.29e-12	SLC12A2	0.477215	4.78e-17	UBA5	0.456514	1.80813e-06
ST6GALNAC1	0.476866	3.61682e-65	KLHDC2	0.418042	6.77e-22	DYNC1H1	0.598175	4.54167e-08	LOC730130	0.587363	3.38e-12	TXNDC13	0.476182	5.7e-17	SPDEF	0.453695	2.13086e-06
HAL	0.472249	8.84518e-64	MBIP	0.415093	1.4e-21	APOA4	-0.598113	4.56017e-08	ZSCAN12L1	0.587334	3.39e-12	TMEM59	0.47554	6.36e-17	MTHFD2L	0.452338	2.30498e-06
CAPN13	0.470029	4.04118e-63	TMC5	0.413993	1.83e-21	C5orf64	-0.597254	4.82112e-08	MAGED4B	0.587328	3.39e-12	FNDC3A	0.475098	6.86e-17	SRD5A2	0.451758	2.38342e-06
BCL2L15	0.468662	1.02507e-62	S100P	0.410114	4.66e-21	LOC283332	-0.596202	5.16003e-08	PAK3	0.578612	8.34e-12	UBE4A	0.474621	7.43e-17	NUDT22	0.448062	2.94584e-06
ARHGEF38	0.468428	1.20077e-62	FNBP1L	0.40842	6.99e-21	MAGEA10-MAGEA5	-0.596168	5.17124e-08	GMPR	0.571414	1.72e-11	SLTM	0.470654	1.45e-16	LINC00589	0.447561	3.03113e-06
XBP1	0.4674	2.41026e-62	KRT7	0.407887	7.94e-21	LOC286238	-0.595764	5.30745e-08	DNAJC12	0.570154	1.95e-11	SLC30A9	0.470483	1.49e-16	TIMP2	-0.445832	3.34354e-06
SMPDL3B	0.466752	3.73229e-62	FAM107B	0.406164	1.2e-20	NTRK1	-0.594835	5.63412e-08	SLC46A3	0.567586	2.51e-11	TRAM1	0.467166	2.59e-16	SERP1	0.444035	3.70039e-06
EFCAB4A	0.464179	2.10242e-61	PPP2R5C	0.404808	1.65e-20	PPP1R18	-0.594574	5.72903e-08	HAL	0.563484	3.74e-11	FLRT3	0.465573	3.36e-16	OCRL	0.442146	4.11384e-06
SELENBP1	0.462913	4.89489e-61	CPSF2	0.401851	3.29e-20	JKAMP	0.594077	5.91456e-08	P2RXL1	0.563094	3.88e-11	CMPK	0.465046	3.67e-16	ALDH3B2	0.440067	4.61936e-06
BICD2	-0.460777	2.02017e-60	CAPN13	0.401194	3.84e-20	ADCY10	-0.59385	6.0008e-08	FGL1	0.559585	5.43e-11	PLS1	0.464628	3.93e-16	GALNT7	0.439104	4.87287e-06
GNA14	0.460358	2.66623e-60	IRX3	0.397966	8.11e-20	CSRP3	-0.59374	6.04321e-08	SLC12A2	0.558817	5.85e-11	SUCLG2	0.464324	4.13e-16	YIPF6	0.438604	5.0097e-06
FGA	0.460112	3.13597e-60	ARHGAP12	0.397476	9.08e-20	LHX9	-0.59374	6.04322e-08	CCDC109A	0.555297	8.16e-11	DKFZP564O0823	0.463766	4.52e-16	LAMTOR1	0.438409	5.06385e-06
ADAM23	-0.459409	4.98564e-60	ATXN3	0.396303	1.19e-19	PP12613	-0.591853	6.8154e-08	SNORA1	0.554614	8.7e-11	SLC4A4	0.461969	6.06e-16	DSCAM-AS1	0.436085	5.75542e-06
TESC	0.458407	9.63055e-60	WDR20	0.395885	1.31e-19	C15orf55	-0.591212	7.09829e-08	E2F5	0.553401	9.74e-11	TBC1D9	0.461512	6.53e-16	PDHX	0.43479	6.17808e-06
AHCYL2	0.456772	2.80685e-59	UAP1	0.394744	1.7e-19	ACTB	-0.590903	7.23874e-08	ENPP4	0.551393	1.17e-10	TMEM106B	0.46148	6.56e-16	PTP4A1	0.434061	6.42906e-06
CAPN8	0.455376	6.96598e-59	MAGI3	0.394141	1.95e-19	PPBPL2	-0.589459	7.92985e-08	AHCYL2	0.546691	1.81e-10	SIRT1	0.461288	6.77e-16	GLRX5	0.433881	6.49232e-06
AP2M1	-0.454132	1.56067e-58	TOB1	0.392816	2.63e-19	GSG1	-0.58922	8.04998e-08	SNORA16A	0.540873	3.07e-10	C2orf30	0.459639	8.84e-16	TIMM8B	0.432109	7.14846e-06
DUSP4	0.45358	2.23024e-58	PRR15L	0.389164	5.98e-19	SLC12A3	-0.589008	8.15799e-08	LOC727832	0.539542	3.46e-10	HADHSC	0.459316	9.31e-16	TTC33	0.431954	7.20852e-06
PSMD2	-0.452618	4.14723e-58	GPD1L	0.387061	9.55e-19	CFHR2	-0.588513	8.41575e-08	IL4	0.538906	3.66e-10	TRIM5	0.459036	9.74e-16	C11orf31	0.431033	7.57668e-06
LONRF3	0.452565	4.29084e-58	ALDH6A1	0.384763	1.59e-18	PSG1	-0.588347	8.50407e-08	C8orf4	0.537791	4.04e-10	SAR1A	0.457534	1.24e-15	WASF2	-0.430774	7.68344e-06
CXCL17	0.451795	7.0378e-58	ELF3	0.384311	1.75e-18	C11orf40	-0.587694	8.85956e-08	PDE4D	0.536799	4.41e-10	BMPR2	0.457329	1.28e-15	MUC5B	0.429567	8.19924e-06
ERBB3	0.451406	9.031e-58	EXD2	0.384178	1.81e-18	OR4C11	-0.586986	9.26086e-08	CATSPERB	0.535826	4.8e-10	CARM1	-0.455762	1.64e-15	PPARGC1A	0.426577	9.62116e-06
RND1	0.451313	9.58942e-58	CEACAM6	0.383788	1.97e-18	PTH1R	-0.586945	9.28434e-08	LOC283392	0.532757	6.29e-10	ANKRD50	0.454747	1.93e-15	ETNPPL	0.426562	9.62889e-06
RPH3AL	0.450481	1.63339e-57	TTC6	0.382836	2.42e-18	AKNA	-0.586675	9.44236e-08	CDH15	0.529952	8.03e-10	USP38	0.454699	1.95e-15	HLX	-0.426067	9.88603e-06
FOXE1	-0.449922	2.33353e-57	RALGAPA2	0.38245	2.64e-18	CDRT15	-0.586654	9.45435e-08	GK	0.529713	8.19e-10	KIAA1244	0.454222	2.1e-15	GPD2	0.426026	9.90737e-06
DST	-0.448945	4.34655e-57	CMPK1	0.381299	3.39e-18	HTR5A	-0.586588	9.49384e-08	TLL2	0.52851	9.09e-10	CTSO	0.453602	2.32e-15	KIAA1324	0.424934	1.04985e-05
TMEM125	0.447957	8.14279e-57	TRIP11	0.379809	4.68e-18	IL4	-0.586166	9.74639e-08	HEXDC	0.528111	9.41e-10	CD55	0.452531	2.74e-15	SCOC	0.424447	1.07726e-05
ITGA6	-0.447834	8.80222e-57	GSKIP	0.378591	6.09e-18	ND6	-0.58616	9.75004e-08	SNORA72	0.526675	1.06e-09	KIAA1370	0.452311	2.84e-15	COQ3	0.42338	1.13963e-05
MLPH	0.447101	1.39911e-56	STEAP4	0.377361	7.94e-18	RCVRN	-0.585654	1.00623e-07	C6orf52	0.525465	1.18e-09	SNRPA	-0.449362	4.51e-15	LOC100288860	0.422825	1.17345e-05
MUC5B	0.445985	2.82966e-56	PLEKHS1	0.377289	8.06e-18	OR4S2	-0.585205	1.03468e-07	PPP1R3B	0.525195	1.21e-09	C9orf5	0.449052	4.73e-15	ALKBH3	0.421694	1.24527e-05
STEAP4	0.445633	3.53161e-56	TMED10	0.377277	8.08e-18	SYCP3	-0.582478	1.22468e-07	STAU2	0.521745	1.62e-09	ATP1B1	0.449033	4.74e-15	PNPLA4	0.421263	1.2737e-05
TOX3	0.44437	7.80282e-56	STAM2	0.376363	9.83e-18	C18orf57	-0.582268	1.24061e-07	PITX2	0.521448	1.66e-09	NDUFA4	0.448766	4.94e-15	GAS7	-0.417222	1.57159e-05
HGD	0.444367	7.8138e-56	CLMN	0.375139	1.28e-17	OR52M1	-0.581947	1.26536e-07	FLJ45513	0.520929	1.73e-09	KLHL2	0.448591	5.08e-15	ASRGL1	0.417028	1.58737e-05
C8orf4	0.443781	1.12791e-55	ACTR10	0.375109	1.28e-17	TTLL2	-0.581671	1.28699e-07	TTC17	0.519932	1.88e-09	FLJ31951	0.447875	5.68e-15	RAB10	0.4162	1.65666e-05
TUBB6	-0.443767	1.1374e-55	SLC6A14	0.375097	1.29e-17	WNT8A	-0.580155	1.41208e-07	LOC650412	0.519002	2.04e-09	FLJ30046	0.447072	6.43e-15	BOD1L1	-0.41385	1.86893e-05
CEACAM6	0.443655	1.22015e-55	SCP2	0.374321	1.52e-17	WDR89	0.58006	1.42031e-07	ASAH1	0.516993	2.41e-09	PTP4A1	0.446894	6.61e-15	CLDN10-AS1	0.412425	2.00992e-05
PNKD	0.442198	3.02523e-55	OR7E14P	0.374282	1.53e-17	RD3	-0.579614	1.45952e-07	LOC727945	0.516399	2.53e-09	PARVA	0.446531	6.99e-15	LOXL4	0.411154	2.14393e-05
KCNG1	-0.441162	5.75523e-55	ZBTB42	0.372989	2.01e-17	NPS	-0.579582	1.46233e-07	HOOK3	0.514285	3.01e-09	TMED10P	0.445024	8.82e-15	IFFO1	-0.411045	2.15573e-05
FXR1	-0.439983	1.19257e-54	LOC101926907	0.37138	2.83e-17	MUC7	-0.578876	1.52656e-07	LOC653061	0.513263	3.27e-09	KLHDC2	0.44473	9.22e-15	MRPL48	0.410499	2.21619e-05
LRG1	0.438384	3.19205e-54	ST6GALNAC1	0.370358	3.5e-17	L1CAM	-0.578055	1.60458e-07	ATP1B1	0.512189	3.57e-09	TMEM77	0.444058	1.02e-14	GTDC1	-0.410464	2.22015e-05
PCYT1A	-0.438227	3.51394e-54	SPATA7	0.369828	3.92e-17	ZNF777	0.577574	1.65207e-07	TCF1	0.508437	4.85e-09	ENPP4	0.444024	1.03e-14	STON1	-0.409817	2.29386e-05
YEATS2	-0.437067	7.14937e-54	TMPRSS2	0.369554	4.15e-17	GRIA3	-0.57738	1.67156e-07	CD2AP	0.504756	6.51e-09	TSPAN8	0.443357	1.14e-14	FGA	0.408259	2.48103e-05
DSC3	-0.436719	8.84698e-54	MYO6	0.369276	4.39e-17	SSX2	-0.576794	1.73181e-07	LOC730167	0.50414	6.84e-09	LOC133619	0.443136	1.18e-14	SOX2	0.40642	2.72041e-05
ADCY3	-0.436008	1.36429e-53	PRKAA1	0.367943	5.8e-17	OR2C3	-0.576477	1.76525e-07	DCTN6	0.500195	9.34e-09	XBP1	0.44274	1.25e-14	PTGR2	0.406037	2.77286e-05
PCDH19	-0.435711	1.63512e-53	MB	0.367902	5.85e-17	SNORA50	-0.57603	1.81342e-07	SNORA32	0.499928	9.54e-09	FAM8A1	0.442381	1.32e-14	CLGN	0.405987	2.77976e-05
FOXA1	0.435322	2.0704e-53	SELENBP1	0.367859	5.9e-17	LOC100130433	-0.575057	1.92267e-07	THPO	0.499639	9.76e-09	CLN5	0.441749	1.45e-14	PDGFRB	-0.405667	2.82449e-05
ODZ2	-0.432963	8.63613e-53	EPB41L5	0.367106	6.9e-17	KCNA7	-0.574781	1.95479e-07	FGG	0.499586	9.8e-09	TMBIM4	0.440317	1.81e-14	BACH2	-0.405433	2.85752e-05
SENP2	-0.432857	9.20508e-53	CCDC176	0.366741	7.44e-17	NANOGNB	-0.574691	1.96545e-07	FLJ35767	0.498858	1.04e-08	LOC642916	-0.44021	1.84e-14	EHF	0.404103	3.05276e-05
HDGFRP3	-0.432181	1.38271e-52	GPRC5A	0.363262	1.52e-16	SLC9A10	-0.574457	1.99312e-07	LLGL2	0.497986	1.11e-08	CAT	0.43999	1.9e-14	BDH1	0.403283	3.17914e-05
SUCLG2	0.431844	1.69298e-52	AREL1	0.361841	2.03e-16	CABP2	-0.574099	2.03635e-07	RND1	0.497287	1.17e-08	NCOA7	0.439568	2.02e-14	ATXN10	0.402648	3.28042e-05
KRT7	0.431495	2.08713e-52	GMDS	0.361512	2.17e-16	SIX6	-0.574079	2.03878e-07	C8orf83	0.496887	1.21e-08	SEC11L3	0.439456	2.06e-14	RAB18	0.402076	3.37424e-05
CHST14	-0.4314	2.20989e-52	ACADSB	0.361261	2.29e-16	ZBTB42	0.573719	2.08309e-07	LOC648742	0.494563	1.45e-08	SPC24	-0.439121	2.16e-14	MRPL3	0.401572	3.45886e-05
TFF3	0.431395	2.21586e-52	TMEM125	0.359133	3.52e-16	DDI1	-0.573647	2.09211e-07	SIRT1	0.492542	1.69e-08	KIAA1737	0.439024	2.2e-14	MTUS1	0.400508	3.64432e-05
SORBS2	0.430377	4.07738e-52	TSPAN18	-0.358141	4.29e-16	RDH14	0.57318	2.15124e-07	UOX	0.49099	1.91e-08	NFIA	0.438984	2.21e-14	AGR2	0.400035	3.72974e-05
DLX1	-0.429833	5.63987e-52	DNAAF2	0.357224	5.16e-16	NGDN	0.573021	2.17185e-07	ERBB3	0.489651	2.11e-08	C14orf142	0.43892	2.23e-14	HPR	0.399839	3.76568e-05
TMEM158	-0.429524	6.78042e-52	DNAH5	0.356414	6.07e-16	SCRT2	-0.572978	2.17742e-07	GPR81	0.48963	2.11e-08	KHSRP	-0.438602	2.34e-14	TGFB1I1	-0.399461	3.83581e-05
TFRC	-0.429331	7.60975e-52	FBXO34	0.355144	7.81e-16	HSD3B1	-0.572907	2.18658e-07	PGC	0.489373	2.16e-08	C1orf119	0.438486	2.38e-14	CDK2AP2	0.399005	3.92215e-05
JAG1	-0.429282	7.83176e-52	ISCA2	0.353943	9.91e-16	RAG2	-0.572859	2.19283e-07	UEVLD	0.489255	2.18e-08	UTP14C	0.438157	2.5e-14	ZCCHC24	-0.398617	3.99703e-05
SFTA2	0.429194	8.25653e-52	TTC39A	0.353263	1.13e-15	FNTB	0.57272	2.21111e-07	PCM1	0.488881	2.24e-08	PAPOLA	0.438128	2.51e-14	LOC102724362	0.398072	4.1044e-05
HNF1B	0.428569	1.19719e-51	BZW1	0.352927	1.21e-15	LOC100129027	-0.572065	2.29893e-07	CHCHD7	0.487307	2.52e-08	CD46	0.43659	3.17e-14	EMP3	-0.395841	4.57275e-05
GPR39	0.428385	1.33529e-51	MED6	0.352717	1.26e-15	NKX2-6	-0.572	2.30789e-07	SDR16C5	0.484952	3.01e-08	ABCC4	0.435537	3.7e-14	GNPNAT1	0.394278	4.93025e-05
FAAH2	0.428329	1.37996e-51	TDP1	0.35221	1.39e-15	MAGEB18	-0.571938	2.31632e-07	SNORD6	0.481236	3.97e-08	ANKRD12	0.435029	3.99e-14	LOC101929497	0.393764	5.05343e-05
ACAP2	-0.428047	1.63204e-51	NEMF	0.351677	1.55e-15	OR6C6	-0.571848	2.32882e-07	HEATR5A	0.480852	4.08e-08	LIFR	0.434541	4.3e-14	EI24	0.393193	5.19351e-05
PRR15L	0.427746	1.94998e-51	TTC9	0.349683	2.29e-15	FLJ46361	-0.571672	2.35323e-07	CRIPAK	0.480733	4.12e-08	FLJ20160	0.434321	4.44e-14	ZFPM2	-0.392727	5.31053e-05
TP53I11	0.427299	2.54068e-51	CAB39L	0.349509	2.37e-15	ACCN5	-0.571427	2.3877e-07	AQP5	0.480017	4.34e-08	KIAA0494	0.433938	4.7e-14	TNS3	-0.392256	5.4312e-05
KIT	0.427137	2.7968e-51	RPP38	0.348756	2.74e-15	POM121L10P	-0.571191	2.42135e-07	NNMT	0.479964	4.36e-08	FBXO34	0.433649	4.9e-14	CBR3	0.392232	5.43748e-05
UBXN10	0.427069	2.91071e-51	ENPP4	0.347772	3.31e-15	TMEM202	-0.570839	2.47232e-07	TM9SF1	0.479547	4.49e-08	TLOC1	0.433606	4.93e-14	MGST1	0.39115	5.72518e-05
GPC1	-0.426197	4.87153e-51	GOLT1A	0.347282	3.64e-15	LOC100131381	-0.570721	2.48971e-07	MTFR1	0.479293	4.58e-08	ATP6AP2	0.431969	6.28e-14	LIN7C	0.390658	5.86044e-05
CNGA3	0.426011	5.4346e-51	MACC1	0.347134	3.75e-15	XLOC_011202	-0.56972	2.64145e-07	VIL1	0.478525	4.84e-08	SORBS2	0.43173	6.51e-14	DNAJC19	0.389892	6.07719e-05
DUSP14	-0.425707	6.5007e-51	TSPAN12	0.346748	4.04e-15	TMED10	0.569509	2.67444e-07	LOC651524	0.478504	4.85e-08	KITLG	0.43024	8.1e-14	UBE2E2	-0.389547	6.17726e-05
NCS1	-0.425701	6.52313e-51	AQP3	0.346691	4.08e-15	CASS4	-0.569382	2.69447e-07	LOC729952	0.478255	4.94e-08	TMED5	0.42986	8.56e-14	EHHADH	0.389346	6.2362e-05
S100P	0.425487	7.39838e-51	GALC	0.345725	4.92e-15	EFCAB9	-0.569339	2.70131e-07	RBM47	0.477815	5.1e-08	KIT	0.429049	9.64e-14	EIF2S3	0.389245	6.26614e-05
CADPS2	0.42514	9.07154e-51	ENTPD5	0.345664	4.98e-15	PDZD9	-0.569299	2.70772e-07	GEM	0.476743	5.52e-08	CYB5A	0.428632	1.02e-13	FSTL3	-0.389228	6.27126e-05
FMO5	0.423758	2.03765e-50	DEFB1	0.345612	5.03e-15	OR52K1	-0.568701	2.80472e-07	MLPH	0.476604	5.57e-08	TSC22D1	0.428151	1.1e-13	TSHZ3	-0.389016	6.33429e-05
KIAA1045	-0.423641	2.18222e-50	DCAF5	0.345082	5.56e-15	FLJ23865	-0.568647	2.81361e-07	TMEM135	0.476324	5.69e-08	MBIP	0.428105	1.11e-13	GPR124	-0.388746	6.41553e-05
SLCO3A1	-0.423346	2.59235e-50	AHCYL2	0.345018	5.63e-15	LINC00028	-0.568561	2.82789e-07	PAEP	0.475436	6.07e-08	RHOB	0.427727	1.17e-13	HP	0.38815	6.59815e-05
SH3BP1	-0.423134	2.93425e-50	SRP54	0.344447	6.28e-15	GPHN	0.568328	2.86681e-07	SLC7A2	0.475261	6.14e-08	SHRM	0.427393	1.23e-13	JAM3	-0.388037	6.6336e-05
DVL3	-0.422753	3.66373e-50	LINC01207	0.344353	6.4e-15	PDHA2	-0.568283	2.87441e-07	CALCA	0.47083	8.46e-08	FTS	0.426477	1.4e-13	CCDC160	0.388021	6.63848e-05
FAT2	-0.422484	4.28319e-50	ARID4A	0.342909	8.42e-15	OR4C12	-0.568121	2.90194e-07	PTPN20	0.470745	8.51e-08	UCHL5IP	-0.426267	1.44e-13	MFNG	-0.387798	6.70841e-05
SLC4A4	0.421936	5.89194e-50	MLPH	0.342366	9.34e-15	LOC100127910	-0.567585	2.99449e-07	FOXA3	0.470586	8.61e-08	SF3A2	-0.425098	1.71e-13	ECE2	0.386926	6.9889e-05
CORO1C	-0.42191	5.98143e-50	RORC	0.342213	9.61e-15	XLOC_005539	-0.567421	3.02339e-07	OSBPL5	0.470233	8.82e-08	IQGAP1	0.423615	2.11e-13	ZNF521	-0.386246	7.21516e-05
C17orf28	0.421887	6.06279e-50	MIPOL1	0.341706	1.06e-14	KTN1	0.567334	3.03884e-07	FGA	0.467197	1.09e-07	SRI	0.423517	2.14e-13	RAB43	0.385058	7.62689e-05
FAM46A	0.421765	6.50463e-50	PITPNC1	0.341446	1.11e-14	LOC100133106	-0.567228	3.0577e-07	LOC728586	0.465658	1.22e-07	ST6GALNAC1	0.423198	2.24e-13	CCDC102A	-0.384925	7.67428e-05
ACSL5	0.421408	8.0015e-50	SGMS1	0.341275	1.15e-14	PTH	-0.567202	3.06233e-07	FLJ16793	0.465336	1.25e-07	C13orf24	0.422544	2.46e-13	STK10	-0.384605	7.78944e-05
STARD10	0.421321	8.41924e-50	KIT	0.340903	1.23e-14	SPANXN4	-0.566992	3.10029e-07	PRDX3	0.457867	2.1e-07	UNQ473	0.421923	2.69e-13	AKT3	-0.384283	7.90729e-05
FGG	0.420965	1.03462e-49	CCNK	0.340234	1.4e-14	TCP11	-0.565941	3.29632e-07	B3GALT2	0.457235	2.19e-07	TSPAN3	0.421698	2.78e-13	FAM199X	0.383922	8.04111e-05
WFDC2	0.420523	1.33631e-49	TCAIM	0.340101	1.43e-14	MMP27	-0.565731	3.33691e-07	LOC645287	0.456597	2.29e-07	GOLPH3L	0.421349	2.92e-13	BNC2	-0.383524	8.19101e-05
S1PR5	-0.420455	1.38979e-49	AKTIP	0.339707	1.54e-14	PRAMEL	-0.565708	3.34124e-07	YTHDF3	0.455864	2.41e-07	WDR26	0.420767	3.17e-13	LARP1B	0.383359	8.25397e-05
CHST7	-0.419934	1.87758e-49	SEMA6D	-0.339238	1.69e-14	OR5B2	-0.565631	3.35623e-07	S100P	0.455271	2.51e-07	PRKAA1	0.420631	3.23e-13	GGT5	0.383033	8.37942e-05
ZBTB42	0.419852	1.96858e-49	NRDE2	0.338942	1.78e-14	TRIM40	-0.565412	3.3993e-07	VPS37A	0.455199	2.52e-07	TMEM50A	0.420379	3.35e-13	KIAA1598	0.382074	8.75965e-05
CMPK1	0.419783	2.0479e-49	EHF	0.338889	1.8e-14	LACRT	-0.565061	3.46929e-07	C1orf210	0.455001	2.55e-07	AGA	0.419917	3.58e-13	DHTKD1	0.382018	8.7821e-05
CAPN5	0.418979	3.25478e-49	VTI1B	0.338818	1.82e-14	TSKS	-0.563956	3.699e-07	OR4K15	0.454765	2.59e-07	GGCX	0.419324	3.89e-13	RHOV	0.381967	8.80269e-05
C3orf21	-0.418362	4.6376e-49	TJP3	0.338025	2.11e-14	DLX1	-0.563664	3.76197e-07	C14orf128	0.454535	2.63e-07	CD302	0.418335	4.47e-13	AR	0.381647	8.93381e-05
C1orf210	0.418216	5.04405e-49	NDUFB1	0.337508	2.33e-14	GRAMD1C	0.563403	3.81911e-07	VENTX	0.45422	2.69e-07	SNX4	0.418313	4.49e-13	TIMM10	0.381144	9.14337e-05
PLEKHG7	0.418091	5.42008e-49	ABCD3	0.337487	2.34e-14	CCDC70	-0.563118	3.88254e-07	SPDYE1	0.454043	2.72e-07	ZMPSTE24	0.418305	4.49e-13	IZUMO2	0.379119	0.000100337
SENP5	-0.417622	7.08863e-49	DHRS3	0.337348	2.4e-14	LOC730811	-0.563063	3.8948e-07	LGSN	0.452694	2.98e-07	IL1R1	0.417523	5.01e-13	CFB	0.379114	0.000100358
IYD	0.417084	9.64427e-49	HOOK1	0.337294	2.42e-14	OR52L1	-0.562866	3.93934e-07	LOC651429	0.452554	3.01e-07	FLJ22104	0.417204	5.24e-13	RP13-238F13.5	0.378697	0.000102289
NDRG4	-0.416224	1.575e-48	CCNY	0.336908	2.6e-14	SIVA1	0.562837	3.94598e-07	OBP2A	0.451951	3.14e-07	LMBRD1	0.417174	5.26e-13	SEPHS1	0.378544	0.000103006
CD109	-0.416218	1.58078e-48	ZFYVE21	0.335607	3.32e-14	PIGV	0.562713	3.97416e-07	ACY3	0.451767	3.18e-07	GPC4	0.416946	5.43e-13	KATNAL1	-0.377543	0.000107814
GJA3	-0.415784	2.02317e-48	MAP3K9	0.335383	3.46e-14	CNKSR2	-0.562439	4.03736e-07	ATP2C2	0.450097	3.55e-07	ATP1A1	0.416462	5.82e-13	UNC5C	-0.377285	0.000109088
TP63	-0.41471	3.72425e-48	PLEKHF2	0.335083	3.65e-14	KCNJ9	-0.562124	4.11127e-07	KNDC1	0.449803	3.62e-07	LOC653400	0.415882	6.31e-13	RP11-355F16.1	0.37726	0.000109213
PLUNC	0.413513	7.32812e-48	APOPT1	0.334729	3.9e-14	TTL	-0.562079	4.12184e-07	LOC100134444	0.4497	3.65e-07	KIAA0895	0.415373	6.77e-13	BPIFA2	0.377132	0.000109848
ATP1B3	-0.413042	9.56265e-48	VIPAS39	0.33413	4.36e-14	C6orf220	-0.561832	4.18084e-07	BAI1	0.449318	3.74e-07	MUC1	0.415272	6.87e-13	KLF12	-0.377129	0.000109864
KIAA0802	-0.412873	1.05177e-47	PTGR2	0.333979	4.48e-14	CLEC1B	-0.561758	4.19861e-07	GRIP2	0.446674	4.46e-07	CGRRF1	0.414983	7.15e-13	COX7B	0.376964	0.00011069
VSNL1	-0.412629	1.20647e-47	TRAPPC6B	0.333648	4.76e-14	OR13G1	-0.561673	4.21916e-07	ANRIL	0.446037	4.65e-07	ENPP5	0.414959	7.17e-13	FYN	-0.376792	0.000111559
EIF5A2	-0.41227	1.47676e-47	WDR89	0.332869	5.49e-14	C16orf82	-0.561643	4.22649e-07	ZAN	-0.445782	4.73e-07	SMARCAD1	0.41458	7.56e-13	HSPA14	0.376658	0.000112239
CDK2AP2	0.41221	1.527e-47	CYP4B1	0.332796	5.56e-14	LINC00290	-0.56159	4.23943e-07	LOC100132051	0.444481	5.16e-07	C12orf26	0.414347	7.81e-13	NSUN3	0.37628	0.000114182
FBXO27	-0.411934	1.78327e-47	ARF6	0.332594	5.77e-14	PIEZO2	-0.56141	4.28344e-07	LRG1	0.444296	5.22e-07	SLK	0.414121	8.06e-13	BAG1	0.375778	0.000116807
FAM177B	0.411782	1.94252e-47	RPH3AL	0.332433	5.95e-14	SH2D4B	-0.561379	4.29102e-07	TNRC9	0.444177	5.26e-07	CYLC2	-0.414109	8.07e-13	PRPF18	0.374869	0.000121705
CP	0.411673	2.06426e-47	MIAT	-0.33242	5.96e-14	BAG5	0.561318	4.30617e-07	GPRC5C	0.443836	5.38e-07	DUSP16	0.413972	8.23e-13	SLC16A14	0.374806	0.000122047
C11orf41	-0.411588	2.16518e-47	KIRREL	-0.331423	7.15e-14	XLOC_002977	-0.561278	4.31587e-07	KLHDC2	0.441974	6.08e-07	YAP1	0.41387	8.34e-13	MRGPRF	-0.374387	0.000124378
PIK3CA	-0.411196	2.69765e-47	LLGL2	0.331183	7.47e-14	DHRS7C	-0.560717	4.45707e-07	LPL	0.441242	6.38e-07	MGC2654	-0.413216	9.13e-13	LYST	-0.374316	0.000124776
KIF13B	0.410423	4.15772e-47	GLRX5	0.331019	7.7e-14	MYADML	-0.560451	4.52529e-07	BACH2	-0.440581	6.66e-07	DDIT4L	0.413176	9.18e-13	C11orf83	0.374103	0.000125978
WDR53	-0.41038	4.2567e-47	NSUN7	0.330421	8.58e-14	RXFP2	-0.560198	4.59141e-07	ABCB4	0.440477	6.7e-07	NUCB2	0.412885	9.56e-13	COPZ1	0.373162	0.000131415
C3orf59	-0.409891	5.59341e-47	COX16	0.329752	9.69e-14	LOC284933	-0.559871	4.67797e-07	LOC647719	0.439211	7.27e-07	TSPAN12	0.412315	1.03e-12	SMCO4	0.373073	0.000131942
IGF2BP2	-0.409853	5.71305e-47	TRIB1	0.329745	9.71e-14	LOC440970	-0.559472	4.78574e-07	RBPMS	0.438169	7.78e-07	WDR7	0.412141	1.06e-12	EPB41L2	-0.372991	0.000132431
FAM131A	-0.409807	5.8618e-47	TTC8	0.329242	1.06e-13	ZNF599	-0.5594	4.80533e-07	CPS1	0.437965	7.88e-07	FLJ23191	0.410272	1.37e-12	TMX2	0.372565	0.000134983
MPPED1	-0.409273	7.89313e-47	PCYT1B	-0.329153	1.08e-13	UCP1	-0.5593	4.83284e-07	GOLT1A	0.437064	8.35e-07	KIAA1862	-0.410103	1.4e-12	SUV39H2	0.372316	0.000136491
ZIC5	-0.409176	8.33183e-47	TMCO4	0.329	1.11e-13	OR8I2	-0.558958	4.92773e-07	STARD10	0.436218	8.82e-07	COQ7	0.409797	1.46e-12	MAP7D3	-0.372132	0.00013762
RAET1L	-0.408539	1.18653e-46	NEBL	0.328891	1.13e-13	LOC286094	-0.558752	4.98583e-07	MED13L	0.435337	9.33e-07	TRMT1	-0.409796	1.46e-12	C9orf41	0.372004	0.000138409
C19orf21	0.408466	1.23613e-46	PAFAH2	0.328796	1.15e-13	FLJ41423	-0.558732	4.99161e-07	TACC2	0.434934	9.57e-07	YTHDF2	0.409484	1.53e-12	CREB3	0.371989	0.000138502
PTDSS1	-0.408209	1.425e-46	BCL2L15	0.328668	1.18e-13	LOC100192378	-0.558321	5.1096e-07	NAT1	0.433545	1.05e-06	ELOVL5	0.409419	1.54e-12	ENTPD1	-0.371607	0.000140885
FNBP1L	0.407088	2.65049e-46	TSPAN8	0.328638	1.19e-13	GALNTL5	-0.55818	5.15078e-07	FURIN	0.433248	1.07e-06	ARL1	0.408895	1.65e-12	MAP2K1	0.371607	0.000140889
KCNK5	0.407065	2.68499e-46	CHKA	0.32856	1.2e-13	ZNF645	-0.558125	5.1669e-07	C9orf152	0.433068	1.08e-06	ATAD4	0.408892	1.65e-12	FGD2	-0.37111	0.000144048
NTRK2	-0.407052	2.70347e-46	HMGCL	0.32799	1.33e-13	RCOR1	0.558055	5.18752e-07	OPN3	0.432217	1.14e-06	PDLIM7	-0.408655	1.71e-12	AMD1	0.370161	0.000150256
BNC1	-0.405764	5.4991e-46	CD2AP	0.327877	1.36e-13	C14orf2	0.557675	5.30052e-07	RHOB	0.432061	1.15e-06	GALNT4	0.408596	1.72e-12	VPS37A	0.370134	0.000150437
MAPKBP1	-0.405509	6.32527e-46	SYBU	0.327445	1.47e-13	OR5M9	-0.557579	5.32935e-07	SLC22A23	0.431197	1.21e-06	INCENP	-0.408392	1.77e-12	AIFM1	0.369838	0.000152431
FBN2	-0.405213	7.44112e-46	GPBP1L1	0.326853	1.63e-13	KRTAP27-1	-0.557037	5.49527e-07	TMC5	0.431074	1.22e-06	TMED7	0.408241	1.81e-12	NNT	0.369642	0.000153758
CREB3L1	0.405041	8.17794e-46	ZNF468	0.326463	1.75e-13	C3orf74	-0.556994	5.50885e-07	RNF145	0.429719	1.33e-06	SEC24D	0.408001	1.87e-12	HIC1	-0.368933	0.000158667
KLHDC7A	0.404691	9.90609e-46	TMEM158	-0.326155	1.85e-13	LOC283692	-0.556821	5.56288e-07	PLA2G10	0.42936	1.36e-06	SEL1L	0.407318	2.05e-12	MAGOHB	0.368841	0.000159313
SLC7A2	0.404548	1.07148e-45	TMEM30B	0.326025	1.9e-13	SLC35F4	-0.556681	5.60699e-07	GPR35	0.429165	1.38e-06	SMPDL3B	0.407311	2.05e-12	CALHM2	-0.368682	0.00016044
DLX5	-0.404462	1.12323e-45	ZNF33A	0.32588	1.95e-13	PRKG1	-0.556656	5.61506e-07	LOC647197	0.429008	1.39e-06	KRT9	-0.406597	2.26e-12	MAF	-0.368503	0.000161716
DSG3	-0.404256	1.25693e-45	FAM126B	0.3258	1.97e-13	LOC401098	-0.556643	5.61911e-07	TOX3	0.428804	1.41e-06	LOC642082	-0.404729	2.91e-12	RPP38	0.368478	0.000161892
ARRB1	0.404126	1.34998e-45	DUSP14	-0.325664	2.02e-13	GOLGA6L1	-0.556594	5.63463e-07	TESC	0.428213	1.46e-06	CITED2	0.404705	2.92e-12	TMEM30B	0.368017	0.000165219
CACNA1D	0.404016	1.43353e-45	LOC284219	-0.325413	2.11e-13	CASP14	-0.556506	5.66282e-07	FLJ20273	0.427743	1.51e-06	YIPF6	0.403512	3.42e-12	TCF4	-0.36796	0.000165634
RAP2B	-0.403663	1.73852e-45	ACSM3	0.325403	2.12e-13	LINC00032	-0.556296	5.73053e-07	CBX6	-0.427408	1.54e-06	C14orf147	0.403416	3.47e-12	DTD2	0.367917	0.000165952
LSG1	-0.403601	1.79798e-45	BTBD7	0.325281	2.17e-13	OR52D1	-0.556048	5.81116e-07	LOC643624	0.426462	1.63e-06	C14orf32	0.403328	3.51e-12	RASSF2	-0.367772	0.000167019
ASAH1	0.403375	2.03386e-45	LRG1	0.325231	2.18e-13	TRIM68	0.555977	5.83438e-07	FAM190B	0.424207	1.88e-06	AGR3	0.403092	3.62e-12	GLI2	-0.367564	0.000168551
SIAE	0.402862	2.69061e-45	PNRC2	0.325171	2.21e-13	CYLC2	-0.555649	5.94326e-07	HNF1A	0.421963	2.15e-06	MEIS3P1	0.403023	3.65e-12	ZXDA	0.367518	0.000168898
CYP2B7P1	0.402803	2.77739e-45	ACP6	0.324743	2.38e-13	ATP8B2	-0.555503	5.99221e-07	ATP8A1	0.421909	2.16e-06	LOC497661	0.402952	3.69e-12	CLDN10	0.36722	0.000171129
TNFRSF10C	0.402419	3.42414e-45	GALE	0.324678	2.41e-13	OR2D3	-0.555221	6.08802e-07	SPDEF	0.42184	2.17e-06	TROAP	-0.402949	3.69e-12	PCED1B-AS1	-0.366802	0.000174303
PAK7	-0.402194	3.86879e-45	OCLN	0.324442	2.51e-13	CCDC140	-0.555074	6.13849e-07	KIAA0953	0.419854	2.45e-06	C10orf104	0.402775	3.78e-12	FAM65C	-0.366701	0.000175073
LOC100130933	0.402159	3.94209e-45	MPP7	0.324216	2.62e-13	PPP2R5E	0.555054	6.14546e-07	ARRB1	0.419643	2.48e-06	TACSTD1	0.402758	3.79e-12	MAP7D1	-0.366557	0.00017619
FGB	0.40203	4.22867e-45	PTP4A2	0.323549	2.95e-13	GIF	-0.554983	6.17024e-07	PIK3C2G	0.419531	2.5e-06	THUMPD1	0.402434	3.95e-12	RBM47	0.36648	0.000176784
WDFY2	-0.401843	4.68036e-45	WFDC2	0.323449	3e-13	IL28B	-0.554939	6.18549e-07	PPP1R13B	0.419306	2.53e-06	BMP5	0.402213	4.07e-12	CREB3L4	0.365984	0.000180671
DMRT2	-0.401818	4.74373e-45	CLDN3	0.322688	3.43e-13	FAM180B	-0.55466	6.28301e-07	C14orf129	0.41913	2.56e-06	EXDL2	0.401673	4.38e-12	PTS	0.365817	0.000181996
SH3BGRL2	0.40175	4.92186e-45	SH3BGRL2	0.322654	3.45e-13	OR56A5	-0.554525	6.33103e-07	LNX2	0.418822	2.61e-06	GPAM	0.401442	4.51e-12	SVIL	-0.365536	0.00018425
C15orf41	-0.401602	5.33483e-45	CMAHP	0.322061	3.83e-13	GABRR2	-0.554405	6.37357e-07	KLK11	0.418729	2.62e-06	ACSL5	0.401394	4.54e-12	NXPE3	-0.36548	0.000184706
DLX6	-0.40124	6.48882e-45	PLS1	0.322033	3.85e-13	PFN3	-0.554297	6.41241e-07	LCN2	0.418666	2.63e-06	FLJ11155	0.40111	4.72e-12	NANS	0.365416	0.000185224
B3GNT6	0.401207	6.60818e-45	MAL2	0.32193	3.92e-13	SULT1C3	-0.55423	6.43652e-07	FAIM2	0.418503	2.66e-06	TNRC9	0.40108	4.74e-12	LEF1	-0.365279	0.000186336
RAB17	0.401057	7.16707e-45	ATG2B	0.321805	4.01e-13	HSP90AA2	0.554205	6.44559e-07	CMC1	0.417962	2.75e-06	CTNNA1	0.401026	4.77e-12	NEXN	-0.365206	0.000186934
TSPAN8	0.401053	7.18071e-45	GOLIM4	-0.321699	4.08e-13	TRIML1	-0.554066	6.49596e-07	SLC46A2	0.41775	2.78e-06	PCDH20	0.40102	4.77e-12	H2AFX	0.365007	0.000188566
LY6G6C	-0.401015	7.32995e-45	FZD5	0.321407	4.3e-13	CYP19A1	-0.553894	6.55872e-07	LOC100131452	0.417035	2.91e-06	CDKN1B	0.400905	4.85e-12	LRFN5	-0.364526	0.000192562
ERN2	0.400973	7.4985e-45	SDC4	0.321377	4.32e-13	BRS3	-0.552959	6.9106e-07	LOC730196	0.416361	3.03e-06	APCS	-0.400707	4.98e-12	TUBB6	-0.364402	0.000193612
TSPAN13	0.40092	7.71882e-45	CLDN7	0.321224	4.44e-13	IRGM	-0.552923	6.92471e-07	ZNF330	0.415996	3.09e-06	TNPO3	-0.400626	5.03e-12	VGLL3	-0.364255	0.000194855
CD46	0.400902	7.79461e-45	CAPN8	0.32107	4.56e-13	DNAH8	-0.552856	6.95064e-07	KLK12	0.415126	3.26e-06	RBBP9	0.400619	5.03e-12	RUNX1T1	-0.363926	0.000197668
ADAM11	-0.400579	9.28098e-45	STK39	0.320413	5.12e-13	PRDM9	-0.552821	6.96438e-07	AFF4	0.414378	3.41e-06	CFI	0.400217	5.31e-12	UBE3A	0.363826	0.000198527
BMP7	-0.400522	9.56816e-45	NT5C2	0.320116	5.39e-13	LOC100129900	-0.552782	6.97942e-07	TNFRSF10A	0.414097	3.46e-06	MALL	0.400019	5.45e-12	RITA1	0.363799	0.000198763
GOLT1A	0.400373	1.03724e-44	SOS2	0.319908	5.59e-13	F9	-0.552685	7.01712e-07	UBQLN3	0.413832	3.52e-06	ACSL4	0.399403	5.91e-12	NID1	-0.363609	0.000200413
DHX35	-0.400341	1.05518e-44	ARHGAP29	0.319494	6.01e-13	C8orf86	-0.552579	7.05863e-07	LOC388436	0.413494	3.59e-06	STEAP4	0.398982	6.25e-12	CALD1	-0.363516	0.000201223
ICA1	0.400244	1.11182e-44	KIF13B	0.319385	6.13e-13	OR52N1	-0.552182	7.2167e-07	IMPDH2	0.413442	3.6e-06	C1orf53	0.398794	6.41e-12	HGD	0.363388	0.00020235
ABCF3	-0.399522	1.64049e-44	NR3C2	0.318999	6.55e-13	TSPYL6	-0.552175	7.21963e-07	STT3A	0.413429	3.61e-06	ZNF281	0.398755	6.44e-12	PHKA1	0.362903	0.000206657
GBP6	-0.399344	1.80556e-44	ACBD5	0.318975	6.58e-13	LOC339524	-0.552099	7.25024e-07	EXOC6	0.413253	3.64e-06	XRCC5	0.398554	6.62e-12	PPA2	0.362659	0.000208847
ALDH3B1	0.399125	2.03166e-44	C9orf152	0.318921	6.64e-13	PTRF	-0.552099	7.25028e-07	PANK1	0.413229	3.65e-06	NTN4	0.397083	8.03e-12	PKD2	-0.362595	0.000209431
CDHR1	-0.399094	2.06518e-44	SNW1	0.318471	7.18e-13	TRIP11	0.551933	7.3174e-07	PPP1R11	0.412766	3.75e-06	LOC387921	0.397077	8.03e-12	TIMMDC1	0.362464	0.000210625
ATP2C2	0.398453	2.91402e-44	DDX24	0.318369	7.31e-13	LAT2	-0.551665	7.42733e-07	TFCP2L1	0.411652	4.01e-06	C14orf108	0.396803	8.33e-12	CCDC50	-0.362454	0.000210712
PPP2R2B	-0.39754	4.75184e-44	HSD17B4	0.31797	7.84e-13	CD37	-0.551576	7.46426e-07	FBXO34	0.411602	4.02e-06	JMJD1C	0.396595	8.56e-12	CLIP3	-0.362367	0.000211513
FSCN1	-0.397264	5.50457e-44	C11orf70	0.31753	8.46e-13	LOC729626	-0.551486	7.50138e-07	PDE3B	0.410923	4.18e-06	ALDH5A1	0.396146	9.07e-12	HOXA7	-0.362271	0.00021239
PRKAB1	0.396954	6.49515e-44	ADH1C	0.317437	8.59e-13	PSMB11	-0.551411	7.53275e-07	SLC34A3	-0.410369	4.32e-06	ARHGAP12	0.396083	9.15e-12	FAM195A	0.362063	0.000214315
KRT77	-0.396818	6.98483e-44	ILDR1	0.317327	8.76e-13	CDRT7	-0.551368	7.55077e-07	MUC4	0.41029	4.34e-06	GNS	0.396017	9.23e-12	TBC1D2B	-0.361551	0.000219106
LRFN1	-0.396627	7.7332e-44	PPM1A	0.317201	8.95e-13	OR2M3	-0.551063	7.67973e-07	HNF4G	0.410215	4.36e-06	LOC644694	-0.395824	9.46e-12	PIGX	0.361332	0.000221195
PGAP1	-0.396534	8.12762e-44	FGD1	-0.316879	9.46e-13	C1orf146	-0.551034	7.69227e-07	ISCA2	0.408935	4.7e-06	ORC6L	-0.395434	9.96e-12	HSPG2	-0.361129	0.000223136
C4BPA	0.396479	8.3687e-44	CD46	0.316645	9.86e-13	PDE6C	-0.550722	7.82646e-07	KIAA1530	0.408584	4.8e-06	PTMS	-0.395152	1.03e-11	TEX9	0.361116	0.000223267
SLC26A10	-0.395601	1.33504e-43	COPZ2	-0.316304	1.05e-12	ATCAY	-0.550708	7.83245e-07	PRSS16	0.407763	5.04e-06	UBQLN2	0.395089	1.04e-11	CNRIP1	-0.361006	0.000224329
MFI2	-0.395279	1.5842e-43	SOX5	-0.316194	1.07e-12	OR4K14	-0.55061	7.87505e-07	CREB3L4	0.407712	5.05e-06	MGC16824	0.394755	1.09e-11	SDSL	0.360786	0.000226459
ZNF488	-0.394535	2.34847e-43	NTRK2	-0.316092	1.08e-12	OR4D9	-0.550588	7.88469e-07	EEF1G	0.406895	5.3e-06	SLC39A8	0.394451	1.13e-11	EEF1E1	0.360599	0.000228291
C4BPB	0.394324	2.6264e-43	PON3	0.316031	1.1e-12	HCRTR1	-0.550567	7.89375e-07	PPA1	0.406236	5.51e-06	SH2D5	-0.39441	1.14e-11	SPTSSA	0.360563	0.000228651
PLA2G10	0.394284	2.68258e-43	C12orf75	-0.315757	1.15e-12	DMP1	-0.550554	7.89943e-07	UMODL1	0.406048	5.57e-06	SPTY2D1	0.394352	1.15e-11	SYAP1	0.360378	0.000230472
RHOU	0.394153	2.87412e-43	SLC44A3	0.315512	1.2e-12	LOC649133	-0.550477	7.93324e-07	LOC653618	0.403649	6.4e-06	MKL2	0.394026	1.2e-11	FMNL3	-0.360236	0.000231884
SH2D5	-0.394063	3.01442e-43	ETV5	-0.315102	1.29e-12	LOC340094	-0.550462	7.9398e-07	SUDS3	0.403582	6.42e-06	ALCAM	0.393724	1.24e-11	NBL1	-0.35983	0.000235967
MICAL3	-0.393649	3.75111e-43	GNA14	0.314843	1.34e-12	HRH2	-0.550438	7.95047e-07	LOC442454	0.403131	6.59e-06	CHTF18	-0.393516	1.28e-11	TMEM141	0.359723	0.000237058
C17orf99	-0.393616	3.81715e-43	SIDT1	0.31483	1.35e-12	XLOC_005479	-0.550438	7.95059e-07	PCBD1	0.40305	6.62e-06	MAL2	0.39345	1.29e-11	FOXA1	0.35893	0.000245257
MB	0.392787	5.90611e-43	CCNYL1	0.314506	1.42e-12	LOC285326	-0.550359	7.98549e-07	TSPAN12	0.402256	6.93e-06	AKTIP	0.393299	1.31e-11	TMEM14B	0.358828	0.000246333
LOC145837	0.392629	6.41726e-43	PSMC6	0.314485	1.43e-12	OR5J2	-0.550224	8.04543e-07	PHOX2B	0.401708	7.15e-06	GARNL1	0.393134	1.34e-11	SERPINF1	-0.35864	0.000248322
TMPRSS2	0.392616	6.46127e-43	ACAD8	0.314334	1.47e-12	FGF6	-0.550134	8.0856e-07	LOC646993	0.401264	7.34e-06	SLC35A5	0.393107	1.35e-11	GOLGB1	0.358442	0.00025043
TBCCD1	-0.392451	7.04628e-43	PBLD	0.314306	1.47e-12	KRT77	-0.550099	8.10117e-07	RASD1	0.400843	7.52e-06	TRIM2	0.392999	1.37e-11	OSBP	0.358126	0.000253844
AGR3	0.392347	7.4428e-43	ZNF33B	0.31426	1.48e-12	CHODL-AS1	-0.550001	8.14521e-07	KHDRBS3	0.400773	7.55e-06	ZNF282	-0.392431	1.47e-11	RBBP7	0.357586	0.000259754
DLX6AS	-0.392084	8.54513e-43	SH3YL1	0.314099	1.53e-12	SCARNA10	-0.549779	8.24563e-07	FLJ42220	0.400538	7.65e-06	FBXL3	0.392408	1.47e-11	MCM10	0.357209	0.000263965
LASS3	-0.391472	1.17752e-42	PIK3R3	0.313716	1.63e-12	OR3A1	-0.549694	8.28445e-07	PLUNC	0.398988	8.36e-06	RECQL4	-0.392406	1.47e-11	RECK	-0.357008	0.00026623
GLT25D1	-0.391468	1.18017e-42	POR	0.312791	1.91e-12	FOXL2	-0.54967	8.29526e-07	ZBTB41	0.398814	8.44e-06	C1GALT1C1	0.392166	1.52e-11	SLITRK6	0.356987	0.000266474
SLC16A1	-0.391242	1.32834e-42	RNF19A	0.312742	1.92e-12	LOC284240	-0.549451	8.39621e-07	UBXN8	0.398797	8.45e-06	MTUS1	0.391951	1.56e-11	MAP3K13	0.356461	0.000272495
RNF168	-0.391081	1.44538e-42	GSTO1	-0.312662	1.95e-12	LOC285796	-0.549283	8.47433e-07	SGPP1	0.398427	8.63e-06	UBE2N	0.391814	1.59e-11	RBM7	0.356317	0.000274175
TFF1	0.391051	1.46814e-42	B3GNT7	0.312285	2.08e-12	LOC731424	-0.549196	8.51548e-07	ALDH6A1	0.398338	8.67e-06	LACTB2	0.391684	1.62e-11	CHD3	-0.35621	0.000275418
KRT74	-0.391017	1.49454e-42	BDNF	-0.311952	2.2e-12	GRIA4	-0.549168	8.52863e-07	LOC440925	0.398204	8.74e-06	ST6GAL1	0.39165	1.63e-11	TRPC1	-0.355912	0.000278919
SYTL3	0.390964	1.53595e-42	LOC102724312	0.311884	2.23e-12	FLG	-0.548956	8.6289e-07	CHUK	0.397899	8.89e-06	CADPS2	0.391591	1.64e-11	PLCB2	-0.355744	0.000280912
SNAI2	-0.390591	1.86636e-42	C14orf1	0.311826	2.25e-12	LOC100127972	-0.548954	8.62975e-07	TRIM27	0.397488	9.1e-06	RANGAP1	-0.39104	1.76e-11	SH3PXD2A	-0.355682	0.000281661
AQP7	0.390478	1.97953e-42	ZSCAN16	0.311646	2.32e-12	SYNJ2BP	0.548927	8.64245e-07	HGD	0.397438	9.12e-06	KAL1	0.390777	1.82e-11	CPSF2	0.355292	0.000286348
CCNJL	0.390289	2.18527e-42	SORBS2	0.311573	2.35e-12	LOC283665	-0.548841	8.68367e-07	MOSC1	0.396862	9.42e-06	CEACAM6	0.390207	1.96e-11	MAN1A1	-0.355268	0.000286632
KLC3	-0.390183	2.30968e-42	MRPL20	0.311492	2.38e-12	MAF	-0.548751	8.72689e-07	THSD4	0.396334	9.71e-06	C7	0.390189	1.96e-11	RP11-642D21.1	-0.35525	0.000286858
AQP3	0.390043	2.48369e-42	GRAMD3	0.311301	2.46e-12	OR5AR1	-0.548604	8.79752e-07	C14orf147	0.396302	9.73e-06	WRB	0.389994	2.01e-11	MAPK7	-0.355033	0.000289497
CD55	0.389432	3.41453e-42	CGN	0.311261	2.47e-12	PLAGL1	-0.54833	8.93136e-07	TUBB6	-0.395625	1.01e-05	FBLN5	0.389329	2.19e-11	CXorf36	-0.354877	0.000291418
ABCC6P2	0.389103	4.05062e-42	HGD	0.31114	2.52e-12	OR5T3	-0.547904	9.14297e-07	EIF3H	0.395562	1.01e-05	KIAA1324	0.389122	2.25e-11	UBR7	0.354745	0.000293041
FJX1	-0.389027	4.21383e-42	ADRB1	0.310803	2.67e-12	OPN5	-0.54774	9.22558e-07	CLDN7	0.395053	1.04e-05	DHRS7B	0.388759	2.35e-11	LUM	-0.354462	0.000296569
ACD	-0.388578	5.31917e-42	KCNK5	0.310624	2.75e-12	CACNG2	-0.547717	9.23688e-07	LOC284215	0.394927	1.05e-05	PDE4D	0.388685	2.38e-11	EMILIN1	-0.354351	0.000297966
LRRC31	0.388113	6.76879e-42	EPAS1	0.310421	2.85e-12	LOC439950	-0.547703	9.24406e-07	TLCD1	0.394179	1.1e-05	EPS8	0.388536	2.42e-11	TMOD2	-0.354319	0.000298361
SLC34A2	0.387744	8.18993e-42	NINJ2	0.310178	2.97e-12	LOC283728	-0.54766	9.26599e-07	EVI1	0.39412	1.1e-05	CD2AP	0.388046	2.58e-11	PTPLB	0.354043	0.000301859
BCAS1	0.387362	9.97595e-42	ZNF839	0.309982	3.07e-12	SPATA19	-0.547625	9.28407e-07	LOC100128908	0.393975	1.11e-05	ENO2	-0.387913	2.62e-11	GIT2	-0.353525	0.000308508
LMO3	0.38682	1.31905e-41	FMO5	0.309946	3.09e-12	CYP26C1	-0.547552	9.32116e-07	VNN3	0.39335	1.15e-05	LOC286310	-0.387792	2.66e-11	MAGT1	0.353189	0.000312898
CCDC125	0.386809	1.32705e-41	SETX	-0.309813	3.16e-12	C6orf218	-0.547336	9.43206e-07	MPDU1	0.393159	1.16e-05	FNBP1L	0.387426	2.79e-11	EMC3	0.352818	0.00031782
EN1	-0.386577	1.49561e-41	ZC2HC1C	0.309768	3.18e-12	FAM75C2	-0.547318	9.44124e-07	SYTL3	0.392913	1.18e-05	VDP	0.387135	2.89e-11	CCNO	0.352549	0.000321429
LOC154822	0.386452	1.59484e-41	C1orf210	0.309488	3.34e-12	XLOC_004475	-0.547257	9.47302e-07	OR8H1	0.391286	1.29e-05	REEP5	0.387113	2.9e-11	OLFML1	-0.352422	0.000323146
GK	0.386434	1.60943e-41	NCS1	-0.309114	3.55e-12	BPIFC	-0.547112	9.54862e-07	ACOT2	0.390401	1.35e-05	ACADM	0.386996	2.95e-11	ROBO1	-0.352331	0.000324372
NOSTRIN	0.386334	1.69448e-41	AKR7A3	0.308854	3.71e-12	PPP1CB	0.547006	9.60424e-07	TCF4	-0.390397	1.35e-05	LZTFL1	0.38687	2.99e-11	HIST1H4H	0.352296	0.000324846
VPS8	-0.386277	1.74465e-41	IKZF2	0.308795	3.75e-12	OR6B1	-0.546987	9.61427e-07	FAM18B2	0.389683	1.41e-05	TMC5	0.386777	3.03e-11	ARCN1	0.352295	0.000324871
FOLR1	0.385863	2.15841e-41	LMO3	0.308674	3.82e-12	FABP3	-0.546618	9.81015e-07	BDKRB2	0.389611	1.41e-05	CHCHD7	0.386729	3.05e-11	MCM3AP	-0.352073	0.000327895
ORM2	0.385539	2.54919e-41	PRSS8	0.308456	3.97e-12	ODF3	-0.546576	9.83288e-07	TMEM141	0.388436	1.51e-05	DNAJB9	0.386648	3.08e-11	APBB2	-0.352032	0.000328464
PAFAH2	0.385465	2.64738e-41	NAV1	-0.307964	4.31e-12	CD300LD	-0.546574	9.83411e-07	PCK1	0.387853	1.56e-05	SH3D19	0.386563	3.11e-11	INHBB	0.352005	0.000328836
LDLRAD3	-0.385307	2.87058e-41	BACE1	-0.307702	4.5e-12	PCDH18	-0.546554	9.84468e-07	LIF	0.387484	1.59e-05	CCPG1	0.385967	3.36e-11	MAPK6	0.351961	0.000329438
DNAJC12	0.385211	3.01498e-41	CFTR	0.307684	4.51e-12	GDEP	-0.546247	1.00115e-06	LOC644093	0.387182	1.61e-05	GBAS	0.385943	3.37e-11	KAZALD1	0.351939	0.000329744
CORO6	-0.385147	3.11586e-41	HAL	0.307679	4.52e-12	TET3	-0.546134	1.00731e-06	LOC645013	0.387046	1.63e-05	LOC652500	0.385442	3.59e-11	NOTCH1	-0.351797	0.000331712
ETNK2	-0.385122	3.15619e-41	NFIA	0.307521	4.64e-12	C10orf136	-0.54585	1.02307e-06	RNU105C	0.386676	1.66e-05	PPIC	0.384361	4.11e-11	EXTL2	-0.351744	0.000332442
KRT5	-0.384827	3.67115e-41	LINC01206	-0.307358	4.76e-12	C7orf71	-0.545819	1.02477e-06	DCAKD	-0.386449	1.68e-05	BCLAF1	0.384233	4.17e-11	LOC100996756	0.351728	0.000332671
OR7A5	-0.384434	4.48793e-41	DAAM1	0.307063	5.01e-12	NLRP5	-0.545739	1.02925e-06	PITPNM1	0.386337	1.69e-05	SMAD4	0.384108	4.24e-11	SLC25A10	0.351596	0.000334506
SNTB1	0.384419	4.5221e-41	CYP26A1	-0.307054	5.01e-12	CCDC105	-0.545712	1.03078e-06	DDX59	0.386059	1.72e-05	DDX39	-0.3841	4.24e-11	PRRG4	0.351416	0.000337034
RGL3	0.384385	4.60071e-41	YY1	0.306436	5.56e-12	RASSF1	-0.545552	1.03983e-06	RPRC1	-0.385974	1.72e-05	HSDL2	0.38407	4.26e-11	RYK	0.351393	0.000337358
CRKL	-0.384343	4.70124e-41	FAM13A	0.306187	5.79e-12	LOC554201	-0.545543	1.04035e-06	ARFIP1	0.385501	1.77e-05	LOC401180	-0.384019	4.29e-11	PITX1	0.351287	0.000338861
FOXL2	-0.384281	4.85212e-41	SUV420H1	0.30609	5.88e-12	TTTY1	-0.545415	1.04759e-06	TSPAN9	-0.384642	1.85e-05	CYP2U1	0.383811	4.4e-11	LOC100505985	0.351283	0.000338909
KPRP	-0.384085	5.36405e-41	ABCD4	0.306085	5.89e-12	PTF1A	-0.545317	1.05322e-06	GNA14	0.384284	1.89e-05	ACTN1	-0.383749	4.44e-11	KIRREL	-0.351181	0.000340369
LOC152217	-0.383708	6.50151e-41	LOC93622	0.305964	6.01e-12	FAM71C	-0.545212	1.05922e-06	LOC389435	0.384273	1.89e-05	PEX19	0.383686	4.47e-11	PDZRN3	-0.351079	0.000341817
TMEM45B	0.383571	6.97132e-41	SCFD1	0.305567	6.42e-12	OR6F1	-0.544654	1.09188e-06	CRB1	0.383864	1.93e-05	SUMF1	0.383504	4.57e-11	DCN	-0.351022	0.000342627
DLX2	-0.383498	7.2334e-41	C14orf142	0.305252	6.76e-12	C2orf27B	-0.544577	1.0965e-06	FSCN1	-0.3837	1.95e-05	TEGT	0.383377	4.65e-11	NXT2	0.350964	0.000343462
NKX2-1	0.383465	7.3553e-41	LOC100506374	-0.305103	6.93e-12	TBC1D21	-0.544401	1.10703e-06	HRSP12	0.383626	1.96e-05	PQLC3	0.383339	4.67e-11	ST3GAL2	-0.350497	0.000350216
HMGA2	-0.383292	8.03283e-41	CMBL	0.305019	7.03e-12	CSN1S2AP	-0.544297	1.11326e-06	CHPT1	0.383616	1.96e-05	SMARCA1	0.383191	4.76e-11	MMP2	-0.350455	0.000350831
SYNGR1	-0.383111	8.80928e-41	SIPA1L1	0.304975	7.08e-12	ECI1	0.54425	1.11612e-06	PAPOLA	0.38359	1.96e-05	ZNF528	-0.38279	5e-11	STRADA	-0.350445	0.000350974
CENPP	-0.38275	1.05822e-40	STON1	-0.304913	7.15e-12	HAAO	-0.544157	1.12178e-06	SUCLG2	0.383205	2e-05	CHPT1	0.382771	5.01e-11	MRPL34	0.350325	0.000352735
PHLDB2	-0.382517	1.19107e-40	ACOT4	0.304719	7.38e-12	OR52B6	-0.544125	1.12373e-06	KIAA1128	0.38313	2.01e-05	MPP5	0.382753	5.02e-11	PPM1F	-0.350322	0.000352768
WASF1	-0.382345	1.2998e-40	ADAM23	-0.304588	7.54e-12	SALL1	-0.544123	1.12381e-06	LOC442180	0.383074	2.02e-05	NOC4L	-0.382476	5.2e-11	BICC1	-0.349839	0.000359939
NUDT11	-0.381896	1.63254e-40	KIF5B	0.304433	7.74e-12	ARMS2	-0.544103	1.12504e-06	AGR2	0.382429	2.09e-05	TMPRSS2	0.382267	5.34e-11	MRPS11	0.349682	0.00036229
CYP2S1	-0.381844	1.67567e-40	SLCO3A1	-0.304426	7.75e-12	COL6A4P2	-0.543595	1.15645e-06	SLC39A5	0.382244	2.11e-05	C14orf100	0.381857	5.62e-11	JPH3	0.3494	0.000366565
ST6GALNAC2	-0.381797	1.71575e-40	AGR3	0.304303	7.91e-12	OR8J1	-0.543555	1.15895e-06	SLAIN1	0.381931	2.15e-05	CYB561	0.38118	6.11e-11	FREM1	-0.349305	0.00036801
CRYM	0.381796	1.71652e-40	AP5M1	0.304095	8.18e-12	OR13C8	-0.543477	1.16384e-06	GULP1	0.381925	2.15e-05	FDX1	0.381168	6.12e-11	SYT11	-0.349193	0.000369717
MAP7D3	-0.381372	2.12767e-40	EXOC5	0.303932	8.4e-12	OR1L1	-0.543373	1.17042e-06	RERGL	0.381576	2.19e-05	THOP1	-0.381136	6.15e-11	MICAL1	-0.349025	0.0003723
ABCC5	-0.381311	2.19486e-40	MAP1B	-0.303564	8.93e-12	LOC100130849	-0.543286	1.17594e-06	C1orf43	0.381232	2.23e-05	ARMCX3	0.38111	6.17e-11	PMP22	-0.349013	0.00037249
PAK2	-0.381271	2.23926e-40	BPHL	0.303483	9.05e-12	PRO1768	-0.543265	1.17728e-06	FAAH2	0.381151	2.24e-05	TPARL	0.380994	6.25e-11	CNTLN	-0.348832	0.000375298
UNC13B	0.381198	2.32361e-40	PPP1R13B	0.303281	9.35e-12	OR9I1	-0.542925	1.19911e-06	RNASE4	0.380581	2.31e-05	USP47	0.380709	6.48e-11	MPZL2	0.34871	0.000377188
ATP11B	-0.381042	2.51317e-40	CINP	0.303204	9.47e-12	LOC728099	-0.542838	1.20481e-06	LDHD	0.380284	2.34e-05	DHRS7	0.380474	6.67e-11	ATP5C1	0.348683	0.000377623
TSPAN12	0.38078	2.86983e-40	FERMT1	-0.303037	9.73e-12	SERTM1	-0.5428	1.20728e-06	MIR216A	0.380075	2.37e-05	CYP4B1	0.380467	6.68e-11	LAYN	-0.348262	0.00038426
GJB6	-0.380777	2.87365e-40	SIRT1	0.302921	9.92e-12	ITGB1BP3	-0.542507	1.22654e-06	ALG2	0.37993	2.39e-05	C4BPA	0.379971	7.1e-11	DEFB1	0.348136	0.000386265
DNAH5	0.380714	2.96578e-40	C4orf19	0.302771	1.02e-11	CPA1	-0.542262	1.24286e-06	OSBP	0.379808	2.41e-05	MAGED1	0.379938	7.13e-11	NOL7	0.347888	0.000390236
CFB	0.380551	3.21966e-40	CRMP1	-0.302763	1.02e-11	TTTY9A	-0.542049	1.25718e-06	GRHL2	0.378522	2.58e-05	MIB1	0.379869	7.19e-11	FLCN	-0.347816	0.000391407
PLEKHA6	0.380154	3.93351e-40	PPIL4	0.302671	1.03e-11	LOC641365	-0.541765	1.27659e-06	LOC389816	0.377585	2.71e-05	RDH14	0.379767	7.28e-11	GJD3	-0.347746	0.000392537
SLC6A14	0.380135	3.97041e-40	SIAE	0.302633	1.04e-11	FAM74A3	-0.541698	1.28119e-06	LOC729595	0.376931	2.8e-05	PPP1R3C	0.379631	7.41e-11	PCDHB11	0.347665	0.00039384
RASD1	0.37996	4.33771e-40	TENM2	-0.302303	1.1e-11	LOC100129407	-0.541633	1.28569e-06	LOC100128816	0.376239	2.91e-05	SLC35A3	0.379322	7.69e-11	STX2	-0.347607	0.000394797
MCM5	-0.379922	4.42103e-40	SGMS2	0.302224	1.11e-11	LOC100289200	-0.541598	1.28805e-06	ATF6	0.375943	2.95e-05	ZC3H3	-0.379265	7.75e-11	SIDT1	0.347385	0.000398419
PRSS8	0.379906	4.45599e-40	OSGEP	0.302073	1.14e-11	LOC729159	-0.541598	1.2881e-06	ADIPOR1	0.375708	2.99e-05	IGF2BP2	-0.379239	7.77e-11	PLRG1	0.347249	0.000400667
DIRC3	-0.379854	4.57428e-40	CTB-167B5.2	0.301853	1.18e-11	FLJ10489	-0.541524	1.29325e-06	DDIT4L	0.375564	3.01e-05	NDFIP1	0.379127	7.88e-11	NFXL1	0.347171	0.000401956
CCDC109A	0.379845	4.59451e-40	SRPX	-0.301754	1.2e-11	KLHDC9	0.541492	1.29544e-06	EDEM3	0.37536	3.04e-05	PPM1D	0.379089	7.92e-11	DUSP23	0.346996	0.000404866
FAM83B	-0.379845	4.59481e-40	FAF1	0.301753	1.2e-11	SLITRK2	-0.541473	1.2968e-06	CYB561	0.375327	3.05e-05	PIAS4	-0.379066	7.94e-11	BC069739	-0.346943	0.000405752
SMO	-0.37981	4.67682e-40	LRBA	0.301737	1.2e-11	TRIM42	-0.541279	1.31037e-06	APOBEC3F	-0.374948	3.11e-05	LOC654155	-0.37901	8e-11	ALDH18A1	0.346336	0.000416011
FANCE	-0.379734	4.85932e-40	RNF183	0.301683	1.21e-11	LOC100128682	-0.541158	1.31891e-06	HMGB3	0.374853	3.13e-05	CFTR	0.378937	8.07e-11	RAB8B	-0.346232	0.000417779
CRIP1	0.379712	4.91325e-40	C9orf114	-0.301111	1.33e-11	TNFSF18	-0.541115	1.32197e-06	NANOS1	0.374699	3.15e-05	IDI1	0.37893	8.07e-11	IQSEC2	0.34605	0.000420917
CLCA2	-0.379685	4.98009e-40	OSBPL9	0.300683	1.43e-11	MYPN	-0.540793	1.34501e-06	ESRRA	0.374082	3.26e-05	USPL1	0.378694	8.31e-11	RAB17	0.345947	0.000422707
KRT14	-0.379437	5.64157e-40	PRPF18	0.300436	1.49e-11	SKOR2	-0.540633	1.35661e-06	SLC43A3	0.374	3.27e-05	NARS	0.37868	8.33e-11	LAMB1	-0.345828	0.000424763
GJB1	0.379364	5.85092e-40	BCAS1	0.300391	1.5e-11	C19orf29-AS1	-0.540629	1.35689e-06	GOLGA5	0.373855	3.3e-05	DHX37	-0.378638	8.37e-11	FAM101B	-0.345107	0.0004375
C1orf27	0.37914	6.54669e-40	METTL25	0.300376	1.5e-11	RECQL	-0.540628	1.35698e-06	AP2M1	-0.373319	3.39e-05	SDPR	0.378568	8.44e-11	SLC39A7	0.345096	0.000437712
MMP15	0.378978	7.10279e-40	ACTR3C	0.300199	1.55e-11	CLEC4M	-0.540612	1.35815e-06	C8orf76	0.373211	3.41e-05	LTB4R	-0.378319	8.71e-11	NPFFR2	0.345001	0.000439407
SLC44A3	0.378923	7.3006e-40	COQ6	0.30017	1.55e-11	FAM25C	-0.540448	1.37018e-06	SMARCA1	0.373045	3.44e-05	WDR74	-0.378092	8.95e-11	IMMP1L	0.344929	0.000440701
PDE4D	0.378742	7.99349e-40	SMIM22	0.300016	1.59e-11	LINC00158	-0.540392	1.3743e-06	HSGT1	0.372848	3.47e-05	COG6	0.377982	9.07e-11	LOC101927411	0.344885	0.000441493
DIP2B	-0.378693	8.19342e-40	TSPAN1	0.299697	1.68e-11	LINC00371	-0.540239	1.38558e-06	LOC643083	0.37263	3.51e-05	DDX12	-0.377922	9.14e-11	DNAJC17	0.344873	0.000441716
FGFBP1	-0.378566	8.73158e-40	RRM2B	0.299661	1.69e-11	SPN	-0.540053	1.39942e-06	COX15	0.372387	3.56e-05	DHRSX	0.377879	9.19e-11	PIK3CD	-0.344771	0.000443567
C6orf15	-0.378275	1.00977e-39	BICD2	-0.299646	1.69e-11	UBR7	0.539857	1.41424e-06	UBR5	0.372323	3.57e-05	TMEM125	0.377748	9.34e-11	ASS1	0.344712	0.000444631
FETUB	-0.378252	1.0216e-39	RPS6KA5	0.298996	1.88e-11	TAS2R40	-0.539828	1.41641e-06	LCOR	0.372292	3.58e-05	CPT2	0.377611	9.5e-11	PEAK1	-0.344578	0.000447072
FAM174B	0.378189	1.05413e-39	BDH2	0.298944	1.89e-11	CER1	-0.539623	1.43202e-06	OR14I1	0.37208	3.62e-05	CHMP2B	0.3775	9.63e-11	LAMC1	-0.344333	0.000451562
KCNQ1	0.37775	1.31274e-39	EP300-AS1	0.298506	2.03e-11	TBPL2	-0.539618	1.43239e-06	OCLN	0.37189	3.65e-05	UBXD1	-0.377435	9.7e-11	USP28	0.343923	0.000459176
ABCC6	0.37771	1.33923e-39	ADCY3	-0.298305	2.1e-11	LOC100132336	-0.539418	1.44782e-06	ARF1	0.371858	3.66e-05	SCARB2	0.377391	9.76e-11	ZEB2	-0.343855	0.000460459
ACOX2	0.377563	1.44141e-39	SLC25A21-AS1	0.298198	2.14e-11	XLOC_013938	-0.539226	1.46275e-06	SNHG7	0.371739	3.68e-05	SLPI	0.377331	9.83e-11	SLC30A4	-0.343807	0.000461356
ADAM17	-0.377561	1.44236e-39	RAPH1	0.297944	2.23e-11	YY1	0.539119	1.47108e-06	ALKBH1	0.371345	3.76e-05	ZMYM4	0.377146	1.01e-10	CYB561D1	-0.343717	0.000463061
MSLN	0.377525	1.46847e-39	MYO5C	0.297802	2.28e-11	SSX8	-0.539014	1.47935e-06	MIR657	0.371284	3.77e-05	ORM1	0.377109	1.01e-10	API5	0.343694	0.000463496
SFTA3	0.377231	1.7005e-39	MUC16	0.297433	2.42e-11	GFRAL	-0.538766	1.49907e-06	HOXC10	0.3708	3.86e-05	RHOA	0.377064	1.02e-10	LSM4	0.343447	0.00046818
FAM43A	-0.377143	1.77679e-39	TRMT5	0.297289	2.47e-11	OR2D2	-0.538744	1.50083e-06	MIR194-1	0.370637	3.9e-05	LOC653567	-0.376915	1.03e-10	SYDE1	-0.343343	0.00047015
C8orf83	0.377038	1.87165e-39	GPR39	0.297123	2.54e-11	LOC100132735	-0.538449	1.52458e-06	ARHGAP26	0.37061	3.9e-05	LOC161527	-0.376508	1.09e-10	CACNA1C	-0.34323	0.000472322
ABCD3	0.376879	2.0259e-39	SLPI	0.297074	2.56e-11	OTOG	-0.538356	1.53216e-06	FOXA1	0.37054	3.92e-05	RDHE2	0.376293	1.12e-10	TRMU	0.343122	0.000474399
RPA1	-0.376773	2.13617e-39	NADK	0.296886	2.64e-11	ABCB5	-0.538206	1.54447e-06	TSNAX	0.370401	3.94e-05	KIAA0746	0.376263	1.12e-10	PPAP2C	0.342914	0.00047843
SNCB	-0.376549	2.38791e-39	NYNRIN	0.296825	2.66e-11	KLK2	-0.538198	1.54509e-06	LOC731157	0.370221	3.98e-05	FLJ10404	-0.37626	1.12e-10	ECT2	0.34267	0.000483201
PPP1R9A	0.376532	2.4078e-39	CD24	0.296798	2.68e-11	ABHD16A	0.538021	1.55975e-06	RFK	0.369941	4.04e-05	C9orf62	-0.376248	1.12e-10	SH2B3	-0.342562	0.00048531
LAMA1	-0.376445	2.51401e-39	PARD6B	0.296765	2.69e-11	SPRR4	-0.537947	1.5659e-06	NXF3	0.368735	4.3e-05	SEC23IP	0.376183	1.13e-10	NR0B1	0.342323	0.000490047
PARM1	0.376217	2.81552e-39	KB-431C1.4	0.296763	2.69e-11	C9orf79	-0.537859	1.57322e-06	CCDC90B	-0.368531	4.34e-05	PDIK1L	0.375706	1.2e-10	FMO1	-0.342239	0.000491723
ZNF639	-0.376122	2.95189e-39	PDSS2	0.29651	2.8e-11	IGSF23	-0.537792	1.57881e-06	PI4K2B	0.368307	4.4e-05	2'-PDE	0.375486	1.23e-10	PPP2R2C	0.342222	0.000492063
RNF186	0.375996	3.14216e-39	RBM25	0.296445	2.83e-11	MYH8	-0.537777	1.58011e-06	MYCN	0.368178	4.42e-05	C10orf57	0.375447	1.24e-10	BOC	-0.342066	0.000495168
SLC26A9	0.375971	3.18118e-39	ATP9A	0.296391	2.86e-11	LOC100505635	-0.537689	1.58748e-06	CPNE3	0.367596	4.56e-05	CD81	0.375405	1.24e-10	NUDT9	0.341924	0.000498022
SIDT1	0.375959	3.20049e-39	CD55	0.296279	2.91e-11	NPIPL3	-0.537618	1.59347e-06	C17orf62	0.367575	4.56e-05	TM9SF2	0.375244	1.27e-10	PARD6G	-0.341734	0.000501881
NFE2	0.375827	3.41795e-39	GOLPH3	0.296273	2.91e-11	DEFB126	-0.537586	1.5962e-06	CBARA1	0.367571	4.56e-05	TMEM108	0.375062	1.3e-10	FIBCD1	0.34126	0.000511594
C12orf74	0.375561	3.89783e-39	RHPN2	0.29613	2.98e-11	LINC00161	-0.537355	1.61594e-06	SNORA3	0.367505	4.58e-05	GOLGA5	0.374922	1.32e-10	SH3RF3	-0.341213	0.000512556
SLC16A4	0.375535	3.9497e-39	JADE1	0.296125	2.98e-11	RNF121	0.537231	1.62657e-06	FAM18B	0.367263	4.64e-05	KIAA1128	0.37473	1.35e-10	MKNK1	-0.341169	0.000513465
ORM1	0.375441	4.13796e-39	SAR1B	0.2948	3.68e-11	SPATA22	-0.53719	1.63014e-06	PTP4A1	0.367114	4.67e-05	BOP1	-0.374639	1.37e-10	EIF3M	0.341122	0.000514451
CYB561	0.374978	5.20208e-39	EGLN3	0.294522	3.85e-11	SLC1A6	-0.536894	1.65588e-06	ATOH1	0.366819	4.74e-05	RSBN1L	0.37462	1.37e-10	NDUFB4	0.34107	0.000515528
AQP5	0.374947	5.28223e-39	DNAJC10	0.294375	3.94e-11	SCARNA4	-0.53685	1.6598e-06	ASPG	0.366675	4.78e-05	SHOX2	-0.373969	1.48e-10	ZMIZ1	-0.341055	0.000515833
TRA2B	-0.374797	5.68954e-39	RERG	0.294095	4.12e-11	XLOC_006756	-0.536811	1.66324e-06	TAAR8	0.366668	4.78e-05	HSD17B12	0.3738	1.51e-10	STX19	0.340986	0.000517276
ENPP4	0.3747	5.96879e-39	SH2D3A	0.293853	4.28e-11	DCD	-0.536586	1.68315e-06	WHDC1L2	0.366434	4.84e-05	SLC22A3	0.373473	1.57e-10	CTD-2541J13.1	-0.340971	0.000517589
COL4A6	-0.374649	6.12106e-39	PKN2	0.293769	4.33e-11	CDK15	-0.536585	1.68322e-06	AKAP1	0.366379	4.85e-05	LOC644039	0.373135	1.64e-10	SGTB	-0.340958	0.00051786
RHOBTB2	0.374494	6.60762e-39	SCNN1B	0.293665	4.4e-11	MYL3	-0.536576	1.68407e-06	LRRC26	0.366319	4.87e-05	ARMCX5	0.373037	1.66e-10	SLC35C1	0.340791	0.000521358
MICALL1	-0.374333	7.15534e-39	YTHDF2	0.292572	5.23e-11	OR10AG1	-0.536246	1.71372e-06	TSG101	0.365869	4.98e-05	SLC35A1	0.372857	1.69e-10	ELK3	-0.340705	0.000523181
ATP8A1	0.374194	7.66249e-39	SLC1A1	0.292495	5.3e-11	DDX4	-0.536076	1.72918e-06	MGAT4A	0.365718	5.02e-05	NR3C2	0.372805	1.71e-10	ASAH1	0.340144	0.000535131
PHF17	0.374125	7.92491e-39	TMEM123	0.292493	5.3e-11	LOC100130248	-0.536045	1.732e-06	C20orf197	0.365675	5.03e-05	NEDD9	0.372742	1.72e-10	SEC61A1	0.340093	0.000536239
C3orf34	-0.373996	8.44541e-39	ALKBH1	0.292482	5.31e-11	LINC00207	-0.536025	1.73384e-06	SSR2	0.365672	5.03e-05	IBTK	0.372542	1.76e-10	TTC7B	-0.340059	0.000536978
EFCAB2	0.373967	8.56883e-39	TOX3	0.292477	5.31e-11	HUNK	-0.535791	1.75542e-06	TMED2	0.365113	5.18e-05	LMO7	0.372529	1.76e-10	ACN9	0.340031	0.000537585
CACNA1B	-0.373863	9.01911e-39	STK38	0.291981	5.74e-11	AGAP2	-0.535734	1.76075e-06	GRAMD4	0.364509	5.34e-05	ACAT1	0.372484	1.77e-10	DHRS1	0.339979	0.000538709
LOC100130691	-0.373852	9.06932e-39	STAU2	0.291932	5.79e-11	DKFZP434L187	-0.535509	1.78173e-06	HNRNPH2	0.364209	5.42e-05	LOC493856	0.372237	1.83e-10	PRRT3-AS1	0.339922	0.000539938
GPR87	-0.373469	1.09472e-38	NKX2-1	0.291718	5.99e-11	OR6C3	-0.535454	1.78696e-06	TRIM68	0.363983	5.48e-05	ZNF627	0.372035	1.87e-10	ATP5G3	0.339913	0.000540145
DAPL1	-0.373398	1.13362e-38	HMGB3	0.291575	6.12e-11	LOC285878	-0.535392	1.79278e-06	RNF216	-0.363965	5.49e-05	NKPD1	-0.372019	1.87e-10	MYLK	-0.339909	0.000540215
BSPRY	0.372785	1.53196e-38	CTAGE5	0.291357	6.34e-11	LINC00165	-0.535388	1.79316e-06	UNQ9438	0.363844	5.52e-05	ZNF138	-0.371927	1.9e-10	PRDX2	0.339874	0.000540974
B4GALNT1	-0.372726	1.57668e-38	TMEM57	0.291334	6.36e-11	LOC100130236	-0.535263	1.80506e-06	PSMA3	0.363738	5.55e-05	ELF1	0.371853	1.91e-10	NUCB2	0.339808	0.000542425
HEATR5A	0.372445	1.81017e-38	HSPA14	0.291281	6.41e-11	APOO	0.53526	1.80534e-06	IDE	0.363647	5.58e-05	ARL8B	0.371764	1.93e-10	METTL15	0.339446	0.000550373
NUMBL	-0.372418	1.83414e-38	MTHFD2L	0.29125	6.44e-11	TAAR9	-0.535254	1.80588e-06	PLXNA1	-0.363575	5.6e-05	EDEM1	0.371648	1.96e-10	MXRA8	-0.339344	0.000552625
FAM83E	0.372317	1.92687e-38	CCNG2	0.291159	6.54e-11	PAPPA2	-0.534985	1.83164e-06	MGAT2	0.363104	5.73e-05	ERBB3	0.371199	2.07e-10	LINC00518	0.339025	0.000559739
SPINK1	0.37187	2.3981e-38	NUDT9	0.290412	7.34e-11	SH3BGRL3	-0.53495	1.83508e-06	RPL30	0.363009	5.76e-05	FCHO2	0.370623	2.22e-10	SMEK1	0.338767	0.000565577
ATP1B1	0.371753	2.5393e-38	SDR16C5	0.29038	7.38e-11	C20orf166-AS1	-0.534925	1.83743e-06	ANG	0.362792	5.82e-05	ACSL1	0.370513	2.25e-10	NTAN1	-0.338245	0.000577514
SLC41A2	0.371701	2.60472e-38	PALLD	-0.290076	7.74e-11	LOC100128496	-0.534614	1.86778e-06	LOC255783	-0.362536	5.9e-05	GPRC5C	0.370396	2.28e-10	LSP1	-0.337707	0.000590058
LPIN2	0.371637	2.68764e-38	KIAA0196	0.290068	7.75e-11	OR2AG1	-0.53455	1.87412e-06	GMDS	0.362394	5.94e-05	C1orf121	0.370178	2.34e-10	GLB1L3	0.337683	0.00059062
CLDN3	0.371455	2.93789e-38	ROR2	-0.29001	7.82e-11	C1orf65	-0.534529	1.87611e-06	CUL1	-0.362216	5.99e-05	RAB21	0.370174	2.34e-10	MSANTD4	0.337587	0.00059289
RNASE4	0.371346	3.09869e-38	RCOR1	0.290008	7.82e-11	DKFZp686F0839	-0.534377	1.89116e-06	LOC100132948	0.361492	6.22e-05	ATF6	0.370045	2.38e-10	EGFL6	-0.337459	0.000595941
SLC20A2	-0.370994	3.67854e-38	FGG	0.289938	7.91e-11	LOC63930	-0.534361	1.8928e-06	PIK3C2A	0.361325	6.27e-05	TMEM41B	0.3699	2.42e-10	BEX5	0.337362	0.000598235
ACSM3	0.370988	3.6883e-38	RDH10	0.289896	7.96e-11	LOC340512	-0.534313	1.89757e-06	SFTA3	0.361184	6.31e-05	LOC402066	-0.369835	2.44e-10	STARD10	0.337301	0.000599704
ATP2A3	0.370755	4.13225e-38	DNAH11	0.289809	8.07e-11	LINC00116	-0.534304	1.89848e-06	MIR637	0.361085	6.34e-05	H1FX	-0.369564	2.52e-10	ISLR	-0.337151	0.00060329
C3orf72	-0.370649	4.35085e-38	YME1L1	0.28972	8.18e-11	LOC653061	-0.5343	1.89888e-06	PIGA	0.361057	6.35e-05	TXNDC10	0.369392	2.57e-10	TMEM126A	0.336923	0.000608806
LAYN	-0.370533	4.60471e-38	C14orf166	0.289569	8.38e-11	ATP1B4	-0.53426	1.90284e-06	SLC26A9	0.361006	6.37e-05	DISP1	0.369361	2.58e-10	LSAMP	-0.336602	0.000616627
C16orf89	0.370398	4.91772e-38	TRAM1	0.289551	8.4e-11	PRDM14	-0.533961	1.93303e-06	ORM1	0.360863	6.42e-05	ACAA2	0.369351	2.58e-10	SRXN1	0.336465	0.000620001
SIGIRR	0.370284	5.19802e-38	ARL1	0.289439	8.55e-11	LGR5	-0.533772	1.95224e-06	C1orf27	0.360597	6.5e-05	ALG5	0.369211	2.62e-10	EVA1B	-0.336412	0.000621307
DPF1	-0.370106	5.66644e-38	TMEM117	-0.289093	9.02e-11	PRAMEF3	-0.533699	1.95976e-06	FREQ	-0.360562	6.51e-05	TSPAN6	0.369144	2.65e-10	MID1IP1	0.33632	0.000623572
ATRNL1	-0.369724	6.82124e-38	FAM84B	0.28903	9.11e-11	SUN5	-0.533606	1.96939e-06	SP5	0.360522	6.53e-05	REXO1	-0.369128	2.65e-10	GMPR2	0.336212	0.000626261
SRRM3	-0.369583	7.30674e-38	FUT3	0.288966	9.2e-11	LINC00277	-0.53352	1.97825e-06	ST6GALNAC4	0.360291	6.6e-05	SUMF2	0.368776	2.76e-10	ESRRA	0.336065	0.000629925
SERPINB13	-0.3695	7.60643e-38	RAB33B	0.288836	9.39e-11	LOC151171	-0.533492	1.98112e-06	PRRG1	0.35986	6.75e-05	TREX1	-0.368246	2.94e-10	LOC100505622	-0.33606	0.000630053
CCDC149	0.369423	7.89626e-38	HS3ST1	0.288738	9.53e-11	LOC100131060	-0.533479	1.9825e-06	LOC100129268	0.35926	6.95e-05	ADAM17	-0.368173	2.97e-10	ERH	0.336013	0.000631234
CMAH	0.369285	8.43965e-38	VSIG2	0.288592	9.75e-11	QKI	-0.533289	2.00234e-06	CRB3	0.358839	7.1e-05	DPYD	0.368162	2.97e-10	STX7	-0.335752	0.000637803
MXRA7	-0.369273	8.49099e-38	BCHE	-0.288563	9.79e-11	DEFB110	-0.533262	2.00519e-06	KRT18	0.35861	7.18e-05	SNORD56	-0.36796	3.05e-10	CXCL17	0.335502	0.000644153
PTP4A2	0.369067	9.38234e-38	NCOA2	0.288479	9.92e-11	GSTZ1	0.53322	2.00958e-06	RAB3GAP2	0.358373	7.27e-05	CLDN23	0.367778	3.11e-10	SCNN1A	0.33528	0.000649859
RBPMS	0.369034	9.53384e-38	LINC00964	0.287944	1.08e-10	STARD6	-0.533172	2.01466e-06	CDK2AP2	0.358284	7.3e-05	LAMP3	0.367667	3.15e-10	C15orf62	0.335263	0.000650277
CLIC6	0.368693	1.12411e-37	UBR7	0.28782	1.1e-10	BMF	-0.533145	2.01753e-06	ATF2	0.358254	7.31e-05	PPIA	0.367623	3.17e-10	NUDT16P1	0.335201	0.000651898
TMPRSS11F	-0.368357	1.32225e-37	VPS13D	0.287818	1.1e-10	LOC285456	-0.532938	2.03947e-06	HECTD1	0.358194	7.33e-05	NPNT	0.367546	3.2e-10	LRRC1	0.335171	0.000652673
ATP11A	0.368182	1.43927e-37	ARFGEF2	0.287771	1.11e-10	GM140	-0.532917	2.04168e-06	SIRT4	0.357632	7.54e-05	E2F5	0.367443	3.24e-10	EMC9	0.335123	0.000653899
TTC39A	0.367913	1.63803e-37	MAPKBP1	-0.287733	1.11e-10	C22orf33	-0.532892	2.04442e-06	SCD	0.357554	7.57e-05	PNPLA4	0.367407	3.25e-10	PAPOLA	0.334851	0.000660973
LLGL2	0.367837	1.69935e-37	IPO5P1	0.28758	1.14e-10	OR11H4	-0.532847	2.04926e-06	SLC38A8	0.357347	7.65e-05	PCCA	0.36735	3.27e-10	CEACAM5	0.334807	0.000662132
ADCY10	-0.367714	1.80368e-37	PRKCZ	0.287575	1.14e-10	OR5H2	-0.532449	2.09226e-06	APOBEC3G	-0.356921	7.81e-05	ZC3H14	0.367317	3.29e-10	PIKFYVE	-0.334735	0.000664016
ST3GAL5	0.367698	1.81691e-37	GDPD1	0.287566	1.14e-10	LOC100131650	-0.532428	2.09463e-06	ANXA7	0.356824	7.85e-05	MYO5B	0.367283	3.3e-10	HHIPL2	0.334601	0.000667555
HABP2	0.367658	1.85269e-37	ERBB3	0.287539	1.15e-10	HRH4	-0.532401	2.0976e-06	PPM1A	0.35666	7.91e-05	CNOT8	0.367247	3.32e-10	RP11-295G20.2	0.334464	0.000671178
USH1G	-0.367485	2.01325e-37	C14orf93	0.287442	1.16e-10	GRIP2	-0.532172	2.12283e-06	TM7SF2	0.356052	8.15e-05	GDDR	0.367229	3.32e-10	RBM45	0.334181	0.000678714
ZIC2	-0.367181	2.33103e-37	CITED2	0.287317	1.19e-10	OR5T2	-0.532129	2.12758e-06	GMPR2	0.355774	8.27e-05	PGC	0.367186	3.34e-10	MEOX2	-0.33417	0.000678993
DDAH1	0.367088	2.43741e-37	DHRS7	0.287152	1.22e-10	LOC100129069	-0.531877	2.15568e-06	C3orf54	-0.355585	8.34e-05	MARVELD2	0.367048	3.39e-10	C19orf82	0.334093	0.000681076
FAM13A	0.366993	2.55087e-37	FAM73A	0.287013	1.24e-10	ADAMTS20	-0.531751	2.1699e-06	GLTPD2	0.355481	8.39e-05	ZNF295	0.367041	3.4e-10	SPTY2D1	0.334072	0.000681642
TMEM57	0.366778	2.82896e-37	VPS37C	0.287006	1.25e-10	LOC100126447	-0.531717	2.17371e-06	IL17C	0.35538	8.43e-05	HSD17B4	0.36693	3.44e-10	HCCS	0.334008	0.000683364
FYTTD1	-0.366756	2.8598e-37	MARK3	0.286934	1.26e-10	LGALS13	-0.531543	2.19354e-06	TCF7L1	0.355279	8.47e-05	SESTD1	0.366862	3.47e-10	RARRES2	-0.333866	0.000687183
FZD7	-0.36668	2.96562e-37	SUCO	0.28671	1.3e-10	LOC100128304	-0.531509	2.19745e-06	MAF	-0.355097	8.55e-05	ACTRT1	-0.366631	3.57e-10	TMEM204	-0.333784	0.00068943
CHKA	0.366289	3.57664e-37	AK2	0.286663	1.31e-10	XLOC_003303	-0.531499	2.19863e-06	C1orf144	-0.354945	8.61e-05	TRIM68	0.366412	3.66e-10	LOC100996579	0.333577	0.000695067
COL7A1	-0.366253	3.64052e-37	WDR25	0.286564	1.33e-10	PSG10P	-0.531493	2.19926e-06	ACOT1	0.354303	8.89e-05	MTDH	0.366375	3.68e-10	ETFB	0.33352	0.000696621
ABCC6P1	0.365791	4.5413e-37	FAM174B	0.286328	1.38e-10	XAGE5	-0.531478	2.20104e-06	CMAH	0.354189	8.94e-05	PURG	-0.3663	3.71e-10	ESRP1	0.333301	0.000702665
ALDH6A1	0.365705	4.73232e-37	TLN2	-0.286264	1.4e-10	LOC100130480	-0.531383	2.21196e-06	FLJ45032	0.353626	9.19e-05	RNU65	-0.366129	3.78e-10	KLHL3	-0.333029	0.000710221
SFTPB	0.365683	4.78273e-37	ETV4	-0.286217	1.41e-10	OR10G7	-0.531271	2.22492e-06	ACBD3	0.353611	9.19e-05	LOC649897	-0.366109	3.79e-10	ZXDB	0.332919	0.000713281
AMBP	0.36549	5.24533e-37	ATP2C2	0.286016	1.45e-10	CTNNA2	-0.531228	2.22989e-06	SH3BP1	-0.353219	9.37e-05	EPAS1	0.36608	3.81e-10	ATP6V0E2-AS1	-0.332813	0.000716262
NFE2L1	-0.365466	5.3038e-37	GNG5	0.286008	1.45e-10	XAGE-4	-0.531203	2.23275e-06	KIAA1598	0.353059	9.44e-05	SLC1A1	0.365934	3.87e-10	RABL3	0.332773	0.000717389
ZNF33A	0.365462	5.31631e-37	SCYL3	0.285988	1.46e-10	YPLR6490	-0.531159	2.23792e-06	PNKD	0.352933	9.5e-05	SLC44A4	0.365754	3.95e-10	HYOU1	0.332527	0.000724358
GCNT3	0.365402	5.47031e-37	PLBD1	0.28565	1.53e-10	ARID5A	-0.530874	2.27128e-06	SFTA2	0.352542	9.69e-05	GPD1L	0.365516	4.07e-10	SENP8	0.332461	0.000726231
ATOH8	0.365359	5.58354e-37	MYZAP	0.285144	1.66e-10	C8orf29	-0.530851	2.27401e-06	MRPL43	0.352118	9.89e-05	C17orf53	-0.365332	4.16e-10	HAL	0.332437	0.000726926
TLE6	0.365351	5.60503e-37	SLC7A8	-0.284951	1.71e-10	GRIK3	-0.530751	2.28583e-06	HRES1	0.352043	9.93e-05	KIAA0256	0.365243	4.2e-10	TMPRSS11E	0.332284	0.000731282
C4orf34	0.364921	6.88334e-37	RAB25	0.28492	1.72e-10	ATP10A	-0.530683	2.294e-06	C6orf125	0.351492	0.000101953	PLEKHN1	-0.365236	4.2e-10	MAGEF1	0.331911	0.00074205
VSTM2L	0.364709	7.61648e-37	RAB6B	-0.284828	1.74e-10	REG3G	-0.530612	2.3024e-06	RNF128	0.351171	0.000103557	GNA14	0.365154	4.24e-10	RAC2	-0.331885	0.000742811
BEND6	-0.364439	8.65919e-37	HEATR5A	0.284815	1.74e-10	C9orf172	-0.530594	2.30458e-06	TRIM5	0.35105	0.000104166	GLCE	0.365147	4.25e-10	LOC101927650	-0.331865	0.000743407
SNCA	-0.364304	9.23714e-37	MOAP1	0.284739	1.76e-10	LOC100131066	-0.530549	2.30998e-06	FLJ12684	0.350992	0.00010446	FAM82C	0.36513	4.26e-10	ARMCX3	0.331817	0.000744794
PLA2G4A	0.364186	9.76949e-37	KIAA1211L	0.284565	1.81e-10	SNORA55	-0.530532	2.31197e-06	CHKA	0.350916	0.000104846	LOC441151	-0.365051	4.3e-10	DNPEP	-0.331775	0.000746031
ARHGAP12	0.364108	1.01385e-36	CCDC6	0.284407	1.86e-10	LOC644242	-0.530492	2.31684e-06	EGLN3	0.350904	0.000104911	PIGR	0.364905	4.37e-10	LMCD1	-0.331706	0.000748032
TMEM189	-0.363837	1.15352e-36	AF289551	0.284188	1.92e-10	OR5M3	-0.530475	2.3189e-06	APOM	0.350027	0.000109468	C14orf45	0.364735	4.46e-10	AKAP10	-0.331421	0.000756414
EXOC6B	-0.363522	1.33921e-36	TMEM135	0.284183	1.92e-10	FAM205B	-0.530406	2.3272e-06	PARM1	0.349813	0.000110605	FMO6	-0.364602	4.53e-10	LOC152225	0.331335	0.00075897
PARL	-0.363464	1.37677e-36	MECR	0.284015	1.97e-10	FAM47A	-0.53037	2.33151e-06	LOC100131289	0.349624	0.000111624	GALNT17	0.364581	4.54e-10	HMBS	0.331324	0.000759292
LOC642587	-0.363428	1.40026e-36	RARA-AS1	0.283982	1.98e-10	MUC19	-0.530338	2.33538e-06	RBBP5	0.349484	0.000112378	GFRA4	-0.364444	4.61e-10	FSTL1	-0.331314	0.000759594
RASEF	0.36338	1.43255e-36	CASP7	0.283822	2.03e-10	OR4F6	-0.530114	2.36266e-06	LOC729179	0.34946	0.000112509	ILDR1	0.364349	4.66e-10	COPG1	0.331287	0.000760385
C9orf4	-0.363148	1.5997e-36	ENPP5	0.283741	2.05e-10	MMP8	-0.530059	2.36948e-06	TAF1D	0.349346	0.00011313	GPR109B	-0.364339	4.67e-10	WDFY4	-0.331252	0.000761436
GALE	0.363112	1.62686e-36	C8orf4	0.283603	2.1e-10	GAD2	-0.529936	2.38459e-06	LOC728698	0.348536	0.00011764	MYO5C	0.364243	4.72e-10	DDB1	0.331243	0.00076172
ZMYND12	0.363084	1.64842e-36	SIX1	0.283395	2.16e-10	MT4	-0.529882	2.39128e-06	RABGGTA	0.348479	0.000117965	COPB	0.3642	4.75e-10	KIAA2022	0.331119	0.000765395
MACC1	0.363027	1.69421e-36	CYP4X1	0.28333	2.19e-10	TBXA2R	-0.529796	2.40192e-06	ADSSL1	0.348136	0.000119928	LOC649989	-0.363845	4.95e-10	CACNA2D1	-0.331046	0.000767577
RFC4	-0.36296	1.74875e-36	ACSF2	0.283254	2.21e-10	SLC24A2	-0.529769	2.40538e-06	MSL1	0.348127	0.00011998	CEP350	0.363657	5.06e-10	IPO7	0.331031	0.000768038
CAPN9	0.362807	1.8801e-36	C1orf168	0.283103	2.26e-10	LOC100128063	-0.529646	2.42066e-06	ACSL3	0.348018	0.000120607	LOC650116	-0.363567	5.11e-10	APOO	0.330968	0.000769941
ZSCAN16	0.362361	2.32141e-36	L2HGDH	0.283074	2.27e-10	F13B	-0.529575	2.42961e-06	CEBPD	0.347913	0.000121223	SHE	0.363553	5.12e-10	ZNHIT2	0.330826	0.000774221
C6orf176	0.362251	2.44596e-36	C8orf37	0.283045	2.28e-10	OR13F1	-0.529418	2.4494e-06	RELA	0.347901	0.000121292	ZMYND12	0.363296	5.28e-10	KCNK5	0.33058	0.000781667
UBXN7	-0.362126	2.59419e-36	VRK1	0.282924	2.32e-10	TEX13A	-0.529239	2.47228e-06	GYLTL1B	0.347774	0.000122035	SLC35C1	0.362849	5.56e-10	COL6A5	-0.330257	0.000791561
DENND2C	-0.362081	2.65001e-36	MECOM	0.282888	2.34e-10	BEND2	-0.529101	2.48988e-06	EIF2S3	0.347768	0.000122069	C14orf129	0.362798	5.59e-10	PRICKLE1	-0.330211	0.000792985
KRT6C	-0.362015	2.73487e-36	PRCD	-0.28282	2.36e-10	OR6P1	-0.529087	2.49169e-06	MAD2L1BP	0.347753	0.000122159	CRY1	0.362704	5.65e-10	NCAM2	-0.330151	0.000794833
ADD2	-0.36201	2.74036e-36	FDX1	0.282663	2.42e-10	IFNK	-0.529076	2.49314e-06	MUC1	0.347297	0.00012486	TOMM40	-0.362129	6.05e-10	ZCCHC18	-0.330094	0.000796618
HTR7	-0.361913	2.86953e-36	TFF3	0.28263	2.43e-10	GOLGA6L5	-0.528799	2.52908e-06	PURB	-0.346889	0.000127326	PA2G4	-0.361812	6.27e-10	HTR1D	-0.330088	0.000796808
CD2AP	0.361678	3.20562e-36	ZNF341	0.282258	2.57e-10	C11orf21	-0.528741	2.53667e-06	TSPAN33	-0.346861	0.000127499	PPAP2B	0.361791	6.29e-10	ZNF749	0.330048	0.000798026
PARD6G	-0.361622	3.29158e-36	PTBP2	0.282147	2.61e-10	AIFM1	0.528721	2.53925e-06	FZD5	0.34628	0.000131096	ASCC3L1	0.361685	6.37e-10	MRPL16	0.329795	0.000805941
C10orf81	0.361614	3.3046e-36	TMEM184C	0.281922	2.71e-10	LCN8	-0.52867	2.54594e-06	TCEA2	-0.34617	0.000131784	CGNL1	0.361581	6.44e-10	ARHGEF39	0.3297	0.000808912
KIF12	0.361361	3.7222e-36	SUMF1	0.281892	2.72e-10	CELA3B	-0.528644	2.54942e-06	PLEKHA3	0.345965	0.000133083	RNASE1	0.361379	6.6e-10	WNT2	-0.329676	0.000809677
CABLES1	0.361166	4.08124e-36	PRRC2B	-0.281859	2.73e-10	DEFT1P	-0.528559	2.56057e-06	PDPR	-0.345501	0.000136059	FZD3	0.361369	6.61e-10	IL7R	-0.32942	0.000817755
PPP1R3B	0.361132	4.14626e-36	SCOC	0.281704	2.8e-10	ACTC1	-0.528466	2.57297e-06	FASN	0.345474	0.000136238	ASCC3	0.361316	6.65e-10	NCBP2-AS2	0.329418	0.000817836
CDK5R1	-0.360819	4.80375e-36	PSMC1	0.281508	2.88e-10	PRKCG	-0.528446	2.57554e-06	PLS1	0.345295	0.000137405	ABCB10	0.361261	6.69e-10	HSPB2	-0.329336	0.000820431
DEPDC6	0.360817	4.80945e-36	KCNQ1	0.280907	3.15e-10	RFPL3	-0.528313	2.59331e-06	SERPINF2	0.345174	0.0001382	TRIP11	0.361241	6.7e-10	PDHA1	0.329308	0.000821313
PIGR	0.360813	4.81799e-36	SNX14	0.280771	3.22e-10	SLC22A9	-0.528309	2.59378e-06	RPL36AL	0.344963	0.000139591	EPS15	0.361014	6.88e-10	MCUR1	0.329025	0.000830393
LARP6	-0.36067	5.15217e-36	PRKCH	0.280434	3.38e-10	ALG5	0.528083	2.62426e-06	KCNK1	0.344892	0.000140063	IL6ST	0.360849	7.02e-10	GANAB	0.328713	0.000840509
NPBWR1	-0.360632	5.24563e-36	DTX4	0.280393	3.41e-10	LOC126536	-0.528067	2.62644e-06	EXOSC1	0.344724	0.000141194	FLJ31204	0.360698	7.14e-10	TMEM184C	0.328675	0.000841749
MTUS1	0.360433	5.76082e-36	GOLPH3L	0.280248	3.48e-10	APLNR	-0.527928	2.64528e-06	HPN	0.344557	0.000142315	UBL3	0.360675	7.16e-10	C5orf51	0.328545	0.000845985
HPN	0.360251	6.27228e-36	SERTAD3	0.279992	3.62e-10	NBPF7	-0.527922	2.64603e-06	SAMM50	-0.344462	0.000142962	TOR1AIP1	0.360636	7.19e-10	ZFP91	0.328499	0.000847481
FAM181B	-0.360244	6.29334e-36	STARD10	0.279818	3.71e-10	TRIM61	-0.527888	2.65069e-06	LOC645465	0.344392	0.000143438	FECH	0.360495	7.31e-10	TACR1	0.328493	0.000847702
PRRC1	0.359901	7.39275e-36	ZNF571	0.279774	3.74e-10	LOC100130231	-0.527821	2.65994e-06	KCNK4	-0.344347	0.000143744	DICER1	0.360407	7.38e-10	PYCR1	0.328444	0.000849302
AKR7A3	0.359637	8.36535e-36	PNMA1	0.279643	3.81e-10	LOC100507236	-0.527467	2.70885e-06	C6orf85	0.344314	0.000143967	HIST1H1A	-0.360337	7.44e-10	ETFA	0.328444	0.00084931
FBXO45	-0.359585	8.57016e-36	ADSSL1	0.279476	3.91e-10	UNC5C	-0.527454	2.71054e-06	LOC728193	0.344273	0.000144248	SKI	-0.360077	7.67e-10	OR2B6	0.328391	0.000851043
NIPAL4	-0.359534	8.78054e-36	GDE1	0.279387	3.96e-10	LCE2D	-0.527436	2.71315e-06	GOLM1	0.344068	0.000145661	ECHDC1	0.359922	7.81e-10	PRRG3	-0.328225	0.00085652
ELF3	0.359253	1.00099e-35	ERCC6L2	-0.279359	3.98e-10	OLFM3	-0.527408	2.71699e-06	CCL20	0.343825	0.000147346	EIF2AK3	0.359868	7.86e-10	MRS2	0.328204	0.000857241
EIF4G1	-0.358909	1.17608e-35	DLAT	0.279033	4.17e-10	KIAA0087	-0.52725	2.73914e-06	SAV1	0.343782	0.000147648	FUCA1	0.359814	7.91e-10	RP11-426C22.5	-0.328141	0.000859321
DNAJB13	0.358778	1.25005e-35	TMC4	0.278943	4.23e-10	CPNE9	-0.527241	2.74039e-06	MOBKL2C	-0.343778	0.000147678	PLXNA1	-0.359744	7.97e-10	KIR2DS1	0.328134	0.000859545
C10orf99	-0.358762	1.25917e-35	ASAH1	0.278832	4.3e-10	FAM19A4	-0.527209	2.74491e-06	CCDC121	0.343689	0.000148305	SCC-112	0.359625	8.08e-10	COL6A2	-0.328109	0.000860397
ACTL6A	-0.358615	1.34882e-35	AK9	0.278576	4.47e-10	CALHM2	-0.527138	2.75493e-06	UQCRB	0.343464	0.000149892	KCNS3	0.359259	8.43e-10	FBXO4	0.328055	0.000862186
PDZK1IP1	0.358558	1.38522e-35	EBAG9	0.278493	4.52e-10	C9orf11	-0.527112	2.75866e-06	C3orf59	-0.343188	0.000151863	CHAF1A	-0.359163	8.53e-10	GCNT2	0.327966	0.000865143
SOX2OT	-0.358497	1.42496e-35	SEMA3E	0.278363	4.61e-10	GHRH	-0.527093	2.76131e-06	ACOX1	0.342848	0.000154327	GOLPH2	0.359125	8.56e-10	CDC123	0.327505	0.000880687
TMCC2	-0.358341	1.533e-35	SLC35A3	0.278299	4.66e-10	TRIM43	-0.527076	2.76374e-06	GNPAT	0.342597	0.000156169	OSBPL2	0.359108	8.58e-10	XDH	0.327374	0.000885143
GPR81	0.358336	1.53596e-35	GCH1	0.278281	4.67e-10	PROKR1	-0.526904	2.78827e-06	LOC730092	-0.34245	0.00015725	SLCO2A1	0.358991	8.7e-10	KLHL15	0.327244	0.000889588
LYSMD3	0.358194	1.6414e-35	FAM46A	0.278058	4.83e-10	PRR23C	-0.526722	2.8144e-06	C17orf28	0.342028	0.000160416	ORM2	0.358987	8.7e-10	AXL	-0.327205	0.000890955
MAGIX	0.358194	1.64159e-35	KLC1	0.277556	5.2e-10	LOC643542	-0.526721	2.81455e-06	APOBEC3D	-0.341633	0.000163429	SERINC1	0.358957	8.73e-10	TENM3	-0.326933	0.000900327
PCYT1B	-0.358129	1.69146e-35	GALM	0.277498	5.25e-10	LOC100128787	-0.526534	2.84167e-06	ANKRD43	0.341337	0.000165721	CPNE3	0.358901	8.79e-10	COL6A1	-0.326916	0.000900931
OCLN	0.357999	1.79763e-35	KLRF1	0.277477	5.26e-10	SCGB2A2	-0.526514	2.8446e-06	CCNJ	0.341065	0.000167855	SH3BGRL2	0.358854	8.83e-10	THSD7A	-0.326824	0.000904127
DDIT4L	0.357849	1.92749e-35	ERP27	0.277211	5.47e-10	PIK3CD	-0.526171	2.89499e-06	LAIR2	0.340854	0.000169525	DHX15	0.358414	9.29e-10	PALM	-0.326759	0.00090637
GLOD5	0.35782	1.95368e-35	HECTD1	0.277125	5.54e-10	P4HTM	0.526024	2.917e-06	IPO7	0.34054	0.000172042	HGS	-0.358395	9.31e-10	GMFG	-0.326552	0.000913614
PCM1	0.357719	2.04771e-35	PLEKHA6	0.277107	5.56e-10	XLOC_010507	-0.525951	2.92787e-06	DTX3L	0.340507	0.000172305	EIF4E3	0.358065	9.67e-10	FILIP1L	-0.326531	0.000914359
ANG	0.357589	2.17544e-35	VCPKMT	0.276949	5.69e-10	OR12D2	-0.525797	2.95094e-06	LONRF3	0.34039	0.000173251	RPS6KL1	-0.358038	9.7e-10	MEIS1	-0.326519	0.000914772
SH3GL1	-0.357484	2.28428e-35	ARL15	-0.276948	5.69e-10	XLOC_006757	-0.525727	2.9616e-06	LOC644615	0.339971	0.000176686	SLC44A3	0.357958	9.79e-10	ASXL3	-0.326477	0.00091625
C3orf65	-0.357458	2.31204e-35	ARHGEF3	0.276765	5.85e-10	ADIPOQ	-0.525664	2.97112e-06	LOC151579	0.339752	0.000178511	RNF103	0.357651	1.01e-09	GAS6	-0.326355	0.000920588
GK3P	0.357409	2.36532e-35	ATG14	0.276756	5.85e-10	LBH	-0.525573	2.98495e-06	FBXO28	0.339603	0.000179758	RKHD2	0.357626	1.02e-09	NRG1	-0.326351	0.000920701
DNAL1	0.357365	2.41337e-35	NUMB	0.276641	5.96e-10	OR8B12	-0.525343	3.0203e-06	MIA3	0.339489	0.000180715	SHOC2	0.357529	1.03e-09	LOC100506314	0.326297	0.000922629
SDK2	-0.357316	2.4695e-35	SFTA3	0.276498	6.08e-10	OR2M4	-0.525259	3.03323e-06	C3orf33	0.339472	0.000180863	SLC13A3	-0.357365	1.05e-09	DLAT	0.326215	0.00092553
FA2H	0.357187	2.62099e-35	TAB2	0.276455	6.12e-10	NDUFA7	0.525153	3.04974e-06	STX7	0.339364	0.000181776	AKAP8L	-0.357303	1.06e-09	NDUFB1	0.326152	0.000927766
GPD1L	0.356996	2.86429e-35	LRP2	0.276396	6.18e-10	ATP6V1G3	-0.525107	3.05686e-06	LOC100133591	0.339363	0.000181782	TRSPAP1	0.357298	1.06e-09	NKX2-2	0.325986	0.000933725
LOC100130776	-0.356995	2.86576e-35	MGC32805	0.276351	6.22e-10	XLOC_004789	-0.525097	3.05841e-06	C14orf167	0.339313	0.000182213	LOC643635	-0.357196	1.07e-09	MN1	-0.325962	0.00093459
CYB5R2	-0.356984	2.87992e-35	SYNE4	0.276344	6.22e-10	LOC100130880	-0.525054	3.06514e-06	RPL26	0.339273	0.000182553	CTSH	0.356508	1.16e-09	PPP2R2A	0.325903	0.000936703
TYRO3	-0.356954	2.92041e-35	COLGALT2	-0.276004	6.54e-10	C2orf85	-0.525026	3.0695e-06	USP38	0.338903	0.000185727	SWAP70	0.35637	1.17e-09	BFSP2-AS1	-0.325865	0.000938059
SOST	-0.356949	2.92747e-35	IFT43	0.275995	6.55e-10	FRMD7	-0.524952	3.08111e-06	LOC647591	0.338719	0.000187328	TEX2	0.356185	1.2e-09	MPRIP	-0.325687	0.000944499
KIF7	-0.356855	3.05844e-35	SLC12A2	0.275803	6.74e-10	UPB1	-0.524921	3.08611e-06	HOXC5	0.338553	0.000188786	SNX25	0.356115	1.21e-09	LOC100127972	-0.325597	0.000947738
TMEM117	-0.356537	3.54334e-35	ZC3H14	0.275724	6.82e-10	SIX3	-0.52492	3.08615e-06	ST8SIA6	-0.338341	0.00019066	C9orf150	0.355749	1.26e-09	CISD2	0.325572	0.000948677
APOBEC3C	-0.356441	3.7051e-35	PLEKHH1	0.275529	7.02e-10	OR4D1	-0.524742	3.11438e-06	PIM3	0.338185	0.000192047	LRG1	0.355717	1.27e-09	SLC7A11	0.325511	0.000950865
FRMD6	-0.356115	4.30754e-35	GPR126	0.27538	7.17e-10	OR2J3	-0.524723	3.11732e-06	AQP7P2	0.338084	0.000192952	LOC653073	-0.355688	1.27e-09	FBXO22	0.325434	0.000953709
C2orf67	0.356091	4.3567e-35	EZR	0.275378	7.17e-10	BPESC1	-0.5247	3.12101e-06	LOC100133045	0.337874	0.000194845	GPRC5A	0.355436	1.31e-09	SV2B	-0.325371	0.000955978
FAM131C	-0.355924	4.70431e-35	SDHB	0.275337	7.22e-10	CCNK	0.524469	3.158e-06	STT3B	0.33771	0.000196338	MAN1A2	0.355335	1.32e-09	ATP5L	0.325353	0.000956673
PKP1	-0.355737	5.12962e-35	FLRT3	0.275283	7.28e-10	DUSP9	-0.524437	3.1632e-06	TNFRSF10D	0.337041	0.000202521	INPP5F	-0.355049	1.36e-09	IGSF22	0.325348	0.000956821
PDXDC1	0.355733	5.14001e-35	DEPTOR	0.275189	7.38e-10	KCNIP2	-0.524336	3.17941e-06	FRMD6	-0.336785	0.000204943	TNFRSF10C	-0.35503	1.37e-09	LAMA4	-0.325344	0.000956991
SIAH2	-0.35563	5.38852e-35	SMIM2-AS1	0.275178	7.39e-10	NPHP3-AS1	-0.524206	3.20046e-06	VPS37C	0.336529	0.000207382	GOLPH3	0.354996	1.37e-09	ECM2	-0.32534	0.000957124
ADRA2B	-0.355545	5.60455e-35	TSPAN6	0.275024	7.56e-10	LOC400943	-0.5242	3.20145e-06	C11orf48	0.33646	0.00020805	DREV1	0.35497	1.38e-09	GFM1	0.325119	0.000965275
LOC440173	-0.355443	5.87438e-35	EFCAB4A	0.27487	7.73e-10	ST8SIA1	-0.52408	3.22114e-06	GNPNAT1	0.336304	0.000209555	NDRG3	0.354895	1.39e-09	DCUN1D5	0.325045	0.00096802
LOC338651	0.35533	6.18868e-35	CYP2J2	0.274365	8.33e-10	FLJ42102	-0.524052	3.22576e-06	MOBKL3	0.336233	0.00021024	MGC42174	-0.354868	1.39e-09	DLG1	0.325027	0.000968686
MYO5A	-0.355328	6.19448e-35	TMEM251	0.274107	8.65e-10	ATP5G1	0.523995	3.23506e-06	RALGAPA2	0.336078	0.00021175	SLC24A1	0.354728	1.42e-09	ACTL6A	0.324783	0.000977745
PRNP	-0.35525	6.42163e-35	BC045779	-0.273825	9.01e-10	PGRMC1	0.523858	3.25776e-06	EIF3K	-0.335833	0.000214168	MIER1	0.354653	1.43e-09	TAF10	0.324639	0.000983151
RGMA	-0.355244	6.43878e-35	RNF11	0.273806	9.03e-10	THRSP	-0.523644	3.29326e-06	LOC648581	0.33561	0.000216376	SPTLC2	0.354639	1.43e-09	HIST1H1C	0.324633	0.000983364
KCTD15	-0.355237	6.46132e-35	ATP5C1	0.273586	9.33e-10	TTTY8	-0.523584	3.30331e-06	TMEM183A	0.335595	0.000216525	DLAT	0.354464	1.46e-09	LRRN4CL	-0.324627	0.000983591
LGSN	0.355051	7.03964e-35	CNOT8	0.273564	9.36e-10	KCNQ4	-0.523573	3.30518e-06	HERC4	0.335453	0.000217953	C20orf20	-0.35432	1.48e-09	FDX1	0.324617	0.000983968
NRCAM	-0.354829	7.79683e-35	PSEN1	0.273376	9.62e-10	LOC730668	-0.523533	3.31194e-06	SCIN	0.335314	0.000219349	RAB11FIP2	0.35424	1.5e-09	HADH	0.324438	0.000990743
TMEM63A	0.354455	9.26109e-35	LOC100506098	0.273305	9.72e-10	LOC150197	-0.523516	3.31476e-06	CXCL17	0.335193	0.000220583	SPHK1	-0.354212	1.5e-09	C1orf216	-0.324363	0.000993567
P2RY1	-0.354426	9.3865e-35	KIAA1522	0.273142	9.95e-10	XLOC_008002	-0.523386	3.33669e-06	RAMP1	0.334982	0.000222734	RNASE4	0.354063	1.53e-09	THBS3	-0.324341	0.000994404
C11orf54	0.354413	9.43969e-35	DEGS2	0.273069	1.01e-09	TEX28	-0.523313	3.3492e-06	VEGFA	0.334791	0.000224693	ZFYVE20	0.353993	1.54e-09	MLF2	0.324253	0.000997738
HR	-0.354288	1.00008e-34	ACSL5	0.272997	1.02e-09	DNTT	-0.52328	3.35474e-06	APOBEC3C	-0.334504	0.000227684	HSD17B6	0.353958	1.54e-09	KIR2DL3	0.324235	0.000998435
PBLD	0.354195	1.04373e-34	SLC35A1	0.272868	1.04e-09	C17orf39	-0.523252	3.35944e-06	NCOA7	0.334352	0.000229282	ARID5B	0.353853	1.56e-09	NFATC1	-0.324142	0.00100198
SUOX	0.354012	1.13472e-34	DUSP4	0.272585	1.08e-09	FTMT	-0.523228	3.36358e-06	TRAPPC9	0.334334	0.000229463	LOC646178	-0.353805	1.57e-09	IL17RC	0.323969	0.0010086
ANKRD13B	-0.354011	1.13556e-34	DCAF4	0.272496	1.09e-09	PSMA3	0.523221	3.36481e-06	MUC13	0.334207	0.000230808	LOC653917	-0.353607	1.61e-09	TMED2	0.323874	0.00101228
DLG1	-0.35388	1.20565e-34	RPL22	0.272433	1.1e-09	GOT1L1	-0.523195	3.36921e-06	PAK2	-0.333979	0.000233231	PNPLA8	0.353361	1.65e-09	SPICE1	0.323796	0.0010153
FAM55C	-0.353859	1.21744e-34	SDHA	0.272366	1.11e-09	TKTL2	-0.523171	3.37338e-06	MED11	0.333954	0.000233505	NBEA	0.353205	1.68e-09	DTWD2	0.323784	0.00101577
TMEM44	-0.353727	1.29345e-34	GMFB	0.272176	1.15e-09	OR51S1	-0.523071	3.39043e-06	LOC644347	0.333909	0.000233985	XPO4	0.353138	1.69e-09	LOC153577	-0.323745	0.00101728
SLC2A12	-0.353663	1.33169e-34	C11orf54	0.272146	1.15e-09	LOC100130507	-0.522909	3.41853e-06	SNORA26	0.333694	0.000236302	TMEM30B	0.352765	1.77e-09	RBPJ	-0.323637	0.00102145
TXNDC11	0.353647	1.34182e-34	CPT2	0.272036	1.17e-09	SULT2A1	-0.52285	3.42872e-06	LOC100129907	-0.333654	0.000236742	FLJ20366	0.352662	1.79e-09	HDAC5	-0.32352	0.00102602
RPGRIP1	0.353613	1.36258e-34	JAKMIP2	-0.271943	1.18e-09	PAICS	0.52273	3.44961e-06	MRPS28	0.333365	0.00023989	MTMR6	0.352584	1.8e-09	HIST2H2BE	0.323502	0.00102673
LRRC27	0.353578	1.38515e-34	PPA2	0.27193	1.19e-09	C19orf38	-0.522702	3.45456e-06	SPINK1	0.333305	0.000240546	MOSPD1	0.352562	1.81e-09	COPB1	0.32345	0.00102875
C8orf75	0.353326	1.55463e-34	SLC25A21	0.271929	1.19e-09	TSGA13	-0.522674	3.45941e-06	LOC401860	0.332972	0.000244247	SBDS	0.352461	1.83e-09	ZNF770	0.323262	0.00103616
GOLIM4	-0.353175	1.66535e-34	PPP2R2B	-0.271778	1.21e-09	ART1	-0.522605	3.47158e-06	RBM35A	0.332621	0.000248188	AKAP11	0.35244	1.83e-09	PRRX1	-0.323197	0.00103871
RAB19	0.353175	1.66585e-34	BAG5	0.271768	1.22e-09	OR2AK2	-0.522482	3.49318e-06	LOC100131471	-0.332509	0.000249469	HP	0.352355	1.85e-09	DOCK11	-0.322918	0.0010498
LOC100129034	0.353084	1.73652e-34	ADAM9	0.271709	1.23e-09	GFAP	-0.522162	3.55022e-06	CD40	-0.33234	0.000251392	LOC649661	-0.352291	1.86e-09	DAD1	0.32265	0.00106053
RPS6KA2	0.353009	1.7969e-34	TFPI	0.271681	1.23e-09	GPR26	-0.522144	3.55344e-06	LOC148766	0.332289	0.000251975	HRAS	-0.352268	1.87e-09	UBE4A	0.322522	0.0010657
FLG	-0.352924	1.86835e-34	KIAA1107	0.271571	1.25e-09	TAS2R3	-0.522143	3.55361e-06	PTPRE	0.332284	0.000252043	PRO0149	0.352221	1.88e-09	PIGF	0.32247	0.00106777
PPP1R14D	0.352877	1.90828e-34	BSPRY	0.27157	1.25e-09	TYR	-0.522027	3.57452e-06	KDM5B	0.332276	0.000252134	KIAA0423	0.352216	1.88e-09	ABHD17C	0.322405	0.00107043
DNALI1	0.352808	1.97025e-34	SRD5A3	0.271535	1.26e-09	CLRN2	-0.522018	3.57611e-06	RBM45	0.332131	0.000253806	KBTBD3	0.352207	1.88e-09	MYO9B	-0.322359	0.00107231
IPPK	-0.35277	2.00448e-34	TECPR2	0.2713	1.3e-09	LOC100291323	-0.521965	3.58571e-06	KLF15	0.332051	0.000254729	CNDP2	0.35211	1.9e-09	CRISPLD2	-0.322347	0.00107277
HAP1	-0.352727	2.04457e-34	FBXO36	0.271289	1.3e-09	ADCY8	-0.521927	3.59256e-06	C9orf78	-0.331907	0.000256409	MGC13168	-0.352104	1.9e-09	PRKG1	-0.322228	0.00107763
E2F7	-0.352697	2.07245e-34	FRRS1L	-0.271201	1.32e-09	XLOC_005273	-0.521747	3.62542e-06	ZNF436	-0.331462	0.000261651	CRIP1	0.351894	1.95e-09	TESK2	-0.322222	0.00107789
IGSF11	-0.352692	2.07717e-34	CHST7	-0.271156	1.33e-09	OR8B2	-0.521645	3.64421e-06	FAM5B	-0.331438	0.000261943	GPR116	0.35131	2.08e-09	LOC101926963	-0.322199	0.0010788
TTL	-0.352597	2.16962e-34	C14orf169	0.271109	1.34e-09	SDC3	-0.521569	3.65821e-06	LOC145837	0.331281	0.000263815	CMAH	0.351211	2.1e-09	C11orf1	0.322171	0.00107995
ANKRD2	-0.352364	2.41303e-34	AGFG1	0.271076	1.34e-09	OR6N2	-0.52151	3.66906e-06	RANGRF	0.331279	0.000263837	AZI2	0.351099	2.13e-09	ACOT13	0.322135	0.00108145
KRT6A	-0.352344	2.43473e-34	CDC42SE2	0.271036	1.35e-09	GRID2	-0.5214	3.68944e-06	RAB25	0.331275	0.000263886	CHP	0.350961	2.16e-09	ATP8B2	-0.322042	0.00108524
OXGR1	-0.352322	2.45867e-34	CLDN10	0.271027	1.35e-09	OR52J3	-0.521335	3.70153e-06	ASAP1	-0.331184	0.000264979	MAGEL2	-0.350855	2.19e-09	FAM83F	0.322019	0.0010862
SPATA7	0.352284	2.50185e-34	CYP2B7P	0.270985	1.36e-09	REXO1L1	-0.521252	3.71709e-06	IMPA2	0.330986	0.000267369	AQP4	0.350708	2.23e-09	GOLPH3	0.321986	0.00108755
CPM	0.352125	2.6903e-34	MAP7	0.270914	1.38e-09	FAM59A	0.521229	3.72141e-06	SOAT1	0.330825	0.000269334	LOC642815	-0.350694	2.23e-09	SIX1	0.321861	0.00109273
PLA2R1	-0.352073	2.75486e-34	SLC44A1	-0.270859	1.39e-09	BTN2A3P	-0.521038	3.75741e-06	DNM1	-0.330772	0.000269986	FLJ41131	-0.350659	2.24e-09	DNM3OS	-0.321556	0.00110541
PITPNC1	0.351945	2.92059e-34	TMBIM6	0.270781	1.4e-09	KRTAP7-1	-0.521028	3.75935e-06	LOC646036	0.330578	0.000272372	KTN1	0.350617	2.25e-09	SHISA8	-0.321493	0.00110802
FBXL21	-0.351883	3.0041e-34	TUB	-0.270697	1.42e-09	LOC100131174	-0.521016	3.76161e-06	TTC4	-0.330567	0.000272503	TIMM44	-0.350574	2.26e-09	SLC10A7	0.32148	0.00110857
SLC22A3	0.351854	3.04443e-34	XPA	-0.270395	1.48e-09	LOC401980	-0.520912	3.78128e-06	CNOT7	0.330542	0.000272818	PCDHGB4	-0.350541	2.27e-09	FLI1	-0.3213	0.00111614
MAP1B	-0.351677	3.2997e-34	AP1S3	0.270337	1.49e-09	LOC646268	-0.520706	3.82071e-06	CBX4	0.330402	0.000274547	MGC4268	0.350464	2.29e-09	COX14	0.321158	0.00112216
NAPSA	0.351595	3.42456e-34	C1orf174	0.270251	1.51e-09	SERPINB12	-0.520611	3.83901e-06	LOC728637	0.330272	0.000276178	SP4	0.350446	2.29e-09	BHLHE22	-0.321015	0.00112825
GEFT	-0.351408	3.72846e-34	NIPBL	0.269794	1.62e-09	MRGPRD	-0.520476	3.86527e-06	COPB1	0.330121	0.000278062	PHF23	0.350344	2.32e-09	TOMM22	0.320902	0.00113307
CD9	-0.351191	4.11568e-34	UBE2E1	0.269739	1.63e-09	NBPF15	-0.52033	3.89367e-06	LOC441711	0.330088	0.000278489	TMED10	0.350304	2.33e-09	MTCH2	0.320777	0.00113843
PALLD	-0.35114	4.21176e-34	SCNN1G	0.2697	1.64e-09	VWA5B1	-0.52031	3.8976e-06	KTELC1	-0.330073	0.000278676	TMEM33	0.35026	2.34e-09	NDUFA9	0.320672	0.00114293
GOLGA5	0.351126	4.23846e-34	KRT18	0.269692	1.64e-09	FLJ16126	-0.520248	3.90971e-06	TNKS2	0.330022	0.000279322	P2RY11	-0.350219	2.35e-09	PCDHB7	0.320406	0.00115444
SP5	0.351005	4.47773e-34	C4BPB	0.269642	1.65e-09	FAM138D	-0.520217	3.91591e-06	LOC646769	0.329972	0.000279944	ANG	0.350032	2.4e-09	CCDC129	0.32026	0.00116079
KRT6B	-0.350888	4.72286e-34	PEX3	0.269566	1.67e-09	BHLHA9	-0.520125	3.93406e-06	LOC100132625	0.329772	0.000282492	GOLGA4	0.349549	2.53e-09	DANCR	0.320234	0.00116193
FAM63A	0.350884	4.72981e-34	FCF1	0.269565	1.67e-09	ANKRD62P1-PARP4P3	-0.51998	3.96284e-06	LOC642489	-0.329601	0.000284684	VARSL	-0.349505	2.55e-09	LRP1	-0.32023	0.00116213
SIRT1	0.350605	5.36873e-34	MTERF4	0.269435	1.7e-09	LOC285281	-0.519878	3.98318e-06	C1GALT1C1	0.32949	0.000286118	ZNF639	-0.349468	2.56e-09	CTIF	-0.320088	0.00116834
NRBP1	-0.350303	6.15644e-34	2022-09-15	0.269282	1.74e-09	LDB3	-0.519864	3.98602e-06	KIAA0146	0.329253	0.0002892	GP1BA	-0.349198	2.64e-09	RASGRP2	-0.320061	0.00116955
NUMB	0.349929	7.29104e-34	STAM	0.269201	1.76e-09	XLOC_004914	-0.519805	3.99771e-06	SNORD65	0.329021	0.000292241	C10orf61	0.349096	2.67e-09	SLC22A23	0.319928	0.00117542
IRX4	-0.349916	7.33355e-34	POLR2K	0.269083	1.79e-09	C17orf74	-0.519645	4.03002e-06	GOLSYN	0.328964	0.000292986	SUV39H1	-0.348981	2.7e-09	WDR61	0.319914	0.00117601
LRRC8A	-0.349889	7.42589e-34	ZBTB1	0.268942	1.83e-09	LOC100129393	-0.519557	4.04788e-06	KHNYN	0.328781	0.000295422	PRCP	0.348905	2.72e-09	DTNA	-0.319868	0.00117807
QSOX1	0.349612	8.41507e-34	SPAG1	0.268932	1.83e-09	NODAL	-0.519491	4.06119e-06	MRPS35	0.328701	0.000296491	FLJ12716	0.348785	2.76e-09	DPF2	0.319857	0.00117854
GLTPD2	0.34947	8.97111e-34	CLK1	0.268716	1.89e-09	OR2B3	-0.519446	4.07031e-06	MTDH	0.328603	0.0002978	TGFBR2	0.34864	2.8e-09	ACAD9	0.319776	0.00118215
ISY1	-0.349397	9.27182e-34	SLC37A1	0.268666	1.9e-09	MYF5	-0.519409	4.07792e-06	B3GNT8	0.328259	0.00030244	TEK	0.34851	2.84e-09	RP11-396F22.1	0.319542	0.00119257
KLHDC2	0.349327	9.5703e-34	UPF2	0.268573	1.93e-09	LOC199897	-0.519376	4.08478e-06	LOC728944	0.328243	0.000302666	ISOC1	0.348464	2.86e-09	FAM160A1	0.319514	0.00119382
KRTAP19-1	-0.349325	9.57844e-34	FOXE1	-0.268544	1.93e-09	CXorf66	-0.519303	4.09959e-06	PDIA6	0.328136	0.000304124	MAOA	0.348361	2.89e-09	DACT1	-0.319387	0.00119956
C14orf45	0.349193	1.01641e-33	KLB	0.268504	1.94e-09	TM4SF20	-0.51929	4.10238e-06	CHCHD1	0.328126	0.000304257	FOLR1	0.348337	2.9e-09	LIMD2	-0.319351	0.00120116
NCBP2	-0.349139	1.04165e-33	FOLR1	0.268357	1.99e-09	SEMG2	-0.519216	4.11752e-06	SNRPD2	-0.328126	0.00030426	EFHA1	0.348329	2.9e-09	DZIP1	-0.319183	0.00120875
CSK	-0.349088	1.06614e-33	MSLN	0.268339	1.99e-09	LIX1	-0.519215	4.11782e-06	LRRIQ4	0.327862	0.00030789	C3	0.348268	2.92e-09	SAPCD2	0.319156	0.00120998
GLT25D2	-0.34907	1.07442e-33	C5orf22	0.268321	2e-09	LOC100130452	-0.519122	4.13696e-06	RBM27	0.327856	0.000307975	BCYRN1	-0.348145	2.96e-09	TIRAP	0.319064	0.00121416
PGC	0.348985	1.11638e-33	ERH	0.268319	2e-09	OR52E2	-0.518979	4.16662e-06	BAG1	0.327775	0.000309095	VAPA	0.348094	2.98e-09	MAGEL2	-0.319018	0.00121625
CLDN20	-0.348832	1.19645e-33	PHF2	-0.268285	2.01e-09	OR10V1	-0.518872	4.1891e-06	C14orf93	0.327698	0.000310166	BRWD1	0.348092	2.98e-09	ANGPTL2	-0.318773	0.00122748
EIF2B5	-0.34881	1.20798e-33	DCAF11	0.268164	2.04e-09	LOC284632	-0.518718	4.22149e-06	LOC641964	0.32769	0.000310281	TMED2	0.348082	2.98e-09	ABCA6	-0.318693	0.00123118
LPCAT1	0.348787	1.22097e-33	MST1R	0.268152	2.04e-09	MPZ	-0.518579	4.25098e-06	MBD5	-0.327667	0.000310593	PECI	0.348039	3e-09	MRPL43	0.318617	0.00123467
TMEM40	-0.348459	1.41499e-33	MRFAP1L1	0.268056	2.07e-09	CACNG7	-0.518413	4.28638e-06	UBXN10	0.327628	0.000311145	RHOT1	0.347956	3.02e-09	SVEP1	-0.318467	0.00124162
DYNC1I1	-0.348379	1.46645e-33	BAZ1A	0.267822	2.14e-09	SERPINE3	-0.518377	4.294e-06	TPM4	-0.327476	0.000313273	LOC643865	-0.347937	3.03e-09	NAA50	0.318412	0.00124417
LINGO4	0.348347	1.48771e-33	EAPP	0.267741	2.17e-09	GLIPR1L1	-0.51834	4.30194e-06	MYO5A	-0.32733	0.000315326	SRP72	0.347862	3.06e-09	TIE1	-0.318408	0.00124438
ENAM	0.348316	1.50862e-33	CARD6	0.267691	2.18e-09	ACTRT2	-0.518329	4.30431e-06	UNC84B	-0.32728	0.000316036	RAB18	0.347743	3.1e-09	NDUFC1	0.318402	0.00124464
FOXD1	-0.348188	1.59812e-33	KIN	0.267333	2.3e-09	OR8B4	-0.518314	4.30756e-06	FBXO3	0.327142	0.000317996	TAF6L	-0.347512	3.18e-09	AF131215.8	0.318356	0.00124679
PRDM13	-0.347994	1.74389e-33	SLC4A4	0.267297	2.31e-09	GPSM1	-0.518247	4.32205e-06	SEBOX	0.32714	0.000318023	PHACTR2	0.34737	3.23e-09	CNTNAP1	-0.318342	0.00124743
UGT1A7	-0.347882	1.8341e-33	ATP6V1C1	0.267268	2.32e-09	PLCZ1	-0.518236	4.32431e-06	FLJ43663	0.327066	0.000319078	LOC653965	0.347226	3.28e-09	MRPS30	0.318309	0.001249
DNAJC19	-0.34777	1.92865e-33	GDI2	0.266989	2.41e-09	MUDENG	0.518193	4.33372e-06	KIAA1804	0.326877	0.000321797	QSCN6	0.347159	3.3e-09	PPP1R18	-0.318264	0.00125111
TMEM92	0.347717	1.97486e-33	AX747630	0.266968	2.42e-09	ZP2	-0.518131	4.34722e-06	WDR54	-0.326863	0.000321993	LOC113444	0.346985	3.37e-09	PARL	0.318144	0.00125673
MYO5C	0.347694	1.99518e-33	KIAA0430	0.266877	2.45e-09	ASGR1	-0.518066	4.3613e-06	STIP1	0.326849	0.000322202	FAM105A	0.346983	3.37e-09	BANF1	0.318023	0.00126243
ALG3	-0.347648	2.0367e-33	LAMA1	-0.266873	2.45e-09	LOC100507605	-0.518044	4.36598e-06	CAPN5	0.326781	0.000323189	PLA2G10	0.346966	3.37e-09	PIN4	0.317949	0.0012659
C6orf10	-0.347519	2.15782e-33	MED23	0.266802	2.48e-09	HCRP1	-0.51803	4.36906e-06	PPAP2C	0.326605	0.000325739	C11orf70	0.346952	3.38e-09	RFTN2	-0.31777	0.00127438
PCMTD1	0.347417	2.2592e-33	PPP6R3	0.266791	2.48e-09	DEFB114	-0.517996	4.37656e-06	KCTD9	0.326585	0.000326036	TJP1	0.346914	3.39e-09	PLCG2	-0.317749	0.00127542
GPRC5C	0.3474	2.27597e-33	COL4A3	0.266786	2.48e-09	EPO	-0.517936	4.38959e-06	LOC100134455	0.326561	0.000326386	LOC652613	-0.346711	3.47e-09	C8orf44	-0.317711	0.0012772
MRPL47	-0.347326	2.35345e-33	FAAH2	0.266626	2.54e-09	SIGLECP3	-0.517736	4.43366e-06	CNPY4	-0.326521	0.000326965	WDR51B	0.346676	3.48e-09	DCHS1	-0.317708	0.00127733
SEMA6D	-0.347322	2.35709e-33	B3GNT3	0.266561	2.56e-09	MOBP	-0.517729	4.43515e-06	KCNQ2	0.326519	0.000326987	CUL5	0.346494	3.55e-09	TMEM47	-0.317498	0.00128742
ARSD	0.347287	2.394e-33	OR7E12P	0.26649	2.59e-09	SCARNA5	-0.517729	4.43529e-06	ZDHHC21	0.326335	0.000329699	BAZ1B	-0.346271	3.64e-09	LOC388882	0.31745	0.00128969
C11orf87	-0.347227	2.46003e-33	CCDC85C	0.266475	2.6e-09	KRTAP10-11	-0.517728	4.43544e-06	MIR614	0.326333	0.000329723	CALM2	0.346109	3.71e-09	AP1M2	0.317439	0.00129021
DCUN1D1	-0.347219	2.46898e-33	CIPC	0.266431	2.61e-09	LOC100128401	-0.517679	4.4463e-06	PDZD8	0.326252	0.000330919	PSPC1	0.346065	3.73e-09	RAB1B	0.317372	0.00129345
SHE	0.346979	2.74796e-33	PPP4R1	0.266356	2.64e-09	AMICA1	-0.517486	4.48914e-06	SAPS3	0.32594	0.000335559	MYLIP	0.346057	3.73e-09	NFATC2	-0.317329	0.00129554
FOXJ1	0.346851	2.91033e-33	MAFG-AS1	-0.266349	2.64e-09	USP29	-0.51745	4.4972e-06	KLK14	0.325925	0.000335787	PNRC2	0.345685	3.89e-09	STT3A	0.317308	0.00129656
ULBP1	-0.346756	3.03674e-33	PCNXL4	0.266236	2.69e-09	OR5M10	-0.517353	4.51899e-06	GCNT2	0.325898	0.000336185	FBXL5	0.345615	3.92e-09	IGDCC4	-0.317076	0.00130784
PIGX	-0.346656	3.17514e-33	APEX1	0.26621	2.7e-09	CXorf38	-0.517273	4.537e-06	TIAL1	0.325882	0.000336433	ZNF33A	0.345433	4e-09	LGSN	0.316959	0.00131353
SEC24A	0.346509	3.39087e-33	TCN1	0.266098	2.74e-09	FAM26E	-0.517097	4.57692e-06	BAP1	-0.325789	0.000337825	CAST	0.345336	4.04e-09	DXO	0.316922	0.00131532
SHANK2	0.346505	3.39679e-33	FUT6	0.266094	2.74e-09	OR51I2	-0.517034	4.59129e-06	LOC644756	0.325503	0.000342165	PNKP	-0.345281	4.06e-09	SYNJ1	-0.316692	0.00132666
MFN1	-0.346147	3.98538e-33	LAPTM4B	0.26598	2.78e-09	LOC730441	-0.517023	4.59383e-06	COMTD1	0.325471	0.000342654	LOC647537	0.345169	4.11e-09	SLC38A5	-0.316654	0.00132853
SPRR1A	-0.346121	4.03146e-33	ARFGAP3	0.265947	2.8e-09	XLOC_004018	-0.516937	4.61348e-06	LOC730908	0.325417	0.000343477	HPGD	0.345103	4.14e-09	TMEM263	0.316612	0.00133058
NT5C2	0.346094	4.08123e-33	GPR110	0.265911	2.81e-09	ZSCAN5D	-0.516913	4.61902e-06	RRS1	0.325417	0.000343487	ATAD1	0.345077	4.15e-09	ENOX1	-0.316587	0.00133184
MIA3	0.345977	4.30026e-33	KCTD6	0.265855	2.83e-09	EIF2B2	0.516866	4.62987e-06	CSNK1G2	-0.325287	0.000345471	LOC641798	-0.345061	4.16e-09	MRVI1	-0.316436	0.00133933
GPR161	-0.345934	4.3837e-33	C14orf2	0.265758	2.87e-09	XLOC_002241	-0.516861	4.63095e-06	GGPS1	0.32485	0.000352255	LOC347376	0.345001	4.19e-09	IQSEC1	-0.31629	0.00134664
APOBEC3B	-0.345931	4.38882e-33	SFTA2	0.265685	2.9e-09	CDH5	-0.51681	4.64277e-06	SFXN2	0.324837	0.000352467	EIF2C2	-0.344924	4.22e-09	OLFML2A	-0.316175	0.00135239
EMILIN3	-0.345897	4.4549e-33	CCDC19	0.265367	3.04e-09	ASB14	-0.516784	4.64892e-06	MAP4K1	-0.324826	0.00035263	LOC644914	0.344916	4.23e-09	CTAGE5	0.316166	0.00135284
KRT16	-0.345659	4.95326e-33	PKP1	-0.265324	3.05e-09	LOC285000	-0.516767	4.65271e-06	CD55	0.324755	0.000353753	C14orf166	0.344849	4.26e-09	ETS1	-0.316106	0.00135584
UCN2	-0.345578	5.1349e-33	KHNYN	0.265247	3.09e-09	PDZD7	-0.516688	4.67097e-06	CRKL	-0.324648	0.000355433	PTPRB	0.344778	4.29e-09	NUDT5	0.315846	0.00136901
NMNAT3	-0.345437	5.46878e-33	AMER1	-0.265242	3.09e-09	LOC100128792	-0.516377	4.7437e-06	EFNA1	0.324534	0.000357233	LOC653720	-0.344449	4.45e-09	LOC100506675	0.315783	0.00137218
DTX4	0.345395	5.57153e-33	PLCE1	0.265233	3.09e-09	FGFR4	-0.516169	4.79288e-06	TMEM183B	0.324492	0.000357912	BNIP3L	0.344401	4.47e-09	ZFYVE19	0.31577	0.00137284
UAP1L1	-0.345122	6.29031e-33	VSTM2L	0.265228	3.1e-09	RPE65	-0.516168	4.79311e-06	ADCK5	0.324421	0.000359036	ABCD3	0.344368	4.49e-09	RCHY1	0.315753	0.00137373
SPRR2A	-0.345082	6.40396e-33	ARHGEF25	-0.265184	3.12e-09	KCNC4	-0.516166	4.7937e-06	LUZP1	-0.324351	0.000360155	C1orf102	0.344306	4.52e-09	TOMM70A	0.315704	0.00137621
MTHFR	0.344901	6.93844e-33	IRX5	0.264943	3.22e-09	NDUFC2	0.515982	4.83768e-06	LOC100130037	0.323803	0.000369017	LOC642017	-0.344204	4.57e-09	HSD17B10	0.315545	0.00138435
PLS1	0.344883	6.99633e-33	CYB5A	0.264863	3.26e-09	SYT2	-0.515916	4.85346e-06	MYEOV	0.323612	0.000372144	PRKAB1	0.344126	4.61e-09	PPP1R16B	-0.315487	0.00138732
RAD23A	-0.344821	7.18913e-33	SHISA2	-0.264733	3.32e-09	KIAA1244	0.515865	4.8658e-06	JOSD1	-0.32334	0.000376664	LOC132321	0.343961	4.69e-09	CHMP7	0.315371	0.00139333
NKX2-5	-0.344562	8.06779e-33	EXOC2	0.264693	3.34e-09	FAT3	-0.515742	4.89556e-06	LEPROTL1	0.323317	0.000377034	CREB3L2	0.343935	4.71e-09	SRGAP2C	-0.31533	0.00139542
GAP43	-0.344378	8.75253e-33	DENND1A	-0.264692	3.34e-09	OR2T34	-0.515679	4.91072e-06	UBXN2B	0.323304	0.000377256	COG3	0.343887	4.73e-09	CT83	0.315212	0.00140151
OPA1	-0.34433	8.94129e-33	NBEA	0.264647	3.36e-09	LOC440934	-0.515464	4.96328e-06	GPR89C	0.323145	0.000379922	SLC7A2	0.343751	4.8e-09	ATF7	0.315156	0.00140442
PLEKHB1	0.344285	9.12013e-33	DLST	0.26458	3.39e-09	CHRNA3	-0.515463	4.9635e-06	TTC35	0.323127	0.000380227	KIAA1276	-0.343352	5.02e-09	NHP2L1	0.314882	0.00141874
SPAST	-0.344166	9.61283e-33	WDR70	0.264567	3.4e-09	LOC729968	-0.515409	4.97684e-06	C4BPB	0.322335	0.000393743	SUB1	0.343311	5.04e-09	SIAH2	0.31479	0.00142357
ISM2	-0.34413	9.76836e-33	ACOX3	0.264474	3.44e-09	PCDH15	-0.515353	4.99078e-06	ABCC6P2	0.322192	0.000396238	KIFC1	-0.343301	5.05e-09	STAT2	-0.314517	0.00143801
CGN	0.344103	9.88587e-33	ZNF92	0.26436	3.5e-09	OR5B12	-0.515341	4.99357e-06	RN7SK	0.322149	0.00039699	HS6ST2	0.34328	5.06e-09	ARSI	-0.314367	0.00144601
TMEM59	0.344077	9.99989e-33	CHPT1	0.264309	3.52e-09	LOC645949	-0.515338	4.99446e-06	TMEM33	0.322092	0.000397992	ZNF11B	0.343264	5.07e-09	ZC2HC1A	-0.314293	0.00144996
UNC93B1	0.343909	1.07719e-32	PPCS	0.264237	3.56e-09	LOC100130642	-0.515307	5.00209e-06	ZNF256	-0.32209	0.000398025	SPTLC3	0.343053	5.18e-09	CTSK	-0.31429	0.00145009
GPRC5A	0.343863	1.09936e-32	NEDD8	0.264179	3.59e-09	GPR111	-0.515153	5.04043e-06	LOC730324	-0.321969	0.000400155	NUDT3	-0.343051	5.18e-09	CPS1	0.314238	0.00145288
LOC220729	-0.343829	1.11621e-32	PPP4R2	0.264061	3.65e-09	LOC392364	-0.515083	5.0577e-06	PCDHB11	0.321695	0.000405005	IKBKE	-0.342991	5.22e-09	IGFBP7	-0.31419	0.00145549
NRG1	-0.343587	1.24211e-32	RPL36AL	0.263759	3.81e-09	KCNK16	-0.515077	5.0593e-06	LOC647859	0.321556	0.000407493	TMCO1	0.342764	5.35e-09	SH2D3A	0.314051	0.00146293
CHDH	0.343556	1.25923e-32	NAA30	0.263459	3.97e-09	WNT8B	-0.515073	5.06027e-06	RANGAP1	-0.321547	0.000407641	GSTA4	0.342718	5.38e-09	ULK2	-0.314003	0.00146551
GAST	-0.34328	1.42241e-32	DHRS1	0.263416	4e-09	ATP2B2	-0.515015	5.07486e-06	GRIN1	0.321139	0.000415012	EME1	-0.342428	5.55e-09	LRRC32	-0.314001	0.00146562
METTL8	-0.343132	1.51812e-32	CDC42BPB	0.263366	4.02e-09	OR1L4	-0.515	5.07854e-06	LOC651055	0.321039	0.000416842	MOSC2	0.342396	5.57e-09	TRIM27	0.313769	0.00147823
BPIL1	0.343119	1.5269e-32	PPP1R9A	0.263342	4.04e-09	OR6C65	-0.514935	5.09505e-06	ODC1	0.320991	0.000417729	FOXA1	0.342251	5.66e-09	ORAI2	-0.313701	0.00148192
KCNQ3	0.343025	1.59189e-32	DMAP1	0.26331	4.05e-09	WNT10B	-0.5148	5.12892e-06	VPS35	0.320873	0.000419885	PTPRK	0.342188	5.69e-09	SRPK1	0.313637	0.00148541
C1QL1	-0.342997	1.61183e-32	ATP7B	0.263118	4.16e-09	PIGH	0.51469	5.1569e-06	LOC100130363	0.320869	0.000419968	ARID2	0.342086	5.76e-09	SYN3	0.31355	0.0014902
HKDC1	0.342959	1.63867e-32	MTF2	0.262937	4.27e-09	TTTY11	-0.514655	5.16601e-06	DOCK1	0.320788	0.00042146	IRF3	-0.341915	5.87e-09	FAM83A	0.313543	0.00149057
CD63	0.342878	1.69824e-32	RPE	0.262924	4.28e-09	VSTM2A	-0.514483	5.21006e-06	OR5I1	0.320704	0.000423019	CANX	0.341879	5.89e-09	BPIFB2	0.313484	0.00149379
SYT14	-0.342799	1.75888e-32	ZMYND11	0.262875	4.31e-09	ATRNL1	-0.514316	5.25316e-06	SORBS2	0.320473	0.000427314	ENTH	0.341817	5.93e-09	FBLN2	-0.313478	0.00149415
TMTC3	-0.342795	1.76177e-32	LACTB2	0.262807	4.35e-09	RP1L1	-0.514289	5.26006e-06	RNF5P1	0.320434	0.000428054	PML	-0.34174	5.98e-09	TMC5	0.313279	0.00150511
LOC440925	0.342747	1.7993e-32	LOC100505915	-0.262775	4.37e-09	PHLPP2	-0.514283	5.26149e-06	ZDHHC6	0.32028	0.000430952	CXorf23	0.341669	6.02e-09	GLT8D2	-0.313239	0.00150734
ZNF238	0.342615	1.90687e-32	GEMIN2	0.262527	4.52e-09	OR1G1	-0.514271	5.26465e-06	USP21	0.319795	0.000440191	RNPC3	0.341617	6.06e-09	LOC401463	-0.313209	0.00150899
DSC1	-0.342564	1.95032e-32	GMPR2	0.262479	4.55e-09	FFAR1	-0.514128	5.30206e-06	RAB17	0.319785	0.000440374	ZNF385	-0.341534	6.11e-09	DPAGT1	0.312978	0.00152188
PTP4A1	0.342256	2.23305e-32	SH3PXD2A	-0.262435	4.58e-09	OR10S1	-0.514099	5.30945e-06	FOXJ2	-0.31959	0.000444139	LOC728758	0.341453	6.17e-09	MAP3K3	-0.312807	0.00153143
CPEB4	0.34222	2.26858e-32	CCL28	0.262376	4.62e-09	PDYN	-0.514068	5.31767e-06	DNAJB13	0.319508	0.000445735	LOC654204	-0.341448	6.17e-09	HMMR-AS1	-0.312784	0.00153273
CDH15	0.342137	2.35376e-32	PRPF39	0.262355	4.63e-09	XLOC_003075	-0.514043	5.32416e-06	LOC728677	0.319439	0.000447083	DNAJC10	0.341448	6.17e-09	LYL1	-0.312747	0.00153482
IKZF4	0.342021	2.47658e-32	CORO6	-0.262296	4.67e-09	GAFA1	-0.513976	5.34175e-06	UNC13B	0.319404	0.000447769	CCNG1	0.341421	6.19e-09	SLC25A5	0.312579	0.00154433
PLAC2	-0.341952	2.55298e-32	LOC100505938	0.262163	4.76e-09	PNLIP	-0.513885	5.36574e-06	ARHGAP12	0.319343	0.000448969	STXBP3	0.34131	6.26e-09	ZNF775	-0.312461	0.001551
SCN5A	-0.341915	2.59427e-32	NECAB1	0.262097	4.8e-09	GSG1L	-0.513828	5.38078e-06	RPL12P6	0.318871	0.000458303	HNRPLL	0.341132	6.38e-09	LRCH1	-0.312411	0.00155383
PTPRS	-0.341895	2.61748e-32	EEPD1	-0.262062	4.83e-09	OPRM1	-0.513806	5.38685e-06	NUDT16P	0.318788	0.000459962	KCTD11	-0.340947	6.51e-09	C1orf61	0.312379	0.00155567
FBXO17	-0.341839	2.68278e-32	CASD1	0.262033	4.85e-09	LOC100131497	-0.513764	5.39799e-06	CSPP1	0.31861	0.000463537	USP9X	0.340927	6.53e-09	PRKAA1	0.312243	0.00156348
CALML3	-0.341826	2.6983e-32	LRRC40	0.261927	4.92e-09	MEP1B	-0.513672	5.42246e-06	APOA1BP	0.318572	0.000464297	LOC648303	-0.340876	6.56e-09	MORC4	0.312134	0.0015697
EYS	0.341615	2.95906e-32	AGL	0.261791	5.01e-09	FLJ44896	-0.51354	5.45782e-06	PLEKHM2	-0.318519	0.000465363	ANKRD13D	-0.340836	6.59e-09	CHMP2A	0.311981	0.00157855
NAP1L2	-0.341529	3.07404e-32	ERO1L	0.261693	5.08e-09	LOC100128675	-0.513411	5.49238e-06	RNF5	0.318423	0.000467319	ANKRD10	0.340576	6.78e-09	TMEM251	0.311962	0.00157962
NUDT10	-0.34152	3.08519e-32	LPIN2	0.261331	5.34e-09	SEPHS1P1	-0.513362	5.50574e-06	FBLN1	-0.318378	0.000468239	LOC442711	-0.340572	6.78e-09	RNF39	0.311943	0.0015807
GPR133	0.341264	3.45258e-32	MCTP2	0.261329	5.34e-09	FAM74A1	-0.513242	5.53825e-06	LOC401805	0.318204	0.00047178	RDH10	0.340536	6.81e-09	CLSTN2	-0.311647	0.00159792
USP31	-0.341231	3.50185e-32	CCDC113	0.261315	5.35e-09	C20orf173	-0.513162	5.56008e-06	EPHX1	0.318044	0.000475086	LOC389787	0.340509	6.83e-09	ANAPC15	0.311112	0.00162948
MUC21	0.341182	3.57795e-32	CHRM3	-0.261293	5.37e-09	WFDC10A	-0.512842	5.64807e-06	PIWIL1	0.317983	0.000476348	ACBD3	0.340475	6.85e-09	MRPL51	0.311036	0.00163401
FAM164C	0.34105	3.79215e-32	PTPN14	-0.26124	5.41e-09	GRK7	-0.512761	5.67079e-06	SLC30A5	0.317959	0.00047684	FOXRED2	-0.340436	6.88e-09	IMMT	0.311026	0.00163456
C8A	0.340979	3.91175e-32	PIGR	0.261188	5.45e-09	NMBR	-0.512759	5.67122e-06	LZTR1	-0.317929	0.000477467	IARS2	0.340196	7.06e-09	SNHG17	0.310961	0.00163848
KIAA1324	0.34093	3.99534e-32	BPNT1	0.261178	5.46e-09	LOC729121	-0.512734	5.67826e-06	SFTPB	0.317893	0.000478206	FZD5	0.340179	7.08e-09	LOC151760	-0.310939	0.0016398
KRT13	-0.340881	4.08191e-32	YTHDF3	0.261166	5.47e-09	GATA1	-0.512566	5.72508e-06	KIAA1683	0.317876	0.000478565	FREQ	-0.340137	7.11e-09	LBH	-0.310902	0.00164201
ARHGAP26	0.340732	4.35711e-32	PEX13	0.261084	5.53e-09	DEFB115	-0.512539	5.73268e-06	LOC641825	0.317783	0.000480492	TAF7	0.340108	7.13e-09	SGCD	-0.310875	0.00164364
C3orf58	-0.340708	4.40429e-32	RAB27B	0.261066	5.54e-09	OR2A12	-0.51251	5.74104e-06	LOC648024	0.317761	0.000480944	SACM1L	0.340019	7.2e-09	LRP5	0.310838	0.00164583
ERGIC1	0.340424	4.98534e-32	MARVELD1	-0.261059	5.55e-09	PPP3R2	-0.512481	5.74899e-06	NUMB	0.317708	0.000482069	FSD1	-0.33999	7.22e-09	SIRPA	-0.310783	0.00164915
CYB5A	0.340421	4.99132e-32	SLC25A29	0.261024	5.57e-09	MAGEA11	-0.512297	5.80122e-06	TJP3	0.317627	0.000483766	CPEB4	0.339949	7.25e-09	VAMP1	-0.310709	0.00165357
NFE2L2	-0.340344	5.16236e-32	RNF141	0.261008	5.59e-09	CYP11B2	-0.512292	5.80258e-06	METT5D1	0.317617	0.00048396	C13orf16	-0.339843	7.34e-09	RACGAP1	0.310689	0.00165478
C14orf72	0.340274	5.32375e-32	SLC50A1	0.260984	5.61e-09	ARID3C	-0.512283	5.8051e-06	SIM2	0.317237	0.000492007	SLC17A5	-0.339815	7.36e-09	PCDHB16	0.309923	0.00170158
CFTR	0.340237	5.40869e-32	TUBB6	-0.260894	5.68e-09	C16orf78	-0.512196	5.82985e-06	NLGN2	-0.317142	0.000494035	GALNT12	0.339551	7.57e-09	KCNQ2	0.309708	0.00171495
LRP12	-0.340188	5.52667e-32	XKRX	0.260722	5.81e-09	FLJ25328	-0.512108	5.85523e-06	KIT	0.317029	0.000496447	LOC647041	-0.339414	7.68e-09	LINC00934	0.309632	0.00171967
CYP26A1	-0.340016	5.95612e-32	CD200	-0.260663	5.86e-09	FAM9A	-0.512019	5.88085e-06	TNKS1BP1	0.31702	0.000496639	BCKDHB	0.339374	7.72e-09	MSS51	-0.30931	0.00173988
WNT2B	-0.33987	6.3491e-32	MFSD4	0.260619	5.9e-09	ADSSL1	0.511982	5.89134e-06	MFGE8	-0.316894	0.000499373	MFAP1	0.339365	7.72e-09	TTC36	0.309229	0.001745
ZNF385A	-0.339707	6.81701e-32	EIF5A2	-0.260533	5.97e-09	GAB4	-0.511957	5.89848e-06	DCXR	0.316876	0.000499747	DARS	-0.339361	7.73e-09	VIM	-0.309212	0.00174606
MSLNL	0.339686	6.8785e-32	MXRA7	-0.2605	5.99e-09	PRR16	-0.51182	5.93831e-06	MPP5	0.31628	0.000512793	PIGK	0.339307	7.77e-09	TRMT10C	0.309194	0.00174722
BICD1	-0.339504	7.44761e-32	POLE2	0.26048	6.01e-09	GLRX5	0.511814	5.94001e-06	AGA	0.316168	0.00051528	RNF170	0.339244	7.83e-09	PDLIM2	-0.309161	0.00174928
CLDN7	0.339364	7.91492e-32	NUBPL	0.260381	6.09e-09	OR6K6	-0.511692	5.9757e-06	MNX1	0.316135	0.000516017	ST7	0.339195	7.87e-09	DPT	-0.309013	0.00175873
MPP2	-0.339278	8.21574e-32	DDOST	0.260373	6.1e-09	INS-IGF2	-0.511683	5.97832e-06	U2AF1L4	-0.316039	0.000518156	TSSC4	-0.339192	7.87e-09	TFF3	0.308892	0.00176645
PLD1	-0.338989	9.31678e-32	KIAA0586	0.260341	6.13e-09	CEACAM16	-0.511665	5.98348e-06	DHX32	0.315685	0.000526131	ZNF313	0.33916	7.9e-09	ZC4H2	-0.308875	0.00176754
TEX10	-0.338934	9.54169e-32	LRP12	-0.260098	6.34e-09	MRPS26	0.511519	6.02633e-06	LOC727927	-0.315543	0.000529344	COMMD5	-0.338983	8.05e-09	KIR3DL1	0.308714	0.00177786
FBXO16	0.338828	9.98987e-32	TLR5	0.260024	6.4e-09	MGC34034	-0.511414	6.05738e-06	MCTP2	0.315097	0.00053961	SCCPDH	0.338983	8.05e-09	CD2AP	0.308701	0.00177868
ARL10	-0.338779	1.02051e-31	NPC2	0.259941	6.48e-09	GPR1	-0.511189	6.12417e-06	IRF2BP2	0.315043	0.000540852	DEFB107A	-0.33896	8.07e-09	ANXA6	-0.308694	0.00177918
DSG1	-0.338778	1.02109e-31	FLJ11710	-0.259626	6.76e-09	OR56A4	-0.51098	6.18697e-06	PHPT1	0.314975	0.000542436	CTSE	0.338864	8.15e-09	WDR5B	0.308565	0.00178747
MTERFD2	0.338768	1.02522e-31	CRYM	0.259429	6.95e-09	SH3YL1	0.510964	6.19203e-06	BMPR1A	0.314748	0.000547771	LOC649754	-0.338828	8.18e-09	MOXD1	-0.30846	0.00179425
TMED6	0.338716	1.04889e-31	TMED5	0.259219	7.15e-09	RBMY2EP	-0.510872	6.21965e-06	FAM149B1	0.314583	0.000551661	C12orf29	0.338662	8.33e-09	MED17	0.308207	0.00181076
RNF183	0.338663	1.0731e-31	PP13439	-0.259003	7.37e-09	MBL2	-0.510864	6.22221e-06	LOC100132938	0.314562	0.000552146	AMY1B	0.338643	8.35e-09	PCOLCE	-0.308196	0.00181148
MAP6D1	-0.33865	1.07939e-31	GPSM1	-0.25885	7.53e-09	OR7D4	-0.510857	6.22443e-06	ARSH	0.314373	0.000556647	RSU1	0.338599	8.39e-09	ZNF469	-0.308065	0.00182005
SCHIP1	-0.338343	1.23315e-31	EPB41L4A	0.258821	7.56e-09	ESPNL	-0.510742	6.2594e-06	FCHO2	0.314304	0.000558295	MBD3	-0.338492	8.48e-09	PRDM1	-0.307946	0.00182792
NKX6-1	-0.338308	1.25177e-31	CSTF1	0.258761	7.62e-09	LINC00308	-0.51064	6.29051e-06	ARFGEF1	0.314279	0.000558905	COL4A4	0.338457	8.52e-09	C14orf142	0.307882	0.00183211
GPNMB	-0.338286	1.26408e-31	SORD	0.258749	7.63e-09	LOC284395	-0.510627	6.29449e-06	KAT5	0.314234	0.000559982	C11orf46	0.338425	8.54e-09	TP53INP2	0.307833	0.00183541
CDC42SE2	0.338279	1.26756e-31	WDR6	0.258617	7.77e-09	TMC3	-0.510622	6.29602e-06	WDR41	-0.314158	0.000561797	PRSS16	0.338274	8.68e-09	CAPN7	0.307781	0.00183884
EFNB1	-0.338265	1.27521e-31	NUP188	-0.2585	7.9e-09	FSHB	-0.510506	6.33179e-06	AP2S1	-0.313995	0.000565744	ACSM3	0.338238	8.72e-09	SMKR1	0.30755	0.00185423
PCDP1	0.338095	1.37326e-31	C1orf27	0.258478	7.92e-09	HTN1	-0.510411	6.36109e-06	FUBP1	0.313915	0.000567691	CLIC6	0.33811	8.84e-09	GLOD5	0.307489	0.00185828
SULT1A2	0.338073	1.38609e-31	TMEM45B	0.258425	7.98e-09	MRO	-0.510378	6.37146e-06	RORA	-0.313872	0.000568719	ZA20D2	0.338099	8.85e-09	PBK	0.307392	0.00186483
HOXA1	-0.337957	1.45725e-31	NME6	0.258335	8.08e-09	IL9	-0.510368	6.37445e-06	CSK	-0.313775	0.000571083	PUM1	0.338048	8.9e-09	GAS1	-0.307388	0.00186504
ADH7	-0.337798	1.56146e-31	ZBTB8A	0.258312	8.1e-09	APOBEC3D	-0.51036	6.37697e-06	LOC650568	0.313735	0.000572064	FLJ38482	0.337847	9.09e-09	OAT	0.307279	0.00187242
COPZ2	-0.337609	1.69417e-31	CCBL2	0.258193	8.23e-09	CUX2	-0.510358	6.37758e-06	MAP3K14	-0.313719	0.000572453	PGBD2	0.337645	9.29e-09	HIRA	-0.307258	0.00187383
PVRL1	-0.337609	1.69447e-31	PSMA3	0.25817	8.26e-09	DLX2	-0.510347	6.38113e-06	RASA2	-0.313641	0.000574373	LOC644184	-0.337572	9.36e-09	ARHGAP32	0.307205	0.00187738
KPNA7	0.337593	1.7062e-31	CAPS2	0.258067	8.38e-09	DPP6	-0.510346	6.38128e-06	ESRRAP2	0.313613	0.000575067	DSCAM	-0.337525	9.41e-09	PYGM	-0.30719	0.00187842
BLMH	-0.337586	1.7114e-31	HMGN3	0.258066	8.38e-09	CNTNAP4	-0.510333	6.38548e-06	KIRREL	-0.313517	0.000577418	C1orf198	0.337498	9.43e-09	TMEM126B	0.307121	0.00188309
TNK2	-0.337378	1.87258e-31	DLX1	-0.257686	8.83e-09	OR2G3	-0.510271	6.4046e-06	SCFD1	0.313319	0.000582334	FLJ45256	-0.337439	9.49e-09	ARHGEF40	-0.307067	0.00188673
CALCA	0.337281	1.95209e-31	UNC13B	0.257664	8.85e-09	RNASE9	-0.510219	6.42091e-06	LOC727791	0.313247	0.000584125	FAM84B	0.337077	9.87e-09	PODN	-0.306945	0.00189508
SHROOM3	0.337229	1.99653e-31	SUCLG2	0.257658	8.86e-09	OR8U8	-0.510157	6.44038e-06	CYTSA	-0.313215	0.000584933	HOXB6	-0.336981	9.97e-09	GGCT	0.306714	0.00191088
MSH6	-0.33717	2.04848e-31	USP24	0.257627	8.9e-09	XLOC_013812	-0.510129	6.44907e-06	FEM1A	-0.313059	0.000588844	PTHB1	0.336968	9.98e-09	PRR5L	-0.306608	0.00191815
GINS3	-0.337126	2.08777e-31	CCDC88C	0.257528	9.02e-09	IL22	-0.510098	6.45884e-06	SPHK1	-0.312909	0.000592621	LOC389816	0.336964	9.99e-09	MRPL35	0.306477	0.0019272
IVL	-0.337121	2.09198e-31	EFCAB11	0.257464	9.1e-09	CTXN3	-0.510064	6.46943e-06	LOC100134360	0.312903	0.00059277	CEACAM1	0.336853	1.01e-08	SERPINB1	0.306472	0.00192758
NRM	-0.33682	2.38242e-31	ANG	0.257306	9.3e-09	C3orf27	-0.509992	6.49212e-06	NKD2	-0.312882	0.000593311	FOS	0.336695	1.03e-08	SYNC	-0.306448	0.0019292
RBM19	-0.336767	2.43711e-31	HPN	0.257157	9.49e-09	LOC400965	-0.509986	6.49423e-06	GOLPH3	0.312781	0.000595857	NAT1	0.336495	1.05e-08	MYO3B	0.30644	0.00192975
CALB2	-0.336586	2.63492e-31	SMIM14	0.25709	9.58e-09	CYP46A1	-0.509919	6.51518e-06	CUZD1	0.312774	0.000596054	ADIPOQ	-0.336365	1.06e-08	AFAP1L1	-0.306324	0.00193781
DUSP9	-0.336328	2.94454e-31	GPR116	0.257087	9.58e-09	LOC284379	-0.509896	6.52259e-06	MTMR7	0.312719	0.000597457	UBE2S	-0.33636	1.07e-08	EPS15	-0.306189	0.00194724
RIMS2	-0.336108	3.2369e-31	C6orf211	0.256932	9.78e-09	CD1D	-0.509894	6.52313e-06	LOC646082	0.312611	0.000600192	WIRE	-0.336339	1.07e-08	KIR3DS1	0.306142	0.00195049
IL22RA1	-0.335911	3.52294e-31	GGCX	0.256873	9.86e-09	OR1I1	-0.509668	6.59542e-06	WFIKKN2	0.312611	0.000600198	LOC644406	-0.336307	1.07e-08	COX5B	0.306053	0.00195675
PERP	-0.335893	3.54958e-31	SERP2	-0.256822	9.93e-09	SPRN	-0.509644	6.60315e-06	ATF6B	0.31261	0.000600225	FAM76B	0.336273	1.07e-08	CCDC88A	-0.306034	0.00195809
PGM2	-0.335583	4.05535e-31	ZSCAN9	0.25678	9.99e-09	CABP1	-0.509634	6.60612e-06	FLJ46156	0.312512	0.00060273	KIAA0683	-0.336216	1.08e-08	TFG	0.305863	0.00197016
TMCO4	0.33554	4.13024e-31	LINC00668	-0.256766	1e-08	NFATC2	-0.509512	6.64549e-06	KIAA2010	0.312332	0.000607374	PDGFC	0.336187	1.08e-08	CGGBP1	-0.305833	0.00197229
ARL4D	-0.335415	4.35815e-31	MORN2	0.256702	1.01e-08	TMEM30C	-0.509415	6.67682e-06	C12orf27	0.312101	0.000613371	RNASEL	0.33607	1.1e-08	TACC1	-0.305775	0.00197633
MALL	0.335181	4.81703e-31	FAM188A	0.256637	1.02e-08	LOC644852	-0.5094	6.68182e-06	LOC100130511	0.311971	0.000616773	WDR62	-0.335975	1.11e-08	HMHA1	-0.305683	0.00198287
2022-09-05	-0.334875	5.49373e-31	ADAMTSL3	0.25661	1.02e-08	OR11H6	-0.509398	6.6825e-06	LASS2	0.311848	0.000620014	RORC	0.335846	1.12e-08	CNOT7	0.305675	0.00198343
NEFL	-0.334731	5.84166e-31	ARRDC3	0.256514	1.04e-08	LRTM1	-0.509387	6.68609e-06	MIR26B	0.311798	0.000621336	GFPT1	0.33561	1.15e-08	HORMAD2	-0.305538	0.00199321
LCE3D	-0.334727	5.85088e-31	IMPDH2	0.256385	1.05e-08	MIP	-0.509376	6.68958e-06	LOC652874	0.311694	0.000624086	DGCR14	-0.335555	1.16e-08	FXYD6	-0.30553	0.00199376
SGPP1	0.334603	6.17087e-31	HSPB11	0.256334	1.06e-08	XLOC_001849	-0.509308	6.71163e-06	MDGA1	-0.311561	0.000627616	LOC647727	0.33552	1.16e-08	ARL1	0.30548	0.00199735
ULBP2	-0.334567	6.26511e-31	GRHL2	0.25619	1.08e-08	ARHGAP23	-0.509254	6.72935e-06	ZDHHC8	-0.311483	0.000629705	GAS2L3	-0.335498	1.17e-08	LYPD3	0.305474	0.00199778
SLC6A8	-0.334519	6.39658e-31	DECR1	0.256168	1.09e-08	RAB11A	0.509174	6.7555e-06	MGC27348	-0.311408	0.000631724	CFH	0.335363	1.18e-08	CHMP4C	0.305413	0.00200214
RAD51L3	-0.334457	6.56795e-31	SLC39A14	-0.256133	1.09e-08	DGKB	-0.509165	6.75853e-06	RAPH1	0.31139	0.000632189	KIAA0564	0.335357	1.18e-08	YPEL3	-0.305329	0.0020082
DNAJC3	0.334312	6.98788e-31	MFF	0.256077	1.1e-08	OR9G4	-0.509158	6.76079e-06	C1orf115	0.311363	0.000632917	MEGF9	0.335355	1.19e-08	ZNF605	0.305323	0.00200858
GMPS	-0.334268	7.11897e-31	ZNF330	0.256003	1.11e-08	PRAMEF16	-0.509158	6.76085e-06	SLC9A9	-0.311355	0.000633128	MGC16169	0.3352	1.2e-08	GPR176	-0.305305	0.0020099
PLIN5	0.33424	7.20681e-31	SHROOM3	0.255986	1.11e-08	LOC100132987	-0.50914	6.76677e-06	GAL3ST1	0.311265	0.000635559	CLDN12	0.335165	1.21e-08	IL16	-0.30521	0.00201673
C20orf186	0.334214	7.28564e-31	SESTD1	0.255963	1.12e-08	CHRND	-0.509117	6.7742e-06	TMEM14D	0.31108	0.000640569	LOC388564	0.335129	1.21e-08	CARD8	-0.305144	0.0020215
RFK	0.334206	7.3095e-31	SGCD	-0.255949	1.12e-08	ATP2B3	-0.509079	6.78679e-06	MIR576	0.311024	0.0006421	SEC24A	0.334925	1.24e-08	PDE2A	-0.305067	0.00202704
LY6G5C	0.334075	7.7308e-31	TSPAN3	0.255573	1.18e-08	ZDHHC22	-0.508884	6.8511e-06	NR2F6	0.310889	0.00064577	CYYR1	0.334867	1.25e-08	MMP24-AS1	0.304979	0.00203349
C18orf32	0.333988	8.02316e-31	PDZK1IP1	0.255501	1.19e-08	IFNW1	-0.508874	6.85454e-06	GPX7	-0.310875	0.000646163	OBSCN	-0.334618	1.28e-08	UACA	-0.304839	0.00204367
MDGA1	-0.333983	8.04023e-31	EPB41L2	-0.255456	1.2e-08	WNT9A	-0.508787	6.88357e-06	FDFT1	0.310848	0.000646906	MRS2L	0.334612	1.28e-08	MOCOS	0.304815	0.00204538
B3GNT5	-0.333924	8.24457e-31	STK19	0.255222	1.23e-08	FAM196B	-0.508785	6.88412e-06	NELF	0.310817	0.000647738	SYMPK	-0.33461	1.28e-08	MAP7	0.304726	0.00205193
DUSP7	-0.333898	8.33739e-31	EIF2B2	0.255212	1.24e-08	LOC401134	-0.508663	6.92501e-06	NGDN	0.31074	0.000649864	IRF2BP2	0.334551	1.29e-08	ARHGAP25	-0.304698	0.00205397
TMPRSS11A	-0.333831	8.57881e-31	SMG7	-0.255108	1.25e-08	LOC100129072	-0.508645	6.93087e-06	PRNP	-0.310587	0.000654086	HECTD1	0.334451	1.3e-08	C10orf128	-0.304677	0.00205548
SPHK1	-0.333717	9.00796e-31	CNPPD1	0.255101	1.25e-08	MATL2963	-0.508639	6.93311e-06	LOC100132977	0.310351	0.000660641	CAPN13	0.334349	1.32e-08	KCTD10	-0.304651	0.00205741
KC6	-0.333591	9.50249e-31	HSD17B11	0.25498	1.28e-08	OR52E6	-0.508631	6.93569e-06	GOLIM4	-0.310331	0.000661199	YPEL5	0.334232	1.33e-08	DOK3	-0.304544	0.00206532
ANXA8	-0.333548	9.67807e-31	MUC4	0.254947	1.28e-08	CEACAM18	-0.508627	6.93702e-06	CAPN10	0.310243	0.000663665	SNRK	0.334225	1.34e-08	LINC01279	-0.304348	0.00207979
CBX6	-0.333473	9.99444e-31	ECHS1	0.254896	1.29e-08	DEFB123	-0.508541	6.96596e-06	ZNF668	-0.310242	0.000663716	SSR1	0.334208	1.34e-08	UGDH	0.304333	0.00208086
FAM71F1	-0.333427	1.01926e-30	RICTOR	0.254843	1.3e-08	GABRG3	-0.508433	7.00253e-06	PLEKHA2	-0.310044	0.000669282	CDC42SE2	0.334145	1.35e-08	MYNN	0.3043	0.00208333
CEACAM5	0.333372	1.04332e-30	NDC1	0.254806	1.31e-08	COX7A2	0.508408	7.0108e-06	LOC643972	0.310001	0.000670484	RPPH1	-0.334115	1.35e-08	C8orf4	0.30419	0.00209154
GRHL3	-0.333317	1.06774e-30	CRTAP	-0.25478	1.31e-08	C8orf8	-0.508365	7.02546e-06	ROR2	-0.309878	0.000673997	MESP1	0.334097	1.35e-08	C2CD4A	0.304182	0.00209212
C6orf167	-0.333205	1.11995e-30	BTF3L4	0.254523	1.36e-08	GLRA4	-0.508355	7.02898e-06	MIR877	-0.309875	0.000674066	CIC	-0.334046	1.36e-08	ALDH1L1	0.304171	0.00209296
AKD1	0.333125	1.15875e-30	C1orf53	0.25449	1.36e-08	FBXO34	0.508308	7.04483e-06	SMARCB1	-0.30978	0.000676769	FLJ38288	0.333969	1.37e-08	AFTPH	0.30414	0.00209526
RPTN	-0.333084	1.17906e-30	NADK2	0.254364	1.39e-08	LOC645434	-0.508291	7.05073e-06	TTL	-0.309729	0.000678239	DSTN	0.333883	1.38e-08	GCLM	0.30409	0.002099
SLC46A3	0.333083	1.17962e-30	TCF4	-0.254354	1.39e-08	TAS2R16	-0.508286	7.05242e-06	PTRF	-0.309606	0.000681769	KIAA1287	0.333794	1.4e-08	TSR2	0.304055	0.0021016
MCC	-0.333005	1.21949e-30	URM1	-0.254118	1.43e-08	CDX4	-0.508235	7.07007e-06	DOCK5	0.309568	0.000682869	SLC16A4	0.333788	1.4e-08	PRDX3	0.303987	0.00210674
C3orf37	-0.332892	1.27945e-30	IGSF3	-0.254015	1.45e-08	NAT8B	-0.508211	7.07822e-06	ADCK2	-0.309279	0.000691236	C21orf37	-0.333788	1.4e-08	ARFIP2	0.303968	0.00210814
ARTN	-0.332831	1.31299e-30	IFT52	0.253759	1.5e-08	DDX53	-0.508184	7.08736e-06	POTEG	0.309209	0.000693276	LOC648256	-0.333715	1.41e-08	ZSCAN16	0.30396	0.00210874
SMEK1	0.332652	1.41693e-30	C4BPA	0.253651	1.53e-08	SOX30	-0.508157	7.09676e-06	LOC441241	0.309152	0.000694946	ATAD3C	-0.333645	1.42e-08	PKP4	0.303796	0.00212111
DLK2	-0.332649	1.41875e-30	GRAMD2	0.253556	1.54e-08	C2orf78	-0.508144	7.10093e-06	MGC10981	0.308945	0.000701038	DDX41	-0.333578	1.43e-08	DNAJC4	0.30376	0.00212381
NUDT1	-0.332531	1.49114e-30	MAOA	0.253529	1.55e-08	TRPA1	-0.508123	7.10822e-06	KRBA1	-0.308903	0.000702261	PPM1H	0.33351	1.44e-08	LIPC	-0.303698	0.00212847
ATP4A	-0.332487	1.51923e-30	CEACAM1	0.253469	1.56e-08	OR4N5	-0.508109	7.11312e-06	MARS2	0.308886	0.000702754	PIGH	0.33347	1.45e-08	PLXDC2	-0.303651	0.00213202
LIMCH1	0.332469	1.53086e-30	NRAS	0.253386	1.58e-08	DGUOK	0.508106	7.11408e-06	BEND6	-0.308846	0.000703941	NME7	0.333383	1.46e-08	AP000253.1	-0.30356	0.00213894
FOXA3	0.332225	1.69799e-30	ARRB1	0.253213	1.62e-08	ENAM	-0.507968	7.16162e-06	ATP5S	0.308824	0.000704594	LOC90639	-0.333239	1.48e-08	PPP3CB	-0.303474	0.00214553
TMEM135	0.332145	1.75634e-30	EIF5	0.253202	1.62e-08	GRIN2B	-0.507906	7.18334e-06	LOC654174	0.308779	0.000705934	TP53INP1	0.333116	1.5e-08	HIST1H2BJ	0.303451	0.00214727
ABCC1	-0.332088	1.7997e-30	BROX	0.253135	1.63e-08	C16orf11	-0.50785	7.20263e-06	LOC339843	0.308539	0.000713103	C1QR1	0.333061	1.51e-08	PPM1M	-0.303333	0.00215628
LCE1C	-0.332043	1.83419e-30	TIGD2	0.253129	1.64e-08	LOC286135	-0.507791	7.22341e-06	API5	0.308519	0.000713688	ANXA3	0.332983	1.52e-08	FDFT1	0.303292	0.00215946
GRK7	-0.331992	1.87461e-30	SOCS4	0.252948	1.68e-08	KIAA1274	-0.507731	7.24415e-06	TXNRD2	0.308407	0.000717049	LOC645942	-0.332933	1.53e-08	MAST3	-0.303085	0.00217538
IRX3	0.331968	1.8936e-30	AP1AR	0.252946	1.68e-08	C9orf153	-0.507593	7.29266e-06	IFITM1	0.308393	0.000717495	PIP5K1C	-0.332825	1.55e-08	CBR1	0.303011	0.00218111
WNT5A	-0.331869	1.97429e-30	TRNAU1AP	0.252739	1.72e-08	LIPK	-0.50749	7.32897e-06	RUNX3	-0.308195	0.000723487	ARID4A	0.33282	1.55e-08	HEG1	-0.302889	0.00219059
MUC13	0.331859	1.98313e-30	CDH13	-0.252724	1.73e-08	C6orf38	-0.507435	7.34863e-06	GPHN	0.308114	0.000725943	CPSF1	-0.332548	1.59e-08	RAB33A	-0.30277	0.00219979
C3orf23	0.331812	2.02246e-30	SLC26A9	0.252695	1.73e-08	PUS7L	-0.507407	7.35858e-06	RRP8	0.308047	0.000727976	SELENBP1	0.332518	1.6e-08	PAIP1	0.302741	0.00220212
FZD5	0.331805	2.02891e-30	PLCXD1	0.252693	1.73e-08	ZNF154	-0.507392	7.36365e-06	C5	0.307873	0.0007333	PRKD1	0.332484	1.6e-08	FKRP	-0.302681	0.0022068
CLDND1	-0.331697	2.12316e-30	PCAT6	0.252515	1.78e-08	GYPB	-0.507254	7.41298e-06	CNGA3	0.307707	0.000738431	LOC158572	-0.332254	1.64e-08	THEMIS2	-0.302663	0.00220814
C2CD4D	0.331645	2.17116e-30	UBE2D1	0.252372	1.81e-08	LOC100128105	-0.507197	7.43354e-06	RPL23A	0.307617	0.000741223	LONRF3	0.332202	1.65e-08	SRGAP2	-0.302642	0.00220984
TBL1XR1	-0.331632	2.18253e-30	FGA	0.252364	1.81e-08	WFIKKN2	-0.507184	7.43805e-06	RDH14	0.307582	0.000742298	NXT2	0.332181	1.66e-08	TLE6	0.302418	0.0022274
FNDC3A	0.331621	2.19331e-30	F3	0.252355	1.81e-08	OR52E4	-0.507153	7.44904e-06	LOC647456	0.307442	0.000746673	MIB2	-0.332166	1.66e-08	NDUFS3	0.302385	0.00223007
TMEM62	0.331379	2.42884e-30	TMEM182	0.252315	1.82e-08	OR4D5	-0.507149	7.45058e-06	COQ10B	0.307427	0.000747143	ACVR1	0.332141	1.66e-08	RFC4	0.302216	0.00224344
GNA13	-0.331344	2.465e-30	MACROD2	0.252309	1.83e-08	TPPP2	-0.507133	7.45645e-06	LOC441876	0.307374	0.000748796	DRB1	0.33213	1.66e-08	ARSD	0.302116	0.00225138
CSRP2	-0.331044	2.79861e-30	KL	0.252295	1.83e-08	RHO	-0.507083	7.47425e-06	PEX11B	0.307332	0.000750116	FOSL1	-0.332021	1.68e-08	ZHX3	-0.301893	0.00226917
LOC646214	-0.331041	2.80213e-30	BLOC1S4	0.252203	1.85e-08	TTTY17A	-0.507043	7.48864e-06	CABC1	0.307299	0.000751162	STOM	0.331882	1.71e-08	MLPH	0.301854	0.00227233
RNF217	-0.330885	2.99207e-30	ATP11A	0.252147	1.87e-08	HSD3B2	-0.506977	7.51282e-06	SLC46A1	0.307221	0.000753608	NCOA4	0.331835	1.72e-08	FKBP2	0.301817	0.00227532
C20orf114	0.330881	2.99739e-30	ACOX2	0.252086	1.88e-08	LOC400620	-0.506965	7.51706e-06	HS1BP3	0.307115	0.000756959	ZFP64	-0.331812	1.72e-08	FGD3	-0.301738	0.00228165
MED12L	-0.330689	3.24941e-30	CTNND2	0.251874	1.94e-08	LPPR5	-0.506919	7.53374e-06	KRTAP5-7	0.307079	0.000758102	ZSWIM5	0.331665	1.75e-08	LAS1L	0.3016	0.00229285
REPS1	-0.330569	3.41852e-30	HADH	0.251729	1.97e-08	ADAMTS7	-0.506892	7.54355e-06	NARG1	0.307029	0.000759687	CLIP1	0.331651	1.75e-08	ADD1	-0.301567	0.00229546
CHRM3	-0.330531	3.4739e-30	RGL3	0.251664	1.99e-08	TARM1	-0.506883	7.54674e-06	MTPN	-0.306812	0.000766615	LOC645937	-0.331646	1.75e-08	DCP1B	-0.30154	0.00229768
IGFALS	0.330425	3.63284e-30	CIB1	0.251648	1.99e-08	RHAG	-0.506802	7.57618e-06	PRRX1	-0.306787	0.00076741	RBM14	-0.331615	1.76e-08	REM1	-0.301385	0.00231032
EFNA5	0.330324	3.79023e-30	CLDN12	0.251443	2.05e-08	LOC727982	-0.506773	7.58682e-06	ALDH16A1	-0.30642	0.000779265	MBTD1	-0.331571	1.76e-08	KIAA1462	-0.301271	0.00231959
RALGAPA2	0.330281	3.85962e-30	ASL	0.251411	2.06e-08	LOXHD1	-0.506534	7.67477e-06	COPS7A	-0.306229	0.000785497	SFRS12	0.33156	1.77e-08	PGD	0.301209	0.00232469
MPP7	0.330252	3.90635e-30	GAMT	-0.2513	2.09e-08	TGM5	-0.506463	7.70072e-06	LOC100132025	0.306125	0.000788903	FUNDC1	0.331548	1.77e-08	FAM162A	0.301152	0.00232935
TMC4	0.330215	3.96726e-30	PRKAB1	0.251264	2.1e-08	LOC100653000	-0.506455	7.70387e-06	LOC100129652	0.306087	0.000790156	PGM2L1	0.331537	1.77e-08	PLCL1	-0.301081	0.00233521
C1orf88	0.330032	4.28484e-30	SLC19A2	0.251239	2.11e-08	HTR1A	-0.506366	7.73705e-06	KCNQ1	0.305989	0.000793396	LOC645287	0.331418	1.79e-08	SRP72	0.300963	0.00234493
DOCK5	0.329952	4.43271e-30	AC145343.2	0.251234	2.11e-08	TMCO1	0.506253	7.77917e-06	LOC100130562	0.30577	0.000800649	ZNF539	0.331348	1.81e-08	GJA5	-0.30096	0.00234516
DMRT3	-0.32995	4.43508e-30	PRPF4	-0.250986	2.18e-08	CXorf1	-0.506222	7.79055e-06	SYDE1	-0.305717	0.000802424	HARS	-0.33132	1.81e-08	FAIM	0.30095	0.00234602
SOX15	-0.329928	4.47654e-30	UBL3	0.250895	2.2e-08	HEXIM2	0.506158	7.8146e-06	TBL2	0.305633	0.000805242	LOC642031	-0.331296	1.82e-08	ARHGAP30	-0.300868	0.00235282
AP3B2	-0.329496	5.3683e-30	STX19	0.250579	2.3e-08	LMBRD1	0.506126	7.82657e-06	CHST14	-0.305581	0.00080698	DPP4	0.331286	1.82e-08	ORC4	0.300845	0.00235473
FBXO34	0.329405	5.57545e-30	KIAA1109	0.250206	2.41e-08	PARP2	0.506078	7.84485e-06	SPTLC2	0.305477	0.00081046	NPC2	0.331243	1.83e-08	PLSCR2	0.300771	0.00236083
TPRXL	-0.329386	5.6195e-30	EMC2	0.250199	2.42e-08	BPY2B	-0.505981	7.88156e-06	ACBD5	0.305231	0.000818803	OSRF	0.331163	1.84e-08	MIIP	-0.300727	0.00236451
PNMA2	0.329335	5.74214e-30	MTMR12	0.250181	2.42e-08	LOC51145	-0.505957	7.89058e-06	LOC389641	0.305196	0.000819985	LOC653583	-0.330975	1.88e-08	LINC00942	0.300721	0.00236502
CHCHD6	-0.329328	5.75925e-30	LRRC31	0.25018	2.42e-08	C22orf26	-0.505956	7.89104e-06	OR5B2	0.305173	0.000820789	C10orf137	0.330905	1.89e-08	LOC100288966	0.300675	0.0023688
MSMB	0.329192	6.09769e-30	UBE4A	0.250173	2.43e-08	CRYBB3	-0.50595	7.89321e-06	VCPIP1	0.305129	0.000822284	SPDEF	0.330841	1.9e-08	CCR7	-0.300611	0.00237421
C10orf108	0.32913	6.25695e-30	IRF2BPL	0.250162	2.43e-08	C10orf112	-0.505871	7.9231e-06	AP1M1	-0.305122	0.000822526	LRRK2	0.330808	1.91e-08	POLR2B	0.30059	0.00237597
KLHL13	-0.328904	6.87732e-30	WSB1	0.250025	2.47e-08	HOXB1	-0.505776	7.95945e-06	C20orf100	-0.30504	0.000825331	PRSS7	-0.330775	1.92e-08	STK4	-0.300543	0.00237988
ACVR1C	-0.32883	7.09601e-30	ATF2	0.249945	2.5e-08	CCL16	-0.505737	7.97446e-06	TANC1	0.304978	0.000827454	NR4A2	0.330724	1.93e-08	ERMP1	0.3005	0.00238343
FAM83C	-0.328801	7.18199e-30	ZNF702P	0.24992	2.51e-08	CLEC12B	-0.505711	7.98432e-06	SFRS2B	0.304848	0.000831934	LOC651876	-0.330684	1.94e-08	LONRF3	0.300393	0.00239249
GALM	0.328758	7.31295e-30	CMTR2	0.249906	2.51e-08	APOF	-0.50567	7.99993e-06	EIF2C1	-0.304774	0.000834481	API5	0.330662	1.94e-08	EHD3	-0.300169	0.00241139
KCNH1	-0.328726	7.41028e-30	IL31RA	-0.24987	2.52e-08	ALOX5	-0.505644	8.01016e-06	IFI27L2	-0.304615	0.000840011	CYP4X1	0.330506	1.97e-08	SF3B2	0.300125	0.00241507
CRMP1	-0.32872	7.4292e-30	RP11-521I2.3	-0.24984	2.53e-08	ZNF804B	-0.505627	8.01644e-06	ETNK1	0.304469	0.000845109	AMOT	0.33041	1.99e-08	LINC00839	-0.300071	0.00241966
PCDH1	0.328701	7.48711e-30	NMNAT1	0.249772	2.56e-08	NKD2	-0.505608	8.02364e-06	PBLD	0.304415	0.000847001	CRTAC1	0.330294	2.02e-08	LATS2	-0.300047	0.00242177
RGS20	-0.328701	7.48946e-30	VAV3	0.249532	2.64e-08	GTSF1L	-0.505594	8.0294e-06	LOC653734	0.304402	0.000847434	OSBP	0.330222	2.03e-08	KIAA1257	0.299959	0.00242923
PTHLH	-0.32858	7.87818e-30	UMODL1	0.249296	2.72e-08	LCE1C	-0.505474	8.07554e-06	C2	0.304312	0.000850602	C13orf10	0.330136	2.05e-08	FBXO34	0.29988	0.00243602
SPRR2E	-0.32857	7.90963e-30	APAF1	0.249259	2.74e-08	KNCN	-0.505212	8.17771e-06	RPL35	-0.304179	0.000855292	CALM1	0.330107	2.06e-08	TRAM2	-0.299855	0.00243815
CGB7	-0.32856	7.94311e-30	TLE2	0.249227	2.75e-08	MOB3B	-0.505159	8.19857e-06	RBM9	-0.304109	0.000857803	PLA2G1B	0.329978	2.08e-08	RORC	0.299771	0.00244535
CSTA	-0.328466	8.26102e-30	GNS	0.249144	2.78e-08	C2orf53	-0.505056	8.23916e-06	ANKRD26	-0.303918	0.00086461	SF3B3	-0.329654	2.16e-08	GOT1	0.299704	0.00245106
WDR25	0.328448	8.32484e-30	SLC39A9	0.249012	2.83e-08	LOC728875	0.505051	8.24097e-06	SEC23IP	0.303897	0.000865341	SFTPG	0.329652	2.16e-08	ANKRD28	0.299457	0.00247242
SLC35C1	0.328391	8.52434e-30	PPEF1	-0.24896	2.85e-08	DNM1P46	-0.505016	8.25471e-06	FNDC3A	0.303713	0.000871933	SKAP2	0.329646	2.16e-08	PDGFRA	-0.299367	0.00248022
SLC9A3R2	0.328391	8.52584e-30	KIAA1244	0.24896	2.85e-08	FGF8	-0.505001	8.26056e-06	C1orf52	-0.303711	0.000872015	C19orf25	-0.329582	2.17e-08	VWCE	-0.299366	0.00248031
LRP2	0.328332	8.73856e-30	ZNF780A	0.248824	2.9e-08	CDK2AP2	0.504918	8.29357e-06	ENO3	0.303569	0.000877139	ZNF608	0.329349	2.22e-08	HIST1H2BM	0.299175	0.00249694
WDR89	0.328316	8.79735e-30	HMGB3P1	0.248749	2.93e-08	BPIFB3	-0.504763	8.35529e-06	NAGK	-0.303352	0.000885062	DRAP1	-0.329343	2.23e-08	AAAS	0.299064	0.00250665
PPFIBP1	-0.328241	9.07683e-30	CNN3	0.248711	2.94e-08	C10orf27	-0.504638	8.40554e-06	ATP8B1	0.303332	0.000885782	DNA2L	-0.329259	2.25e-08	MAPK13	0.299055	0.00250748
LRCH3	-0.328176	9.32557e-30	PLA2G12A	0.248631	2.97e-08	TEX13B	-0.50461	8.41659e-06	SNRNP40	-0.303306	0.000886724	ZNF336	0.329207	2.26e-08	WRNIP1	0.299004	0.00251192
USP5	-0.328109	9.59025e-30	ATP8A1	0.248582	2.99e-08	PSG2	-0.504604	8.41925e-06	LOC100130897	0.303256	0.000888561	RAB22A	0.329177	2.26e-08	CORO7	-0.29897	0.00251495
TAT	0.328081	9.70083e-30	NUDT6	0.248447	3.05e-08	TSG1	-0.504484	8.46746e-06	LRP2	0.303159	0.00089212	GSK3B	-0.329163	2.27e-08	TMEM205	0.298884	0.00252248
SEC11C	0.328071	9.74223e-30	SLC2A10	0.248382	3.07e-08	C7orf45	-0.504159	8.60012e-06	CTRB2	0.303013	0.000897505	GAPVD1	0.328927	2.32e-08	MTX2	0.298882	0.00252273
RNF148	0.328071	9.74493e-30	RASL11B	-0.248297	3.11e-08	SPCS2	0.504155	8.60172e-06	LOXL3	-0.303001	0.000897943	TRIP12	0.328919	2.33e-08	GPR173	-0.298572	0.00255018
TRPV4	-0.327946	1.02634e-29	ADH1A	0.24819	3.15e-08	C3orf20	-0.504155	8.60174e-06	LOC283887	-0.302983	0.000898634	RECQL5	-0.328862	2.34e-08	MRPS25	0.298571	0.00255023
BTD	0.327729	1.12374e-29	SMIM6	0.248118	3.18e-08	OR2Z1	-0.504024	8.65562e-06	ESYT1	-0.302795	0.000905587	GOPC	0.328849	2.34e-08	NDUFB5	0.298518	0.002555
ProSAPiP1	0.327542	1.21476e-29	ARCN1	0.248042	3.21e-08	MTNR1B	-0.503719	8.78256e-06	LOC644162	-0.302747	0.0009074	RBBP5	0.328826	2.35e-08	GLI3	-0.298407	0.00256496
TRIM29	-0.327124	1.4457e-29	TTC33	0.247967	3.24e-08	EXOSC6	-0.503689	8.79535e-06	C14orf104	0.302539	0.000915212	C1orf178	0.328759	2.36e-08	ANKRD54	0.298375	0.00256784
MCM2	-0.327095	1.46332e-29	ZNF211	0.247963	3.25e-08	FGF23	-0.503686	8.79651e-06	LOC158381	0.302479	0.000917462	GALC	0.328699	2.38e-08	LINC01207	0.298346	0.00257036
OAZ3	0.326953	1.55239e-29	SMPDL3B	0.247908	3.27e-08	PRR23B	-0.503672	8.80218e-06	RAB5A	0.30231	0.000923881	HDCMA18P	0.328677	2.38e-08	KIR2DL5A	0.298344	0.00257054
NCOA7	0.32695	1.55405e-29	PGM1	0.24788	3.28e-08	PAX6	-0.503604	8.83095e-06	LOC100133800	-0.302221	0.000927235	CEP164	-0.32864	2.39e-08	TMEM135	0.298302	0.00257437
VSIG2	0.326937	1.5622e-29	HIVEP1	0.247878	3.28e-08	SSX5	-0.503581	8.84084e-06	SNORD94	0.302207	0.000927779	RAB25	0.328604	2.4e-08	PPME1	0.298293	0.00257513
RBP1	-0.326853	1.61815e-29	SOX2-OT	-0.247874	3.28e-08	GABRA4	-0.503559	8.84995e-06	CACYBP	0.302033	0.000934422	PPA2	0.328561	2.41e-08	TNFSF8	-0.298263	0.00257788
FBL	-0.32685	1.62003e-29	STYK1	0.247765	3.33e-08	NDUFB1	0.503351	8.9381e-06	DRAM1	0.301949	0.000937663	RNASE10	-0.328524	2.42e-08	CYTH1	-0.298196	0.00258389
ATAD3C	0.326689	1.73177e-29	PAIP1	0.247717	3.35e-08	TMPRSS11A	-0.503328	8.9478e-06	PSMD5	0.301945	0.000937829	ARID3A	-0.328417	2.45e-08	MFAP2	-0.298179	0.00258546
TOB1	0.326666	1.74832e-29	SLC22A3	0.24766	3.38e-08	HEPHL1	-0.503311	8.95511e-06	PPM1F	-0.301853	0.000941378	SYBL1	0.328416	2.45e-08	KIR2DS5	0.297943	0.00260677
SERPINB2	-0.326485	1.88535e-29	NCOA7	0.247657	3.38e-08	CECR9	-0.503292	8.96326e-06	H1FX	-0.301803	0.000943291	LOC116236	0.328389	2.46e-08	MIATNB	-0.29794	0.00260706
SLC37A1	0.32635	1.99349e-29	ATG4A	0.247638	3.39e-08	LOC100130587	-0.503247	8.98267e-06	FAM8A1	0.301773	0.000944483	PLSCR4	0.328386	2.46e-08	PRSS16	0.297924	0.00260853
ZNF254	0.326348	1.99498e-29	ANXA3	0.247588	3.41e-08	SOCS4	0.503176	9.01299e-06	C15orf54	0.301761	0.000944945	PLCH1	0.328314	2.48e-08	ANKRD33B	-0.297703	0.00262873
C21orf91	-0.326346	1.99724e-29	DNAJC16	0.247255	3.56e-08	CASP14L	-0.50317	9.0157e-06	TKT	0.301728	0.000946203	ALKBH2	-0.328282	2.48e-08	COX7A1	-0.297697	0.00262927
LTA4H	0.326254	2.07438e-29	EML4	0.247201	3.59e-08	TRIM53P	-0.503122	9.03616e-06	RRP15	0.301691	0.000947641	SLC35F5	0.32823	2.5e-08	C1orf200	0.297634	0.002635
STAM2	0.326251	2.07697e-29	BRK1	0.247111	3.63e-08	LOC440742	-0.502971	9.10111e-06	GLT25D1	-0.301616	0.000950558	LOC643379	-0.328226	2.5e-08	SDHD	0.297613	0.00263694
C5orf36	0.326247	2.08028e-29	PLA2G4A	0.247081	3.64e-08	ACTL6B	-0.502891	9.13595e-06	SHOC2	0.301616	0.000950581	C11orf52	0.328221	2.5e-08	HIST1H2AM	0.297605	0.00263772
DCAKD	-0.326232	2.09346e-29	CHCHD7	0.246886	3.74e-08	FAM163A	-0.502805	9.17351e-06	AAK1	-0.301593	0.000951476	PPCS	0.328152	2.52e-08	SUCLG1	0.297456	0.00265142
CABP4	0.326149	2.16702e-29	LOC102723390	-0.24686	3.75e-08	CLDN20	-0.50265	9.2413e-06	DEFB129	0.301538	0.0009536	EXOC7	-0.327971	2.57e-08	PEX13	0.297399	0.00265665
CCDC51	-0.326061	2.24711e-29	FZD2	-0.24685	3.75e-08	ADAM18	-0.502588	9.26876e-06	GSTP1	0.301423	0.000958109	SLC30A1	0.327808	2.61e-08	P2RX1	-0.297341	0.00266206
SLC2A1	-0.326048	2.25891e-29	EPC1	0.246839	3.76e-08	TTTY19	-0.502539	9.29008e-06	ATP2A2	0.301385	0.000959617	MOBKL2A	-0.327792	2.61e-08	NR2F2	-0.297178	0.00267716
UBXN2A	-0.325903	2.39945e-29	NARS2	0.246822	3.77e-08	MRAP	-0.502443	9.33246e-06	FGB	0.301317	0.000962303	PRKACG	-0.327736	2.63e-08	LGR4	0.297135	0.00268122
ULBP3	-0.325888	2.41366e-29	ANGEL1	0.246669	3.84e-08	P2RX6	-0.502316	9.38909e-06	WDR26	0.301183	0.000967597	LOC653658	0.327722	2.63e-08	NGRN	0.297091	0.00268532
TSPAN18	-0.325763	2.54225e-29	NTN4	0.246457	3.95e-08	COL9A2	-0.502278	9.40628e-06	C1orf66	0.300635	0.000989553	ASB9	0.327678	2.64e-08	HDAC9	-0.29702	0.00269193
BMP5	0.325752	2.55364e-29	C1orf94	-0.246393	3.98e-08	KIAA1024L	-0.502208	9.43721e-06	SNORD49A	0.3006	0.000990933	ZP3	-0.327485	2.7e-08	RHOJ	-0.296998	0.002694
EEPD1	-0.325588	2.73333e-29	MRPL44	0.246278	4.05e-08	LOC728437	-0.502163	9.45737e-06	SHANK2	0.300571	0.000992138	DUSP23	0.327363	2.73e-08	C1QTNF1	-0.296904	0.00270285
ALOX12	-0.325476	2.86305e-29	GFPT1	0.246218	4.08e-08	METTL11B	-0.502103	9.48459e-06	MCCC2	0.300515	0.000994379	TNK2	-0.327259	2.76e-08	ELMOD2	0.296826	0.00271013
HSD17B11	0.325472	2.8673e-29	ZMYM4	0.245941	4.23e-08	GLYCAM1	-0.502034	9.51587e-06	LOC642252	0.300493	0.000995284	RNU64	-0.327246	2.76e-08	WBP1L	-0.296825	0.0027102
ASAP1	-0.325441	2.90435e-29	CEACAM7	0.245699	4.36e-08	LOC100509378	-0.502031	9.51693e-06	TMED10	0.300351	0.00100109	CLDN18	0.327118	2.8e-08	ECSCR	-0.296751	0.00271718
TMPRSS11D	-0.325436	2.90977e-29	ERBB2IP	0.245656	4.39e-08	NEUROD6	-0.501964	9.54742e-06	LOC649452	0.3003	0.00100316	LOC644789	-0.327032	2.83e-08	ADAT3	0.296738	0.00271847
LMNB2	-0.325433	2.91341e-29	CYGB	-0.245606	4.41e-08	LOC100129240	-0.501959	9.54943e-06	ALG14	0.300251	0.00100519	PAM	0.326823	2.89e-08	FAM63B	-0.296734	0.00271885
SPRR2D	-0.325376	2.98291e-29	CMTM8	0.245584	4.43e-08	SPHKAP	-0.501943	9.55675e-06	LOC100128997	0.300233	0.00100592	PCTP	0.326674	2.93e-08	SNAI2	-0.296673	0.00272454
TSPAN15	0.325188	3.224e-29	NUCB2	0.245381	4.55e-08	LOC100131242	-0.501839	9.60426e-06	PSORS1C3	0.300232	0.00100598	LOC652508	-0.326621	2.95e-08	BLK	-0.296631	0.00272857
LOC100132111	0.324968	3.53076e-29	AZGP1	0.245373	4.55e-08	GPR17	-0.501816	9.61439e-06	LOC646568	-0.300197	0.00100738	PGCP	0.326562	2.97e-08	KIN	0.296604	0.00273115
MPP5	0.324901	3.62968e-29	PGC	0.24537	4.55e-08	XLOC_001429	-0.501813	9.61612e-06	SIK1	0.300128	0.00101023	SPRY2	0.326404	3.01e-08	NAV3	-0.296553	0.00273591
UMODL1	0.324806	3.77421e-29	EIF2S1	0.245303	4.59e-08	ST6GALNAC5	-0.501754	9.64285e-06	DAD1	0.30001	0.00101509	FLJ20701	0.326293	3.05e-08	PTDSS2	0.296513	0.00273974
CYB561D2	0.324748	3.86516e-29	TMEM53	0.245132	4.69e-08	KAAG1	-0.501683	9.67526e-06	LOC442421	0.299898	0.00101977	CASP6	0.326196	3.08e-08	FEZ1	-0.296497	0.00274126
CENPO	-0.324665	4e-29	IL33	0.244965	4.8e-08	NMUR2	-0.501593	9.71679e-06	RAB42	0.299867	0.00102104	PRDX4	0.326166	3.09e-08	LUZP1	-0.296452	0.00274555
SDR16C5	0.324622	4.0727e-29	LOC283588	0.24494	4.81e-08	LIPI	-0.501542	9.7401e-06	LOC116437	0.299742	0.00102625	RFC1	0.326155	3.09e-08	IKZF1	-0.296438	0.00274687
CASP10	0.324619	4.07644e-29	PPP1R3B	0.244921	4.82e-08	GRM1	-0.501537	9.74253e-06	PAK1IP1	0.299685	0.00102866	DLG3	0.326126	3.1e-08	CD248	-0.296054	0.00278374
RAB20	0.324583	4.13781e-29	CEACAM5	0.24473	4.94e-08	BET3L	-0.501479	9.76944e-06	TAF5L	0.299509	0.00103605	LOC646135	-0.325899	3.17e-08	SRSF8	0.295821	0.00280629
C1GALT1C1	0.324556	4.18454e-29	ODF2L	0.244654	4.99e-08	NPR2	-0.501378	9.81595e-06	LOC100130591	-0.299356	0.00104254	FMO5	0.325866	3.18e-08	OPA1	0.295816	0.0028067
CREB3L4	0.324434	4.40045e-29	ZNF347	0.244603	5.03e-08	RGS8	-0.50129	9.85714e-06	FAM27A	0.299348	0.00104285	NLK	0.325816	3.2e-08	POC1B	0.295802	0.00280805
E2F4	-0.324386	4.48726e-29	ERRFI1	0.24455	5.06e-08	CCDC54	-0.501243	9.87918e-06	U2AF1L2	-0.299314	0.00104429	LOC645079	-0.325479	3.31e-08	KLF11	-0.295758	0.00281242
SPRR3	-0.324335	4.58358e-29	DHTKD1	0.244485	5.1e-08	FAM41AY1	-0.501151	9.92197e-06	RPS3	0.299105	0.00105323	LRIG1	0.325456	3.32e-08	RUNX3	-0.295746	0.00281353
C6orf114	-0.324262	4.72235e-29	ELF5	0.244453	5.13e-08	EPHA8	-0.501061	9.96449e-06	MAP3K7IP1	-0.299075	0.00105449	C12orf10	-0.325453	3.32e-08	USP22	-0.295711	0.00281693
KIAA1467	-0.324258	4.73109e-29	IPMK	0.244305	5.22e-08	LOC100131107	-0.500718	1.01276e-05	VTRNA1-2	0.299069	0.00105474	SPATA2	0.325385	3.35e-08	ARHGAP26	0.295619	0.00282591
SMPD3	0.323989	5.28444e-29	MPZL2	0.244184	5.31e-08	GPR37	-0.500712	1.01305e-05	C8orf59	0.299035	0.00105623	ACPT	-0.325257	3.39e-08	NMB	0.29561	0.00282679
C19orf46	0.323927	5.41947e-29	MTFR1	0.24415	5.33e-08	LOC646626	-0.500677	1.01468e-05	LOC440498	0.298971	0.00105898	ANKMY2	0.325059	3.46e-08	TIAM2	-0.295417	0.00284575
OCEL1	0.323813	5.67911e-29	GPC1	-0.244135	5.34e-08	MFN1	0.500641	1.01643e-05	ZDHHC16	0.29879	0.00106678	LOC653270	-0.324975	3.49e-08	LOC100507201	0.295287	0.00285856
CARM1	-0.323796	5.71852e-29	NUDT11	-0.244085	5.37e-08	GRM3	-0.50062	1.01746e-05	FFAR2	0.298577	0.00107604	MAP6D1	-0.324947	3.5e-08	EZH1	-0.295244	0.00286279
DSC2	-0.323739	5.85413e-29	NBPF3	0.24403	5.41e-08	OR51A2	-0.500574	1.01965e-05	C20orf194	-0.298497	0.00107955	POLE	-0.324908	3.51e-08	HIST1H2BK	0.295203	0.0028669
KLHDC5	-0.323707	5.93152e-29	CAMK2D	0.244004	5.43e-08	FAM135B	-0.500572	1.01976e-05	LOC647806	0.298432	0.00108241	C12orf23	0.324852	3.53e-08	STS	0.295057	0.00288139
GALNTL6	0.323674	6.01389e-29	SSU72	0.243992	5.44e-08	CHRNB4	-0.500525	1.02203e-05	LOC728654	0.298399	0.00108385	SRD5A2L	0.324846	3.53e-08	TNFRSF25	-0.295028	0.00288429
CD276	-0.32358	6.25032e-29	CLINT1	0.243905	5.5e-08	MFSD2B	-0.500482	1.02408e-05	ZNF532	-0.298298	0.00108827	FIBCD1	-0.324778	3.56e-08	ABI3BP	-0.294934	0.00289363
EPHB3	-0.323541	6.35146e-29	PPM1H	0.243879	5.52e-08	XLOC_001512	-0.500415	1.02734e-05	UGP2	0.29815	0.00109484	MST4	0.324749	3.57e-08	LOC100128108	-0.294847	0.00290227
NAT1	0.323479	6.5136e-29	HIPK3	0.243829	5.55e-08	IFITM5	-0.500401	1.02804e-05	MIR574	-0.297907	0.00110568	C7orf21	-0.324712	3.58e-08	C9orf40	0.29454	0.00293319
BAP1	-0.323347	6.87791e-29	CYB561	0.243791	5.58e-08	PRKACG	-0.500397	1.0282e-05	TMEM158	-0.297813	0.00110988	C5orf14	0.324669	3.6e-08	USO1	0.294431	0.0029442
SLAIN1	0.323316	6.96576e-29	ZNF91	0.24373	5.63e-08	DCHS2	-0.500319	1.03201e-05	C1orf58	0.297803	0.00111032	TMEM9B	0.324549	3.64e-08	ZBED1	0.29427	0.00296064
NKPD1	-0.323288	7.04502e-29	DNAL1	0.24368	5.66e-08	OR10X1	-0.500202	1.0377e-05	C14orf21	0.297797	0.00111059	LOC653034	-0.324439	3.68e-08	DNAJC12	0.29407	0.00298108
C12orf53	-0.323244	7.17376e-29	ZNF165	0.243541	5.76e-08	OR10A3	-0.500165	1.03953e-05	TSPAN8	0.297745	0.00111296	LOC649939	-0.324437	3.69e-08	RNF10	0.293946	0.00299379
SKP2	-0.323241	7.18341e-29	MICALCL	0.243485	5.81e-08	HEXIM1	0.500158	1.03988e-05	TXLNA	-0.297698	0.00111506	FLJ32894	-0.324426	3.69e-08	GMPS	0.293921	0.00299632
DLG3	0.323066	7.71741e-29	CTBS	0.243476	5.81e-08	XLOC_010593	-0.500088	1.04331e-05	SHB	0.297625	0.00111836	LOC158301	-0.324413	3.69e-08	H1F0	0.29389	0.0029996
THOC3	-0.322948	8.09917e-29	CDK2AP2	0.243415	5.86e-08	OR8K5	-0.500072	1.04409e-05	SNAI2	-0.297589	0.00112	C1GALT1	0.324406	3.7e-08	KIR2DS2	0.29387	0.00300164
ELF4	-0.322897	8.26904e-29	PTK2	0.24331	5.94e-08	KIF2B	-0.499913	1.05196e-05	ALG8	0.297583	0.00112024	ITGA9	0.324212	3.77e-08	SPTLC2	0.293788	0.00301014
LOC84856	-0.322842	8.45759e-29	TPD52	0.243255	5.98e-08	OCIAD1	0.499913	1.05197e-05	TMED7	0.297529	0.0011227	LOC653879	0.324169	3.79e-08	ATP6V1D	0.293686	0.00302067
DHX36	-0.322835	8.48098e-29	STS	0.243216	6.01e-08	NOX3	-0.499902	1.05248e-05	C2orf67	0.297515	0.00112335	DERL1	0.324115	3.81e-08	PRPS1	0.293651	0.00302434
RELL2	-0.322792	8.63069e-29	MOV10L1	-0.243204	6.02e-08	PWRN2	-0.499895	1.05283e-05	RAB1B	0.297452	0.00112619	UNC13B	0.324024	3.84e-08	QKI	-0.293631	0.00302638
ERP27	0.322732	8.8445e-29	LOC286071	0.243141	6.07e-08	TAS2R8	-0.49984	1.05559e-05	SGK269	0.297268	0.00113462	KCNK1	0.323912	3.89e-08	BATF3	-0.293451	0.00304513
STK32A	0.322575	9.43131e-29	MAP4K5	0.243129	6.08e-08	RESP18	-0.499686	1.06327e-05	RHOBTB1	0.296946	0.00114944	IFNAR1	0.323792	3.94e-08	DENND2C	-0.293251	0.00306617
EPS15L1	-0.322534	9.59305e-29	TBC1D30	0.243113	6.09e-08	C3orf65	-0.499623	1.06643e-05	ANKS4B	0.296894	0.00115187	SCYL3	0.323788	3.94e-08	GPSM1	-0.293165	0.00307512
CGB2	-0.322369	1.02631e-28	PDZD2	0.243088	6.11e-08	ALDH6A1	0.499569	1.06911e-05	LOC645208	0.296889	0.00115211	ZDHHC3	0.323744	3.95e-08	ITGAL	-0.293025	0.00308996
PRPF4	-0.322325	1.04477e-28	HSP90AA1	0.243043	6.15e-08	NAG20	-0.499536	1.07078e-05	MRPL23	0.29682	0.00115533	GMFB	0.323586	4.02e-08	GPR161	-0.292991	0.00309359
MRAP2	-0.322277	1.06562e-28	STX18	0.242995	6.18e-08	TAS1R2	-0.499531	1.07106e-05	GOLGA4	0.296623	0.0011645	STAM	0.323513	4.05e-08	PRR16	-0.292889	0.00310438
C2orf24	0.322173	1.11175e-28	INTS12	0.242969	6.2e-08	VPREB1	-0.499447	1.07529e-05	AP1G2	0.296593	0.00116593	KLHDC5	-0.323464	4.07e-08	PUS3	0.292818	0.00311197
C9orf7	0.322083	1.1534e-28	FYCO1	0.242939	6.23e-08	GPER	-0.499439	1.07571e-05	TRNP1	0.296539	0.00116849	C20orf74	0.323461	4.07e-08	PLAC4	0.292678	0.00312688
GOLM1	0.321835	1.27612e-28	RPF1	0.242901	6.26e-08	LOC100132069	-0.499357	1.07988e-05	GLRA2	0.296531	0.00116883	AQP3	0.323456	4.07e-08	SGIP1	-0.29267	0.00312775
B3GNT7	0.321763	1.31408e-28	ZNF252P	0.242882	6.27e-08	BTBD19	-0.499336	1.08094e-05	PIK4CA	-0.296427	0.00117376	C4orf9	-0.323411	4.09e-08	LRFN1	-0.292643	0.00313062
RARG	-0.321651	1.37528e-28	RCAN3	0.242866	6.29e-08	LOC100128176	-0.499242	1.08571e-05	MGC40170	0.295988	0.00119469	FUT8	0.323388	4.1e-08	GSR	0.292606	0.00313466
C2orf15	0.321585	1.41273e-28	NUS1P3	0.242837	6.31e-08	FAM65C	-0.499142	1.09081e-05	MAGEA2B	0.295776	0.00120491	C9orf114	-0.323328	4.13e-08	ARHGAP9	-0.292497	0.00314641
MEGF10	-0.321585	1.413e-28	ACADM	0.24277	6.36e-08	AMDHD2	-0.499126	1.09164e-05	ZDHHC9	0.295721	0.00120756	FDFT1	0.323276	4.15e-08	CHRNA9	0.292489	0.00314718
FRRS1	-0.321314	1.57739e-28	RBM7	0.242704	6.42e-08	PEG3	-0.499041	1.096e-05	ZNF807	0.295627	0.00121215	CYB561D2	0.32313	4.21e-08	RP11-513N24.1	-0.292425	0.00315409
NINJ2	0.321146	1.68937e-28	CASP9	0.242659	6.46e-08	CCDC62	-0.499005	1.09788e-05	GKN2	0.295617	0.00121262	CLIC5	0.323045	4.25e-08	DACT3	-0.292352	0.00316204
SBSN	-0.321071	1.74145e-28	RP4-813F11.4	-0.242637	6.47e-08	JPH4	-0.498977	1.09932e-05	DRAP1	-0.295415	0.00122251	PSG11	0.323029	4.25e-08	KLHL6	-0.292137	0.00318537
PAX6	-0.320944	1.8339e-28	GTF3C6	0.242514	6.58e-08	IRGC	-0.49897	1.09968e-05	SLC29A2	0.295372	0.00122458	MAP7	0.323017	4.26e-08	ERVH48-1	0.29211	0.0031883
LYPD3	-0.320835	1.91634e-28	TTC23L	0.242419	6.66e-08	OR5D13	-0.498887	1.10398e-05	LOC646537	0.295353	0.00122555	MPP7	0.322912	4.3e-08	SSH2	-0.291954	0.00320526
TUB	-0.320833	1.91817e-28	JDP2	0.242319	6.74e-08	MORN2	0.498877	1.10451e-05	C19orf40	-0.295323	0.00122702	TMEM123	0.322906	4.31e-08	CYP1B1	-0.291798	0.00322239
PITPNB	-0.320825	1.92463e-28	POU2F3	0.242286	6.77e-08	UPK2	-0.498855	1.10563e-05	RPL10A	0.295313	0.00122749	LOC647359	-0.322761	4.37e-08	LINC00954	-0.291743	0.00322842
TCF15	-0.320672	2.04824e-28	BNC2	-0.242285	6.77e-08	LINC00310	-0.4988	1.10851e-05	LOC642570	0.295224	0.00123187	SAV1	0.322679	4.41e-08	KIR2DS3	0.291724	0.00323056
LOC441177	0.320572	2.13238e-28	BRF1	0.242282	6.78e-08	D21S2090E	-0.498768	1.11019e-05	APBA2BP	0.295061	0.00123999	KIDINS220	0.322574	4.45e-08	HPGD	0.291651	0.00323857
ADA	-0.320554	2.14839e-28	COMMD10	0.242119	6.92e-08	PER4	-0.498718	1.11278e-05	GALNT17	0.294912	0.00124738	STAU2	0.322547	4.46e-08	AKNA	-0.291555	0.00324922
MCOLN3	-0.320482	2.21236e-28	LOC100132354	-0.242076	6.96e-08	C10orf57	0.498664	1.11558e-05	ARPC2	-0.294901	0.00124792	ARL6IP5	0.322472	4.5e-08	KIAA1524	0.291546	0.00325023
MST1R	0.320454	2.23762e-28	GPRC5D	-0.241844	7.16e-08	OR10H5	-0.498653	1.1162e-05	MAF1	0.294851	0.00125045	CLTC	0.322386	4.54e-08	CHP1	0.291506	0.00325469
SLC30A4	-0.320447	2.24365e-28	OR7E47P	0.241812	7.19e-08	FAM99A	-0.498652	1.11625e-05	SNORA17	0.294826	0.00125171	CTPS2	0.322327	4.57e-08	PC	0.291494	0.00325606
HSH2D	0.320396	2.29041e-28	IPCEF1	0.241777	7.23e-08	KRTCAP3	0.498641	1.11678e-05	LOC654194	0.294812	0.00125238	MBNL1	0.322246	4.6e-08	BZRAP1-AS1	-0.291485	0.00325702
OVGP1	0.320344	2.3397e-28	ICA1	0.241584	7.41e-08	OR2B2	-0.498593	1.11932e-05	SRPK1	0.294696	0.00125821	KIAA0372	0.322244	4.6e-08	ANKRD33	0.291341	0.00327307
VWA2	0.32033	2.35218e-28	LOC102723645	-0.241535	7.45e-08	PRR23A	-0.498577	1.12016e-05	NTAN1	-0.294649	0.00126058	CDT1	-0.322031	4.7e-08	UBXN2B	0.291299	0.00327773
VWA1	0.320251	2.42908e-28	SLC18B1	0.24144	7.54e-08	CRB2	-0.498572	1.12044e-05	PLCL4	-0.294561	0.00126504	LASS2	0.322004	4.72e-08	FUT11	-0.291296	0.00327802
HOXD11	-0.319857	2.84877e-28	LNX2	0.241427	7.56e-08	MYH13	-0.498488	1.12486e-05	FMNL2	0.294387	0.00127386	RDBP	-0.321853	4.79e-08	COX8A	0.291292	0.00327851
DNM1	-0.319761	2.96239e-28	OPN3	0.241373	7.61e-08	DEFB112	-0.498452	1.12678e-05	MIR326	0.294286	0.00127905	LMO3	0.321626	4.9e-08	RP11-873E20.1	-0.291241	0.00328423
WFDC5	-0.319663	3.08143e-28	SCGB1A1	0.241357	7.62e-08	LOC286299	-0.498442	1.12727e-05	LOC100132717	0.2942	0.00128341	HCRT	-0.32162	4.9e-08	RAB3D	0.291227	0.00328581
C9orf30	-0.31965	3.09856e-28	TMEM213	0.241164	7.81e-08	XLOC_008105	-0.498373	1.13092e-05	CABLES1	0.294193	0.00128382	RGR	-0.321458	4.98e-08	TRNT1	0.291132	0.00329643
SGMS2	0.319635	3.11689e-28	TRAPPC3	0.241075	7.9e-08	FGF3	-0.498194	1.14045e-05	SLC10A7	0.294177	0.00128463	DKFZP686A01247	0.321455	4.99e-08	ELFN1	-0.291106	0.00329933
ANKRD57	-0.319624	3.13111e-28	TAF12	0.241006	7.97e-08	XLOC_005397	-0.498044	1.1485e-05	PGR	-0.294139	0.00128658	NFASC	-0.321378	5.02e-08	SSRP1	0.291062	0.0033043
NEK6	0.319603	3.15787e-28	SPINT2	0.240974	8.01e-08	FABP9	-0.49804	1.14871e-05	FRAT1	0.294131	0.001287	MOV10	-0.32134	5.04e-08	PRR26	0.291008	0.00331031
GABRQ	-0.319535	3.24573e-28	PCDP1	0.240971	8.01e-08	MCC	-0.498016	1.15001e-05	PRR20B	0.294126	0.00128723	RBBP7	0.321325	5.05e-08	CIB1	0.290909	0.00332152
PLCH1	0.319436	3.37746e-28	E2F7	-0.240686	8.3e-08	XLOC_006829	-0.497977	1.15211e-05	ALKBH3	-0.294088	0.00128917	LOC644799	0.321255	5.09e-08	NTNG2	0.290902	0.00332228
TLE2	0.31933	3.52529e-28	PKD1P1	-0.240674	8.32e-08	CMA1	-0.497975	1.15225e-05	LOC100190940	0.29399	0.00129426	WDFY2	-0.321227	5.1e-08	CPD	0.290891	0.00332361
CRIP2	0.319214	3.69453e-28	OXCT1	0.240653	8.34e-08	NLRP9	-0.497959	1.1531e-05	CPEB2	0.293846	0.00130172	FOXE1	-0.321119	5.16e-08	SH3YL1	0.290873	0.0033256
TMEM229A	0.319175	3.75404e-28	TIMM9	0.240651	8.34e-08	CST11	-0.497924	1.15499e-05	CTBP2	0.29376	0.0013062	MLPH	0.321107	5.16e-08	GPR20	-0.290681	0.00334736
TMBIM4	0.319028	3.98321e-28	SNAI2	-0.240479	8.53e-08	PRAMEF11	-0.497894	1.1566e-05	KCNE4	0.293698	0.0013094	LOC375295	-0.321101	5.17e-08	HYLS1	0.29057	0.00336006
SCNN1B	0.318792	4.38039e-28	RABEPK	-0.240391	8.62e-08	B3GALT1	-0.497885	1.15712e-05	C7orf27	-0.293558	0.00131674	VARS	-0.321075	5.18e-08	DOK2	-0.290558	0.00336146
MGAT4A	0.318703	4.54115e-28	PRMT9	0.240334	8.68e-08	UBTFL1	-0.497848	1.15912e-05	PLCG1	-0.293251	0.00133296	EFHD2	-0.320996	5.22e-08	LOC100129550	-0.290506	0.00336734
MPP4	-0.31856	4.80936e-28	SLC9A9	-0.240282	8.74e-08	DSPP	-0.497802	1.16159e-05	C7orf49	-0.293234	0.00133384	FAM7A2	-0.320995	5.22e-08	CHRNB2	0.290423	0.00337685
COL25A1	0.318537	4.85456e-28	C16orf89	0.240271	8.75e-08	TNR	-0.49778	1.16282e-05	PREI3	0.293226	0.00133428	CXCL2	0.320984	5.23e-08	LRRC3	0.290394	0.00338023
LOC151009	0.318337	5.26081e-28	DLG3	0.240205	8.83e-08	OR11H12	-0.497744	1.16475e-05	MAST4	0.293178	0.00133685	KIAA1205	-0.320908	5.27e-08	FAM26E	-0.290191	0.0034036
GABRR1	-0.318237	5.47759e-28	SLCO4C1	0.240201	8.83e-08	LOC100130354	-0.497715	1.16638e-05	ADAM19	-0.293174	0.00133703	FAM3B	0.320882	5.28e-08	LOC101929734	-0.290182	0.00340466
ERBB2	0.318208	5.54041e-28	FZD10-AS1	-0.240128	8.91e-08	MGC45800	-0.49767	1.16881e-05	TPST2	-0.293111	0.00134038	PEX11B	0.320844	5.3e-08	TMED10	0.290122	0.0034116
S100A2	-0.31818	5.60475e-28	MRPS18B	0.240087	8.96e-08	LOC200726	-0.497632	1.17087e-05	MIR152	-0.293069	0.00134262	LAPTM4A	0.320744	5.36e-08	RASL12	-0.290103	0.00341375
CARD18	-0.31778	6.58003e-28	RANBP17	0.240076	8.97e-08	XLOC_005764	-0.497507	1.17773e-05	RPL12	0.293025	0.00134498	ARPP-19	0.320651	5.41e-08	HAT1	0.29005	0.0034199
ANXA8L2	-0.317737	6.69604e-28	ADAM12	-0.239935	9.13e-08	SLC22A12	-0.497427	1.18215e-05	OLIG3	0.293023	0.00134509	LAMP1	0.320629	5.42e-08	TAGLN	-0.289962	0.00343016
NCRNA00093	0.317675	6.86311e-28	MGAT4A	0.239903	9.17e-08	LOC727775	-0.497422	1.18247e-05	LOC100129201	0.29291	0.00135117	DMRTA1	0.320578	5.45e-08	CDCA3	0.289902	0.00343707
CACNA2D1	-0.317562	7.18409e-28	RSPH1	0.239766	9.33e-08	GLRA1	-0.497382	1.18466e-05	PDIA3P	0.292878	0.0013529	KLHL20	0.320549	5.46e-08	MAP4K2	-0.289867	0.00344117
PSMD11	-0.317554	7.20561e-28	CAPN2	0.239707	9.4e-08	FLJ40288	-0.497258	1.19154e-05	SNORD36C	0.292824	0.00135578	GALNT1	0.320494	5.49e-08	PIK3CG	-0.28985	0.00344317
SPRR1B	-0.317548	7.22191e-28	FBXO33	0.239697	9.41e-08	XLOC_008186	-0.497257	1.19159e-05	IARS2	0.292759	0.00135931	MON2	0.320482	5.5e-08	PRKD2	-0.289846	0.00344361
PES1	-0.317401	7.66316e-28	CD164	0.239676	9.44e-08	RASGRP4	-0.49724	1.19255e-05	ERVK6	0.292711	0.00136189	A2M	0.320017	5.76e-08	C1orf101	-0.289807	0.00344822
MLLT11	-0.317395	7.68168e-28	CKAP2	-0.239671	9.44e-08	SKOR1	-0.497134	1.19845e-05	LOC648526	0.292707	0.0013621	KIAA1826	0.319988	5.78e-08	PIGH	0.289774	0.00345206
CLCN2	-0.317182	8.36375e-28	HPDL	0.239516	9.63e-08	GIPC3	-0.49705	1.20319e-05	LOC100130552	-0.292589	0.0013685	TMEM14B	0.319975	5.79e-08	ALKBH3-AS1	0.289772	0.00345228
LOC285548	-0.317117	8.58513e-28	KIAA0319L	0.239444	9.72e-08	SPATA3	-0.497034	1.2041e-05	RHOBTB2	0.292526	0.00137193	ZFAND6	0.319955	5.8e-08	CDC37L1	0.289748	0.00345513
NME5	0.317097	8.65462e-28	INTS8	0.239333	9.86e-08	ENDOU	-0.497014	1.20523e-05	DKFZp434J1015	0.292398	0.0013789	LOC648926	-0.319775	5.9e-08	TRIAP1	0.289708	0.00345972
RNF7	-0.317086	8.69178e-28	PPP2R3C	0.239294	9.9e-08	PXT1	-0.496953	1.20866e-05	LOC730344	0.292264	0.0013863	PEBP4	0.319771	5.9e-08	LHFP	-0.289685	0.00346242
SMS	-0.316941	9.21216e-28	TMEM30A	0.239215	1e-07	LOC100126584	-0.496935	1.20964e-05	RPL5	-0.292246	0.00138729	SNAPC4	-0.319754	5.91e-08	FCRL3	-0.289654	0.00346611
PLXNA1	-0.31689	9.40115e-28	GNL2	0.238998	1.03e-07	UCKL1-AS1	-0.496844	1.21481e-05	MAP7	0.292224	0.00138849	DHCR24	0.319634	5.99e-08	ELAVL1	0.289611	0.00347111
RGN	0.316777	9.8373e-28	TP53BP2	0.238987	1.03e-07	SSX7	-0.496803	1.21714e-05	ZNRD1	0.292216	0.00138894	TMEM98	0.31956	6.03e-08	PSMB8-AS1	-0.289601	0.00347238
GMPPB	0.316591	1.05979e-27	CLDN4	0.238942	1.04e-07	RNF17	-0.49679	1.21788e-05	ASPSCR1	0.292069	0.00139704	BTD	0.319558	6.03e-08	GNG2	-0.289594	0.00347321
ANXA1	-0.316571	1.06826e-27	UGT2B28	0.238897	1.04e-07	IL36A	-0.496774	1.2188e-05	LOC401152	-0.292005	0.00140059	ELMOD2	0.319532	6.05e-08	TRPT1	0.289584	0.00347429
E2F5	0.316565	1.07074e-27	ZNF462	-0.238842	1.05e-07	OTC	-0.496759	1.21962e-05	LOC100129550	-0.291936	0.00140442	IFT57	0.319521	6.05e-08	TCEAL7	-0.289451	0.00348999
RNF145	0.316444	1.12365e-27	HSD17B7	0.238782	1.06e-07	LOC645262	-0.496749	1.22021e-05	NMT2	-0.291906	0.0014061	CLK3	-0.319514	6.06e-08	RLIM	0.289373	0.00349919
C9orf68	0.31643	1.13017e-27	MOK	0.238756	1.06e-07	GPR148	-0.496667	1.2249e-05	CRTC3	-0.291905	0.00140617	TIGD2	0.319489	6.07e-08	FAM222A	0.289348	0.00350219
HRAS	-0.316345	1.16881e-27	ASCC3	0.238743	1.06e-07	LOC286149	-0.496651	1.22579e-05	AOX1	0.291883	0.00140739	CALCRL	0.319422	6.11e-08	TRIM25	-0.289312	0.00350645
STON2	-0.316305	1.18788e-27	UBXN2B	0.238715	1.07e-07	OR14C36	-0.496608	1.22826e-05	PIK3R2	-0.291804	0.00141182	SEMA7A	-0.319239	6.23e-08	FBXL14	0.289298	0.00350809
LCE1F	-0.316264	1.20741e-27	SLC45A4	0.238703	1.07e-07	XLOC_012053	-0.496594	1.22904e-05	DSCR1L1	0.291775	0.00141343	CYP4V2	0.319227	6.24e-08	REXO2	0.289197	0.0035202
ALDH2	0.316227	1.22543e-27	CASP4	0.238646	1.07e-07	ZNF705A	-0.496513	1.23371e-05	SYK	-0.291685	0.00141849	LOC653137	-0.31916	6.28e-08	TF	0.289187	0.00352138
RANGAP1	-0.316183	1.24685e-27	FAM184A	0.238589	1.08e-07	OR5R1	-0.496472	1.23605e-05	LYPLA1	0.29163	0.00142154	LOC133185	-0.31903	6.36e-08	PTPN14	-0.289156	0.00352505
FOSL1	-0.316182	1.24771e-27	CEP70	0.238584	1.08e-07	LOC100129089	-0.496393	1.24063e-05	JRKL	0.291576	0.0014246	DNAJB14	0.319001	6.38e-08	ECHS1	0.289115	0.00352993
C3orf54	-0.316078	1.30033e-27	SLC15A2	0.238579	1.08e-07	NLRC4	-0.49638	1.24138e-05	MIR337	0.291463	0.001431	PPFIA4	-0.318966	6.4e-08	LOXL3	-0.289073	0.00353499
RHOB	0.316068	1.30542e-27	ANXA4	0.238519	1.09e-07	GPX6	-0.496356	1.24279e-05	ETV4	0.291388	0.00143524	PREPL	0.318949	6.41e-08	LOC100507033	0.28905	0.00353767
BACH2	-0.316013	1.33458e-27	LAMTOR5	0.238287	1.12e-07	OR51G1	-0.49629	1.24661e-05	LOC285548	-0.29121	0.00144535	GRIA3	-0.318712	6.56e-08	SH3GLB1	-0.289	0.00354362
TMEM194A	-0.316012	1.33518e-27	FGB	0.238122	1.15e-07	C1GALT1C1	0.496263	1.24818e-05	DNAJC8	-0.290975	0.00145884	IQGAP3	-0.318707	6.57e-08	AKAP5	-0.288992	0.00354467
PRIMA1	-0.3159	1.39596e-27	ADCK1	0.238059	1.16e-07	NECAB1	-0.496251	1.24886e-05	HDGFRP3	-0.290851	0.00146601	ACOT4	0.318701	6.57e-08	LINC00312	-0.288966	0.00354772
TGM5	-0.315883	1.40583e-27	LOC101927719	0.238014	1.16e-07	LHX4	-0.496082	1.25874e-05	PLEKHO1	-0.290804	0.00146875	PDHB	0.318467	6.73e-08	KCNJ8	-0.288903	0.00355531
PON3	0.315811	1.44625e-27	PPIP5K2	0.238008	1.16e-07	LOC285173	-0.496062	1.25992e-05	EPCAM	0.290748	0.00147202	RAVER1	-0.318423	6.76e-08	RGS5	-0.288816	0.00356578
KRT15	-0.315808	1.44823e-27	NUS1	0.237925	1.18e-07	DKFZp686K1684	-0.496044	1.26098e-05	LOC646214	-0.290655	0.00147743	LOC85389	-0.318294	6.84e-08	NNT-AS1	0.288777	0.00357047
SLC28A2	0.315746	1.48466e-27	OXA1L	0.237907	1.18e-07	XLOC_007602	-0.49604	1.26122e-05	MXRA7	-0.290612	0.00147992	TOP3A	-0.318201	6.91e-08	PSMD6	0.288708	0.00357882
SCP2	0.315735	1.491e-27	FAM179B	0.237887	1.18e-07	DEFA11P	-0.496033	1.26163e-05	SNX11	-0.290601	0.00148053	LRDD	-0.318164	6.93e-08	ILDR1	0.288683	0.0035818
FAM47E	0.315614	1.56434e-27	TF	0.237865	1.19e-07	SPRR2B	-0.495966	1.26558e-05	CYGB	-0.290299	0.00149829	BECN1	0.318146	6.95e-08	RAPSN	0.288633	0.00358789
PGBD5	-0.315501	1.63641e-27	CPD	0.237828	1.19e-07	LOC100270710	-0.495913	1.26866e-05	SFTPA2	0.290268	0.00150012	MNAB	0.318139	6.95e-08	LOC100505812	-0.288603	0.00359152
TMEM41A	-0.315373	1.72218e-27	NIM1K	0.23771	1.21e-07	CLEC3A	-0.495837	1.2732e-05	PTK2	0.290216	0.00150319	C8orf4	0.318044	7.02e-08	AQPEP	-0.288599	0.003592
MBIP	0.315372	1.72246e-27	MALL	0.237602	1.23e-07	NUDT11	-0.495736	1.2792e-05	LOC652800	0.290215	0.00150323	BCAS1	0.31799	7.05e-08	ACPP	0.288571	0.00359533
CHAF1A	-0.315257	1.80306e-27	NUP214	-0.23728	1.28e-07	CXorf27	-0.495673	1.28291e-05	FH	0.29021	0.00150357	PPA1	0.317913	7.11e-08	ARHGAP28	-0.288523	0.00360122
STAT3	0.315239	1.81662e-27	ARID1B	0.237263	1.28e-07	ETV3	-0.495655	1.28398e-05	LOC100133972	0.290002	0.00151594	EPDR1	0.317886	7.13e-08	RP5-1085F17.3	-0.288486	0.00360569
TMF1	0.31521	1.83735e-27	NEK11	0.237254	1.28e-07	EPGN	-0.495639	1.28495e-05	FLJ27354	-0.289855	0.00152469	FLJ37078	-0.317807	7.18e-08	MSRB1	0.288223	0.00363784
POPDC3	-0.315191	1.85152e-27	ATPIF1	0.237251	1.28e-07	NUDCD1	0.495632	1.2854e-05	STAT3	0.289789	0.00152867	SEC23B	0.317673	7.28e-08	SLC7A6	-0.288182	0.00364285
RAPGEFL1	-0.315187	1.85404e-27	ZBTB10	0.237238	1.28e-07	PTPLAD1	0.495601	1.28721e-05	PCDHA11	0.28935	0.00155526	USP8	0.317668	7.28e-08	LINC00884	0.288172	0.00364409
HOXD13	-0.315184	1.85684e-27	TP63	-0.237167	1.29e-07	OR2T1	-0.495552	1.29017e-05	SYNGR1	-0.289291	0.00155891	PDE1A	0.317638	7.3e-08	TRG-AS1	-0.288123	0.00365004
C20orf27	-0.315138	1.89056e-27	NEK1	-0.237096	1.31e-07	CST9	-0.495528	1.2916e-05	SLC36A1	-0.289231	0.00156256	UAP1	0.317625	7.31e-08	SPON1	-0.287866	0.00368177
C6orf142	-0.315034	1.97019e-27	RP11-75C9.1	-0.236851	1.35e-07	MYOT	-0.495519	1.29214e-05	LOC400752	0.289166	0.00156653	MAN2C1	-0.317561	7.36e-08	DNAJC3-AS1	0.287711	0.00370114
GPR149	-0.315015	1.98513e-27	ZFYVE26	0.236817	1.35e-07	XLOC_002886	-0.495339	1.30299e-05	C6orf211	0.289119	0.00156946	MYL5	-0.317497	7.41e-08	TMEM169	-0.287656	0.00370789
UBAC1	-0.314834	2.13314e-27	CRYBG3	0.236809	1.35e-07	LAMB4	-0.495269	1.30722e-05	GOLPH4	-0.289106	0.00157022	HOP	0.31745	7.44e-08	FRAT2	0.28757	0.00371867
KEAP1	-0.31482	2.1452e-27	GPRC5C	0.236775	1.36e-07	C8orf28	-0.495166	1.31353e-05	NUP88	0.289052	0.00157355	DRG2	-0.317386	7.49e-08	LINC00473	0.287498	0.00372766
EXOSC2	-0.314728	2.22521e-27	SDR39U1	0.23671	1.37e-07	C21orf104	-0.495162	1.31376e-05	CTNNA1	0.288956	0.00157949	DNALI1	0.317383	7.49e-08	SREBF1	0.287489	0.00372877
C9orf125	-0.314697	2.25227e-27	NCKAP5	0.236684	1.37e-07	PKHD1	-0.495121	1.31628e-05	PPP1R16A	0.288942	0.0015804	SLC22A11	-0.317342	7.52e-08	CAPRIN1	0.287358	0.00374524
CRLF1	0.314656	2.28982e-27	LRR1	0.236663	1.38e-07	SNAR-C3	-0.495068	1.31953e-05	LOC100132472	0.288858	0.00158556	PRDM9	-0.31733	7.53e-08	NLRP1	-0.287241	0.00376004
IBTK	0.314245	2.69443e-27	C4orf33	0.236657	1.38e-07	XLOC_004905	-0.494962	1.326e-05	PPP2R2A	0.288695	0.00159576	FKBP4	-0.317244	7.6e-08	LOC100506834	-0.287199	0.00376529
ISL2	-0.314204	2.73877e-27	PIK3C2G	0.23659	1.39e-07	MAGEB4	-0.494946	1.327e-05	LOC653210	-0.288676	0.00159696	FUT4	0.317161	7.66e-08	RAB32	-0.287196	0.00376572
IGFL4	-0.314199	2.74443e-27	TAX1BP1	0.236491	1.41e-07	WBSCR22	0.494901	1.32978e-05	LOC100131187	0.288534	0.00160586	C5orf5	0.31704	7.75e-08	ZFPL1	0.287137	0.00377322
NCAPD2	-0.314079	2.8775e-27	ZNF681	0.236139	1.47e-07	SPANXN5	-0.494816	1.33499e-05	GNB4	-0.288479	0.00160933	LOC644117	-0.316982	7.8e-08	MED14	0.287098	0.00377817
FUT3	0.313975	2.99918e-27	KLHL42	-0.236099	1.48e-07	HSPA5	0.494675	1.34379e-05	FAHD2B	-0.288436	0.00161204	FLJ20859	-0.316932	7.84e-08	HCLS1	-0.287067	0.00378206
NEFM	-0.313792	3.22343e-27	RP11-353N14.2	0.236098	1.48e-07	LOC100132014	-0.494508	1.35422e-05	MCM5	-0.28843	0.00161242	CCNG2	0.31686	7.89e-08	NDUFA10	0.28706	0.00378299
PNCK	-0.313739	3.29197e-27	ADK	0.236095	1.48e-07	LOC728316	-0.494482	1.35585e-05	AP1M2	0.288418	0.00161312	AASDHPPT	0.31679	7.95e-08	ASAP1	-0.287034	0.00378629
TDRD10	0.313737	3.29433e-27	PRSS16	0.235993	1.5e-07	PPP1R2P9	-0.494455	1.35755e-05	FBLN2	-0.288257	0.00162332	CBR4	0.316766	7.97e-08	ZFAND6	0.28691	0.00380209
FAM8A1	0.313728	3.30612e-27	ESRP1	0.235938	1.51e-07	HIST1H2BA	-0.494365	1.36323e-05	ATG7	-0.288257	0.00162338	RALGPS1	0.31672	8e-08	SNCA	-0.286815	0.00381414
HAUS2	-0.313344	3.84817e-27	PTGS2	0.235918	1.51e-07	CCL1	-0.494354	1.3639e-05	PRMT2	-0.288158	0.00162962	C20orf27	-0.316577	8.12e-08	PIEZO2	-0.286714	0.00382713
SHOX2	-0.313333	3.86452e-27	ZNF226	0.235896	1.52e-07	LILRA3	-0.494288	1.36812e-05	L2HGDH	0.287836	0.00165027	FLJ22222	0.316529	8.15e-08	NTS	0.286652	0.00383505
TMEM201	-0.313289	3.93238e-27	CCNG1	0.235832	1.53e-07	KIAA1656	-0.494274	1.36896e-05	ELF4	-0.287786	0.0016535	MLL3	0.316456	8.21e-08	PDLIM7	-0.286507	0.00385376
CN5H6.4	-0.313137	4.1762e-27	CASP8	0.235767	1.54e-07	LOC152586	-0.493934	1.39067e-05	LOC644288	0.287722	0.00165763	FGG	0.316442	8.23e-08	ZDHHC23	0.286454	0.00386065
SPACA4	0.313065	4.29604e-27	DCDC2	0.235749	1.54e-07	BECN1	0.493925	1.39127e-05	FAM156B	-0.287602	0.00166542	LOC653490	-0.31642	8.24e-08	POP5	0.286325	0.00387735
RYR1	-0.313063	4.29901e-27	BCKDHB	0.2356	1.57e-07	LHCGR	-0.493882	1.39406e-05	ABLIM1	0.287583	0.00166665	EDG1	0.316415	8.25e-08	MSRB3	-0.286306	0.00387972
BTBD9	0.313043	4.33309e-27	C6orf15	-0.235535	1.59e-07	OR6C1	-0.493844	1.39652e-05	AGFG2	0.287554	0.00166852	BFAR	0.316186	8.44e-08	AURKC	-0.286263	0.00388536
C15orf42	-0.313015	4.38096e-27	DHX15	0.235501	1.59e-07	MRS2P2	-0.493798	1.39948e-05	FGD3	-0.287481	0.00167333	C14orf104	0.316157	8.46e-08	TDO2	-0.286254	0.00388652
ZNF444	0.312966	4.46693e-27	SPOCK1	-0.23542	1.61e-07	LOC100130269	-0.493786	1.40025e-05	RAB4A	0.287442	0.00167585	GLI4	-0.316149	8.47e-08	SEC14L1	-0.286094	0.00390735
NR0B2	0.312949	4.49584e-27	DYNLL1-AS1	0.235204	1.65e-07	ARSB	-0.493764	1.40168e-05	AKR1A1	-0.287327	0.00168339	ZNF692	-0.316106	8.5e-08	RAD18	0.286078	0.00390952
DGKA	-0.312888	4.60561e-27	SLC30A9	0.235158	1.66e-07	OR4P4	-0.49376	1.40195e-05	LOC338758	-0.287176	0.00169329	B4GALT5	0.315959	8.63e-08	AEBP1	-0.286061	0.00391172
SYBU	0.312766	4.83364e-27	TMED2	0.235111	1.67e-07	HCN1	-0.493668	1.40787e-05	UFSP2	-0.28715	0.00169506	UNQ501	0.315915	8.66e-08	RUVBL1	0.286047	0.00391351
KHDC1	-0.312685	4.98914e-27	CREB1	0.235038	1.69e-07	MPP4	-0.493626	1.41064e-05	CHMP1B	0.287078	0.00169977	CALCOCO2	0.315915	8.67e-08	NDUFA7	0.285919	0.00393032
CLDN2	0.312652	5.0545e-27	PDHB	0.234916	1.71e-07	SEMG1	-0.49362	1.41104e-05	GPT	0.287055	0.00170129	COPZ2	-0.315902	8.68e-08	LMO2	-0.285914	0.00393099
AGXT2L1	0.312616	5.12724e-27	TRIQK	0.234825	1.73e-07	C15orf37	-0.493577	1.41384e-05	FAM44B	-0.287042	0.00170219	COVA1	0.315787	8.78e-08	COX6A1	0.285914	0.00393102
C11orf82	-0.312603	5.15325e-27	USP53	0.23479	1.74e-07	SNAR-G1	-0.493573	1.41409e-05	C9orf102	-0.286883	0.00171273	TGOLN2	0.315705	8.85e-08	MRPL12	0.285884	0.00393497
GALNT4	0.312455	5.46153e-27	DLX6	-0.234638	1.77e-07	LOC400499	-0.493573	1.4141e-05	DLST	0.286778	0.00171974	MSRA	0.315703	8.85e-08	SH2D3C	-0.28574	0.00395392
TRIM7	-0.31238	5.62466e-27	EED	0.234444	1.82e-07	LOC340017	-0.493466	1.42108e-05	LOC646145	0.28675	0.00172162	LOC651361	-0.315697	8.85e-08	HIAT1	-0.285725	0.00395594
KDELC1	-0.312351	5.69133e-27	LOC100507006	-0.234323	1.84e-07	ADRA1A	-0.493388	1.42624e-05	ZNF136	-0.286717	0.00172384	C17orf41	-0.315588	8.95e-08	ELTD1	-0.285682	0.00396164
KDM3A	-0.312238	5.94805e-27	GTF2B	0.234277	1.85e-07	C1orf140	-0.493377	1.42699e-05	CASC4	0.286712	0.00172419	ARMET	0.315429	9.09e-08	BMPR2	-0.285637	0.00396749
ZNF552	0.312166	6.1193e-27	B4GALT5	0.234243	1.86e-07	MYOZ2	-0.493372	1.42728e-05	HNRNPF	0.286647	0.00172855	KIFC2	-0.315422	9.1e-08	BTK	-0.285578	0.00397539
CYP4B1	0.312148	6.16406e-27	PTER	0.234237	1.86e-07	C17orf57	-0.493361	1.42801e-05	C1orf26	0.286589	0.00173248	LKAP	0.315304	9.2e-08	ARHGAP17	-0.285517	0.00398343
RND3	-0.312061	6.3768e-27	GIN1	0.234235	1.86e-07	FLJ44674	-0.493352	1.42863e-05	ARCN1	0.286586	0.00173262	PCM1	0.315247	9.26e-08	CEPT1	-0.285505	0.00398506
TMEM53	0.312041	6.42727e-27	ZMYM6	0.234168	1.88e-07	FLJ40712	-0.493293	1.43248e-05	IRS2	0.286488	0.00173925	GPC6	-0.315189	9.31e-08	LRRK1	-0.285504	0.00398525
ALDOC	-0.312025	6.46781e-27	SAMD13	0.234004	1.92e-07	ALS2CR12	-0.493268	1.43415e-05	AIFM2	0.286458	0.00174127	AGGF1	0.314978	9.5e-08	POLR2H	0.285434	0.00399453
SYN2	-0.31201	6.50568e-27	ATP6V1D	0.233953	1.93e-07	LOC146513	-0.49322	1.43732e-05	SCLY	0.286426	0.00174347	FRZB	0.314975	9.51e-08	DENND2A	-0.285406	0.0039982
EXT1	-0.311939	6.68975e-27	RP11-498E2.7	-0.233937	1.93e-07	AFM	-0.493193	1.43916e-05	MYO9B	-0.286327	0.00175017	EFNA1	0.314968	9.51e-08	PKIG	-0.285386	0.00400093
DRAM1	0.3118	7.06567e-27	ACE2	0.233855	1.95e-07	CNPY2	0.493192	1.43919e-05	ADAM17	-0.28627	0.00175407	TM9SF1	0.314916	9.56e-08	TMEM119	-0.285364	0.00400388
ITGB8	-0.311708	7.32587e-27	IGF2BP2	-0.233777	1.97e-07	ZNF24	0.493191	1.43925e-05	RPL39L	-0.286232	0.00175666	ATP7A	0.3149	9.58e-08	PKN3	0.285247	0.00401956
ST6GALNAC4	0.311644	7.51088e-27	GNPNAT1	0.233772	1.97e-07	TNK2	-0.493185	1.43962e-05	KCNMB4	0.286189	0.00175958	PPP1CB	0.314842	9.63e-08	AACS	0.285079	0.00404206
FAM46C	0.311612	7.60702e-27	CELF4	0.233767	1.97e-07	WAS	-0.493078	1.4468e-05	LOC158160	0.286125	0.00176397	KIAA1600	0.31483	9.64e-08	PDZRN3-AS1	-0.284982	0.00405515
GLI2	-0.311601	7.63884e-27	PDK4	0.233764	1.97e-07	OR51T1	-0.492921	1.45728e-05	LOC650770	-0.285949	0.00177603	JARID1B	0.314654	9.81e-08	EIF4E	0.284924	0.00406302
KPNA4	-0.311589	7.67346e-27	LINC00240	0.233683	1.99e-07	LOC284412	-0.492779	1.46689e-05	B4GALT7	-0.285841	0.00178352	PTPLB	0.314607	9.86e-08	SIT1	-0.284916	0.00406418
FSD1	-0.311466	8.05256e-27	CD276	-0.233674	2e-07	MAGEB3	-0.492755	1.46847e-05	TMEM63B	0.285761	0.00178906	PCOLN3	-0.314595	9.87e-08	ARHGEF6	-0.284906	0.00406553
OSCP1	0.311418	8.20786e-27	HIBCH	0.233598	2.02e-07	FAM18B2-CDRT4	-0.492739	1.46954e-05	PSMG4	0.285708	0.00179272	ALG14	0.314468	9.99e-08	FAM208A	-0.28482	0.0040771
RAG1	-0.311348	8.43552e-27	RTN3	0.233522	2.03e-07	OR10A5	-0.492692	1.47278e-05	LOC647250	0.285707	0.00179281	C1orf55	0.314448	1e-07	DPEP1	-0.284784	0.00408201
SULT1C2	0.311245	8.7834e-27	CGRRF1	0.233518	2.03e-07	LOC286359	-0.492473	1.4877e-05	LRRC16	0.285646	0.00179703	KIAA0703	0.314424	1e-07	LOC285778	0.284757	0.00408572
PI4K2B	0.311155	9.09728e-27	SEC23A	0.233503	2.04e-07	FLJ34690	-0.492456	1.48887e-05	ALDH3B1	0.285644	0.00179714	RIN1	-0.314299	1.02e-07	PLA2G5	-0.284695	0.00409409
PRKX	-0.311021	9.58697e-27	LRRC8B	0.233473	2.05e-07	LDHAL6B	-0.492433	1.49043e-05	CAPN6	0.285619	0.00179892	LOC643109	-0.314265	1.02e-07	TMC8	-0.284618	0.0041047
A2ML1	-0.311002	9.65885e-27	PLA2R1	-0.233465	2.05e-07	FLJ46300	-0.492413	1.49183e-05	MUL1	-0.285595	0.00180058	DDX56	-0.314206	1.03e-07	DKK3	-0.284544	0.00411481
GPR116	0.31087	1.01716e-26	ZNF41	0.233414	2.06e-07	FSHR	-0.492405	1.49234e-05	LOC100129118	0.285473	0.00180912	SUV39H2	-0.314175	1.03e-07	FLJ41455	0.284504	0.00412021
SPRR4	-0.310841	1.02857e-26	TMTC2	0.233385	2.07e-07	OR10G9	-0.492333	1.4973e-05	PPP1CA	0.285337	0.00181866	CRYL1	0.314136	1.03e-07	FGB	0.284471	0.00412482
PPP1R11	0.310833	1.03169e-26	TOP1	0.233371	2.07e-07	HSD52	-0.49233	1.49752e-05	C6orf186	-0.285241	0.00182541	EIF1AX	0.314117	1.03e-07	LRG1	0.284407	0.00413352
TTLL12	-0.310669	1.10035e-26	GABBR1	-0.233232	2.11e-07	LOC414300	-0.492288	1.50037e-05	CEACAM5	0.285188	0.00182921	MTM1	0.314077	1.04e-07	FAM107B	0.284348	0.00414172
UNC45A	-0.310618	1.12216e-26	EIF4G2	0.233202	2.12e-07	TM6SF2	-0.492265	1.50198e-05	LRP10	0.285166	0.00183075	BANK1	0.314072	1.04e-07	RP11-448A19.1	0.284303	0.00414782
MAPK12	-0.31058	1.13913e-26	DCLRE1C	0.233174	2.12e-07	LRIT2	-0.492243	1.50352e-05	TOB1	0.285132	0.00183314	RIS1	-0.31406	1.04e-07	MIDN	0.284288	0.00414999
QRFPR	-0.31047	1.18885e-26	CCDC149	0.233051	2.16e-07	SIGLEC7	-0.49223	1.50441e-05	MIPEP	0.28505	0.001839	FAM18B	0.31402	1.04e-07	STX5	0.284208	0.00416094
TRIM8	0.31043	1.20795e-26	SORBS3	-0.233046	2.16e-07	ATOH1	-0.492206	1.50607e-05	NUDT14	0.284968	0.00184483	PHYH	0.313914	1.06e-07	SLIRP	0.284155	0.00416839
HSPA4L	-0.310131	1.35695e-26	MAPK8	0.233004	2.17e-07	TXNDC8	-0.492201	1.50646e-05	PLEKHG2	0.284951	0.00184603	DDX46	0.313793	1.07e-07	IL17D	-0.284119	0.00417329
SLC12A2	0.310111	1.36777e-26	INPP5E	-0.232994	2.17e-07	SCARNA17	-0.49217	1.5086e-05	RPL39	0.284946	0.00184635	GDAP2	0.313778	1.07e-07	LILRA3	0.284011	0.00418827
BATF	0.310043	1.40466e-26	MGAT2	0.232993	2.17e-07	CYP11B1	-0.492096	1.51369e-05	LOC390205	0.284858	0.00185268	UFM1	0.313729	1.07e-07	NEK2	0.28396	0.0041954
NDUFB5	-0.310014	1.42046e-26	WASF1	-0.232926	2.19e-07	LOC387810	-0.492055	1.51657e-05	LAYN	-0.284848	0.00185341	PGRMC1	0.313431	1.11e-07	PTRF	-0.283937	0.00419861
PPM1F	-0.310012	1.42141e-26	GLMN	0.232907	2.19e-07	NEUROD2	-0.492022	1.5189e-05	TMEM9	0.284837	0.00185415	LOC646938	-0.313392	1.11e-07	IL3RA	-0.283823	0.00421452
PDCD7	-0.309978	1.44046e-26	WIPF3	-0.232898	2.2e-07	SLCO1C1	-0.49199	1.52108e-05	DACT2	0.284795	0.00185716	NAPSA	0.313346	1.12e-07	MRPL30	0.283798	0.00421802
NKAIN1	-0.309955	1.45365e-26	DGKG	-0.232885	2.2e-07	TRPC4	-0.491917	1.52622e-05	AXL	-0.284747	0.00186061	EI24	0.313295	1.12e-07	GPR37L1	0.283524	0.00425647
BSCL2	0.3099	1.48528e-26	RP11-248J18.2	0.232855	2.21e-07	OR13C5	-0.491903	1.52719e-05	FLOT1	0.284669	0.00186627	STX3A	0.313256	1.13e-07	SELT	0.283517	0.00425745
SLC4A1AP	-0.309893	1.48922e-26	SRRM3	-0.232796	2.22e-07	GZMM	-0.491716	1.54036e-05	KRT10	-0.284567	0.00187361	C15orf42	-0.313167	1.14e-07	SNTB2	-0.283481	0.0042626
ZNF75D	0.309889	1.49144e-26	RAB5A	0.232597	2.28e-07	EARS2	0.491669	1.54374e-05	C16orf45	0.284534	0.001876	MGC24975	-0.313148	1.14e-07	KIR2DL1	0.283391	0.00427531
LIFR	0.309752	1.57286e-26	MTPAP	0.232556	2.29e-07	OR5M11	-0.491664	1.54405e-05	NT5C2	0.284176	0.00190209	LOC342346	-0.313035	1.15e-07	FBXO45	0.283287	0.0042901
C11orf52	0.309675	1.62077e-26	SFPQ	0.232498	2.31e-07	OR6B2	-0.491597	1.54883e-05	C14orf72	0.284047	0.00191154	OPHN1	0.312863	1.17e-07	NECAP1	0.283272	0.00429216
SPOCK1	-0.309567	1.69073e-26	TMEM69	0.232467	2.32e-07	LOC256483	-0.491581	1.54996e-05	CHMP7	0.284039	0.00191213	ATXN2L	-0.312859	1.17e-07	CCDC80	-0.283272	0.00429218
CLDN23	0.309343	1.84408e-26	AC018816.3	0.232383	2.34e-07	GABRG1	-0.49156	1.5515e-05	KRTCAP3	0.284018	0.0019137	LMO6	-0.312848	1.17e-07	ZFP90	-0.283244	0.00429613
FLYWCH1	-0.309317	1.86344e-26	TMEM246	-0.23235	2.35e-07	HCK	-0.491513	1.55483e-05	MIR100	0.283982	0.00191632	CDA08	0.312742	1.18e-07	NR2F2-AS1	-0.283203	0.00430209
TSPAN1	0.30927	1.89727e-26	UTP11L	0.232319	2.36e-07	OR5T1	-0.491486	1.55671e-05	PITPNC1	0.283952	0.0019186	FLJ10815	-0.312732	1.18e-07	KIR3DL3	0.283013	0.00432921
RAPH1	0.309249	1.91277e-26	PPAP2C	0.232295	2.36e-07	WFDC13	-0.491438	1.56021e-05	XYLT2	-0.283923	0.00192071	LOC284393	0.312725	1.19e-07	SPINT1	0.282985	0.00433314
PSMC3IP	-0.309218	1.93652e-26	SLIT2	-0.232268	2.37e-07	PROKR2	-0.491435	1.5604e-05	HPX	0.283857	0.00192563	NT5DC2	-0.312714	1.19e-07	NID2	-0.28294	0.00433962
CLTCL1	-0.30916	1.98002e-26	STYX	0.23226	2.37e-07	LOC151300	-0.491415	1.56181e-05	ID1	0.283843	0.00192667	GPI	-0.312695	1.19e-07	MYO5C	0.282936	0.0043402
NUP205	-0.309036	2.07836e-26	MIR34A	0.232241	2.38e-07	LOC400541	-0.491407	1.56237e-05	PDXDC1	0.283757	0.00193301	LOC648520	-0.312644	1.19e-07	SFXN3	-0.282752	0.00436676
ZDHHC16	0.309004	2.10385e-26	CDKL2	0.232036	2.44e-07	GOLGA6L6	-0.491396	1.5632e-05	XK	0.283726	0.00193535	CYCS	0.312635	1.2e-07	PF4V1	0.282629	0.00438444
PTPRZ1	-0.308958	2.14154e-26	DUSP23	0.231976	2.46e-07	COQ6	0.491394	1.56331e-05	OXA1L	0.28368	0.0019388	PRAME	-0.312619	1.2e-07	TRAF2	0.282583	0.0043911
STL	-0.308911	2.18117e-26	LMBRD1	0.231946	2.47e-07	TRIM48	-0.491394	1.56331e-05	RAD23A	-0.283484	0.00195343	EFHD1	0.312576	1.2e-07	LHX6	-0.282552	0.00439567
BASE	0.308778	2.29704e-26	MYSM1	0.231881	2.49e-07	C9orf139	-0.491377	1.56454e-05	SLC39A1	0.283448	0.00195616	MGC33648	0.312572	1.2e-07	KRT18	0.28242	0.00441486
GABRA3	-0.30872	2.34882e-26	KANSL1L	0.231818	2.51e-07	LOC401400	-0.491332	1.56782e-05	LSM10	-0.283402	0.0019596	PIGT	0.312257	1.24e-07	MRPS18A	0.28237	0.00442217
FXYD4	0.308617	2.4444e-26	ANKRD13A	0.231702	2.54e-07	TRIM55	-0.491244	1.57411e-05	ALG9	0.283338	0.00196445	SPATA7	0.312188	1.25e-07	C16orf54	-0.2822	0.00444701
KRTAP5-1	0.308578	2.48232e-26	LINC00869	0.231678	2.55e-07	CES5A	-0.491191	1.57797e-05	WDR4	-0.283248	0.00197122	C20orf116	0.312122	1.26e-07	AMICA1	-0.28211	0.00446024
EFTUD2	-0.308482	2.57612e-26	GLTPD2	0.231674	2.55e-07	MPPED1	-0.491168	1.57959e-05	LOC651324	0.28324	0.00197183	MGC15912	-0.312099	1.26e-07	JAK1	-0.282032	0.00447176
PDLIM4	-0.30846	2.59843e-26	OTUB2	0.231588	2.58e-07	HAPLN4	-0.491148	1.58109e-05	TBX10	0.28315	0.00197864	MGC19764	0.312098	1.26e-07	MEF2A	-0.281795	0.00450675
FAM177A1	0.308445	2.6136e-26	SP140L	0.231565	2.58e-07	CLEC2L	-0.491095	1.58489e-05	LOC100133473	0.283079	0.00198403	IMP4	-0.31206	1.26e-07	FOXN2	-0.281705	0.00452018
IFITM2	0.308319	2.74414e-26	ZNF143	0.231461	2.62e-07	VSTM5	-0.491086	1.58559e-05	FKBP1A	-0.283069	0.00198482	TCP11L1	-0.311884	1.29e-07	ANK2	-0.281677	0.00452434
LGMN	0.30817	2.9064e-26	NRP2	-0.231376	2.65e-07	LOC157273	-0.491064	1.58714e-05	LASS5	-0.28306	0.00198554	C6orf64	0.31187	1.29e-07	SEC22A	0.281655	0.00452758
C4A	0.308107	2.97848e-26	PIGK	0.231279	2.68e-07	MNAT1	0.49106	1.58749e-05	SNORD68	0.28305	0.00198628	ARMC6	-0.311834	1.29e-07	RGS4	-0.281583	0.00453835
CNTNAP3	-0.308052	3.04207e-26	DCAF13	0.231276	2.68e-07	DNAJA3	0.490988	1.59269e-05	LOC100130707	0.282946	0.00199424	LCN2	0.311796	1.3e-07	PIK3R5	-0.281507	0.00454977
FANCC	-0.307933	3.18563e-26	ABCB7	0.231164	2.71e-07	CTNNA3	-0.490987	1.59278e-05	CSF2RB	-0.282927	0.00199564	TADA1L	0.311774	1.3e-07	PAK3	0.281472	0.00455494
GJB5	-0.307789	3.36882e-26	SDK2	-0.23106	2.75e-07	PCDH11Y	-0.490841	1.60345e-05	LOC643220	-0.282815	0.00200423	C2orf15	0.31172	1.31e-07	LOC101927282	-0.281383	0.00456829
TMEM144	0.307749	3.42011e-26	2022-09-04	-0.230961	2.78e-07	PKD2L2	-0.49078	1.60799e-05	PRKAA1	0.282698	0.00201325	LTA4H	0.311695	1.31e-07	OCIAD2	0.281382	0.00456855
FUT6	0.307748	3.42237e-26	IDO1	0.230944	2.79e-07	LOC100131496	-0.490645	1.61795e-05	TMEM203	-0.282696	0.00201341	WDR79	-0.311659	1.32e-07	IER3IP1	0.28138	0.0045688
DKFZp434J0226	-0.307701	3.48448e-26	LOC101929177	0.230915	2.8e-07	GCM2	-0.490636	1.61859e-05	IGFALS	0.282638	0.00201792	SH3MD2	0.311646	1.32e-07	ABCB7	0.281365	0.00457109
PTPN9	-0.30767	3.52629e-26	ERBB4	0.230852	2.82e-07	RBM6	-0.490611	1.62042e-05	RNPEP	0.282616	0.0020196	KCTD14	0.311607	1.32e-07	ARL10	-0.281299	0.00458098
ABHD14A	0.307573	3.66082e-26	PATL1	0.230836	2.82e-07	ATP5L2	-0.490576	1.62305e-05	LRP5	0.282509	0.00202789	PPARBP	0.311594	1.32e-07	ANAPC13	0.281263	0.0045864
KIAA0182	0.307526	3.72901e-26	CCDC186	0.230782	2.84e-07	C7orf33	-0.490563	1.62401e-05	KISS1R	0.282484	0.00202988	FLJ20097	0.311364	1.35e-07	ATP1B1	0.281094	0.00461195
CTSL2	-0.307488	3.78393e-26	MTHFD1	0.230773	2.85e-07	C5orf47	-0.490543	1.6255e-05	LOC653487	0.282402	0.00203627	KIAA1602	-0.311356	1.35e-07	CHCHD10	0.281045	0.00461941
FGD1	-0.307425	3.87701e-26	LOC158960	0.230755	2.85e-07	PQLC2	-0.490534	1.62615e-05	NAT2	0.282306	0.00204377	FBXO38	0.31132	1.36e-07	SMTN	-0.280963	0.00463192
LCE1B	-0.307214	4.20572e-26	TMEM65	0.230602	2.91e-07	NXN	-0.490528	1.62659e-05	C8orf55	0.282292	0.00204485	MLL4	-0.311252	1.37e-07	EPHA1-AS1	-0.280917	0.00463889
LOC200726	-0.30716	4.2939e-26	MKL2	0.23058	2.91e-07	LRPPRC	0.490399	1.63625e-05	LOC731878	0.28223	0.00204967	PDIA3P	0.311222	1.37e-07	RP11-710C12.1	-0.280861	0.0046474
CCPG1	0.307112	4.37339e-26	HEY1	-0.230539	2.93e-07	LOC339593	-0.490369	1.63846e-05	NUDCD1	0.282145	0.0020564	BRSK1	-0.31116	1.38e-07	KIZ	-0.280795	0.00465748
ENPP5	0.307055	4.47015e-26	PEX2	0.230529	2.93e-07	LOC100129198	-0.490334	1.64108e-05	SNORD76	0.282102	0.00205979	LOC400807	-0.311069	1.39e-07	SNRNP48	0.28079	0.00465822
C5	0.307017	4.53654e-26	APTR	0.23047	2.95e-07	OR4M1	-0.490252	1.6473e-05	PPIL1	0.282081	0.00206144	LOC646853	-0.310888	1.42e-07	PRDM6	-0.280616	0.00468494
PDCD10	-0.306975	4.61092e-26	SF3B1	0.23042	2.97e-07	HTR4	-0.490238	1.64834e-05	LOC441505	0.281966	0.00207047	C7orf23	0.310874	1.42e-07	ABCC9	-0.280548	0.00469543
SVIP	0.306882	4.77916e-26	RGL2	0.230398	2.98e-07	LOC100128529	-0.490205	1.65082e-05	SNORD100	0.281953	0.00207154	SLC6A14	0.310837	1.42e-07	ASPN	-0.280508	0.00470154
TMPRSS3	0.306781	4.96897e-26	ZNF600	0.230344	3e-07	TCHH	-0.490058	1.66195e-05	TXLNB	-0.28189	0.00207655	GNPDA2	0.310805	1.43e-07	CISD1	0.280445	0.00471134
ZNF33B	0.306763	5.00227e-26	CTNNA1	0.230342	3e-07	PARP15	-0.490027	1.66434e-05	MFAP2	-0.281805	0.00208328	SFTPD	0.310716	1.44e-07	CHORDC1	0.280336	0.00472818
DNAJB3	-0.306754	5.01963e-26	MUC20	0.230262	3.03e-07	SLC7A14	-0.489995	1.66678e-05	IRX3	0.281783	0.00208502	LOC649144	-0.310395	1.49e-07	TBX1	-0.28023	0.00474466
MAGEF1	-0.306723	5.08029e-26	PCDH19	-0.230159	3.07e-07	DISC2	-0.489945	1.67058e-05	LOC646764	0.281727	0.00208948	PDGFD	0.310369	1.49e-07	CSF2RB	-0.280216	0.00474677
SLC6A15	-0.306619	5.28762e-26	CRY1	0.230155	3.07e-07	HLX	-0.489913	1.67298e-05	C14orf169	0.281653	0.00209538	C9orf25	-0.310347	1.49e-07	GABRA4	-0.280139	0.00475872
TRPV3	-0.306611	5.30515e-26	APPL1	0.2301	3.09e-07	LOC100128699	-0.489907	1.67345e-05	LOC643703	-0.281513	0.00210669	RAB3IL1	-0.310305	1.5e-07	LOC100129447	-0.280122	0.00476135
RICH2	0.306599	5.32914e-26	WAC	0.229675	3.25e-07	LOC100507362	-0.489837	1.67878e-05	FEZ1	-0.281482	0.00210911	PSARL	-0.310177	1.52e-07	HIST1H2AL	0.280068	0.00476978
CXCR7	-0.30656	5.40886e-26	RBPMS	0.229659	3.26e-07	PRND	-0.489834	1.67905e-05	PTPN1	-0.28135	0.00211981	FLJ12949	-0.310162	1.52e-07	COX5A	0.280006	0.00477954
C17orf55	0.306542	5.44719e-26	ANKUB1	0.229654	3.26e-07	DSC1	-0.489783	1.68297e-05	BICD2	-0.281332	0.00212127	DUS3L	-0.310079	1.53e-07	ZNF589	-0.279986	0.00478268
TADA2B	0.306451	5.64055e-26	CCDC132	0.229578	3.29e-07	PAX3	-0.489664	1.69212e-05	SCAMP5	-0.281294	0.00212436	TP53RK	0.309974	1.55e-07	IMPAD1	0.279965	0.00478595
LRIT2	-0.306423	5.70223e-26	EXOSC10	0.229574	3.29e-07	CPEB1	-0.489644	1.69368e-05	SFXN4	0.281167	0.00213466	FLJ38717	-0.309972	1.55e-07	TMEM200C	-0.279835	0.00480629
LRBA	0.306332	5.90456e-26	ZNF415	0.229569	3.29e-07	KRTAP26-1	-0.489631	1.69469e-05	SLCO3A1	-0.281044	0.00214467	LOC644756	-0.30996	1.55e-07	MTFR1	0.279795	0.00481264
MIA2	0.306284	6.01452e-26	RASSF3	0.229501	3.32e-07	GRM6	-0.489516	1.70358e-05	RAG1AP1	0.28103	0.00214578	COMMD10	0.309932	1.55e-07	HDAC8	0.279725	0.00482367
SV2A	-0.30615	6.33321e-26	CTSH	0.229497	3.32e-07	IL1F10	-0.489388	1.71356e-05	MUTYH	-0.280893	0.00215703	SCGB3A2	0.309913	1.56e-07	C3orf70	-0.279686	0.0048299
CEACAM1	0.306113	6.42271e-26	MPPED1	-0.22941	3.36e-07	LOC554223	-0.489383	1.71396e-05	LOC389203	0.280869	0.00215899	GDF15	0.309758	1.58e-07	CCR2	-0.279685	0.00483002
CCDC86	-0.306101	6.45147e-26	IBTK	0.229405	3.36e-07	CRX	-0.489356	1.71611e-05	ZNF785	-0.280807	0.0021641	LOC642035	-0.309736	1.58e-07	LHX9	-0.279683	0.00483027
ACAD8	0.30609	6.47966e-26	ZNF649	0.22921	3.44e-07	MEIS1	-0.489299	1.72051e-05	LOC100134139	-0.280746	0.00216912	LOC146909	-0.309719	1.59e-07	TCTA	0.279671	0.00483225
THOC4	-0.306051	6.57639e-26	CRYZ	0.229172	3.46e-07	ANO6	-0.48928	1.72201e-05	FA2H	0.280614	0.0021801	OR10S1	-0.309711	1.59e-07	C12orf57	0.27962	0.00484025
PTPN14	-0.306046	6.59049e-26	RNF139	0.229169	3.46e-07	OR8J3	-0.48924	1.7252e-05	ERC2	-0.280577	0.00218311	TMEM79	-0.309637	1.6e-07	MED19	0.279545	0.00485216
CREB3L2	0.306024	6.64547e-26	LINC00173	-0.229103	3.48e-07	TSLP	-0.489202	1.72817e-05	AKR7A3	0.280371	0.00220031	C14orf161	0.309603	1.6e-07	FAIM3	-0.27953	0.00485458
C1QL4	-0.305849	7.1067e-26	NBEAL1	0.229089	3.49e-07	LOC286154	-0.48915	1.73229e-05	GPR126	0.280302	0.00220614	LOC643696	-0.309574	1.61e-07	PCDH18	-0.279501	0.00485916
HSPB1	-0.305841	7.12934e-26	PIGA	0.229055	3.5e-07	OR2J2	-0.489004	1.74383e-05	TMEM80	0.280283	0.00220773	ZNF189	0.309566	1.61e-07	SSPN	-0.279459	0.00486584
CXorf57	-0.305764	7.34291e-26	FA2H	0.229048	3.51e-07	C18orf26	-0.488977	1.74595e-05	IBTK	0.280266	0.00220916	RBM12	0.309456	1.63e-07	LOC100506022	-0.279364	0.00488093
ENTPD8	0.305759	7.35683e-26	CRHBP	-0.228969	3.54e-07	OLAH	-0.4889	1.7521e-05	TM9SF3	0.280051	0.00222721	ADH1A	0.309431	1.63e-07	ATXN1	-0.279315	0.00488878
NKAIN2	-0.305711	7.49494e-26	CSMD2	-0.228915	3.56e-07	GPR61	-0.488797	1.76034e-05	SLC30A1	0.279935	0.00223708	LOC652790	-0.309366	1.64e-07	GSTP1	0.279303	0.00489066
CLIP2	-0.305626	7.741e-26	TGFB1I1	-0.228895	3.57e-07	XLOC_008652	-0.488782	1.76155e-05	LOC649604	0.279913	0.00223896	FGF23	-0.309219	1.67e-07	APH1B	-0.279257	0.00489799
GAL3ST1	0.305424	8.363e-26	OSBPL2	0.228858	3.59e-07	OR5B17	-0.488638	1.77308e-05	IER5	0.279912	0.00223902	IL13RA1	0.309126	1.68e-07	C1orf54	-0.27922	0.00490387
FST	-0.305365	8.55584e-26	NDNF	0.228848	3.59e-07	KCNQ1DN	-0.488638	1.7731e-05	LOC389405	0.279829	0.00224612	LOC390372	-0.309097	1.68e-07	ADAMTS2	-0.279098	0.00492342
ARSE	0.30526	8.90505e-26	MTCL1	-0.228838	3.6e-07	C10orf128	-0.488637	1.77319e-05	ARRDC3	0.279788	0.00224959	ACTN4	-0.309008	1.7e-07	MIR143HG	-0.279035	0.0049336
MAGI3	0.305212	9.07096e-26	RER1	0.228833	3.6e-07	PRAMEF19	-0.488581	1.77771e-05	BTF3L1	-0.279657	0.0022608	APOBEC3C	-0.30894	1.71e-07	EXOSC10	-0.279011	0.00493748
TMEFF1	-0.305149	9.29167e-26	TRAM2	-0.228829	3.6e-07	IL5	-0.488578	1.77796e-05	TOP3B	-0.279522	0.00227238	RAC1	0.308922	1.71e-07	SFRP2	-0.278988	0.00494111
UBE2S	-0.305128	9.36659e-26	AFF1	0.228766	3.63e-07	PDLIM2	-0.488549	1.78032e-05	EFHD2	-0.279515	0.00227302	EGFL8	0.308539	1.78e-07	NMT2	-0.278936	0.00494954
SETD8	-0.305104	9.4539e-26	LOC100506459	-0.228733	3.64e-07	RNASE12	-0.488493	1.78484e-05	ATP1B3	-0.279426	0.00228065	LOC641980	-0.308509	1.78e-07	ZBTB47	-0.278927	0.00495103
C9orf167	0.305097	9.47901e-26	LOC344887	-0.228664	3.67e-07	OTOR	-0.488487	1.78533e-05	CLIP2	-0.279376	0.00228501	VPS37A	0.308473	1.79e-07	VWF	-0.278798	0.00497197
CHIA	0.304999	9.83987e-26	SHANK2	0.228634	3.69e-07	POM121L2	-0.488468	1.78688e-05	COQ6	0.279364	0.00228605	ODZ2	-0.30844	1.79e-07	KLHL2	0.278695	0.00498865
CLSTN1	-0.304946	1.00433e-25	TMCO1	0.228562	3.72e-07	XLOC_006486	-0.488279	1.80228e-05	RRAGC	-0.279361	0.00228632	AKAP1	0.30841	1.8e-07	GYPC	-0.278668	0.00499306
IQCD	0.304894	1.02432e-25	BIRC2	0.22847	3.76e-07	TCHHL1	-0.488261	1.80373e-05	OAF	-0.279357	0.00228665	RTN4	0.308295	1.82e-07	LINC00672	-0.278654	0.00499532
HSPB3	-0.304755	1.08034e-25	PIGH	0.228363	3.81e-07	RPL31P11	-0.488254	1.80436e-05	LOC441762	0.279343	0.00228783	PIGA	0.308253	1.83e-07	KBTBD4	0.278619	0.00500094
ZC3H7A	0.304712	1.09795e-25	GSK3A	-0.22836	3.81e-07	PRM1	-0.488246	1.80503e-05	RPA2	-0.279286	0.00229276	LUC7L2	-0.308249	1.83e-07	PSMG1	0.27856	0.00501067
CISH	0.30458	1.15468e-25	SLC25A24	0.228358	3.81e-07	KIAA0748	-0.488236	1.80581e-05	ZFAND1	0.279074	0.00231131	CHCHD1	0.308158	1.84e-07	TIMP3	-0.278451	0.00502844
BHLHA15	0.304489	1.19566e-25	ODC1	-0.228175	3.9e-07	NANOS2	-0.488229	1.80636e-05	CXorf26	0.279063	0.00231224	C4orf13	0.308143	1.85e-07	MESDC2	0.278419	0.00503358
FAAH	0.304466	1.20634e-25	NR2F6	0.228089	3.94e-07	MIR137HG	-0.488212	1.80776e-05	CEP70	0.278926	0.00232426	SCML2	-0.308127	1.85e-07	EHD2	-0.278348	0.00504523
KIAA1244	0.304361	1.25541e-25	TMEM205	0.227997	3.98e-07	CYP7B1	-0.488211	1.80786e-05	MYCBP2	-0.278924	0.00232443	DDX5	0.308077	1.86e-07	C6orf123	-0.278279	0.00505667
SOS2	0.304341	1.26526e-25	SENP7	0.227891	4.03e-07	LOC100506955	-0.48818	1.8104e-05	GORASP2	0.278886	0.00232778	ANKRD28	0.308058	1.86e-07	HEATR6	-0.278276	0.00505713
KCNU1	0.304256	1.30654e-25	HMX2	0.227864	4.04e-07	HNF4A	-0.488152	1.81273e-05	MED10	-0.278797	0.00233564	MAP3K8	0.308014	1.87e-07	RELL1	-0.278169	0.00507482
CFI	0.304237	1.31615e-25	BIRC3	0.227761	4.09e-07	AAK1	-0.488123	1.81512e-05	LOC654042	0.278766	0.0023383	SNX2	0.307966	1.88e-07	WISP1	-0.278065	0.00509189
KHSRP	-0.304221	1.32405e-25	UBR5	0.227716	4.12e-07	RNASE8	-0.48807	1.81948e-05	C4orf14	0.278713	0.00234299	LAMP2	0.307944	1.88e-07	MGC70870	0.278049	0.00509458
MGC2889	-0.304104	1.38491e-25	LEF1	-0.227601	4.17e-07	OR2G6	-0.487932	1.83091e-05	GPR87	-0.278638	0.00234972	SRM	-0.307922	1.89e-07	TNFRSF10A	0.277973	0.00510727
KRT34	-0.303971	1.45647e-25	HENMT1	0.227511	4.22e-07	DUPD1	-0.487931	1.83104e-05	CTRB1	0.278636	0.00234985	KIAA1666	-0.307885	1.89e-07	PPIB	0.277969	0.00510794
MVP	0.303955	1.46565e-25	B4GALNT3	-0.2275	4.22e-07	MARK4	-0.487927	1.83132e-05	MIR604	0.278603	0.00235276	LOC349338	-0.307868	1.9e-07	ARID5A	-0.277965	0.00510846
ALOXE3	-0.30395	1.46832e-25	CTBP2	0.227404	4.27e-07	UGT2A1	-0.487913	1.83252e-05	BLCAP	-0.278523	0.00235994	IMPG2	-0.307839	1.9e-07	STARD8	-0.277964	0.00510866
LOC149837	0.303822	1.5418e-25	CNOT2	0.227389	4.28e-07	C10orf53	-0.487905	1.83319e-05	DUSP16	0.27849	0.00236289	LOC649044	-0.307647	1.94e-07	CCDC102B	-0.277916	0.00511674
PLEKHG4	-0.303638	1.65321e-25	COBL	0.227374	4.29e-07	ADAM5P	-0.487893	1.83419e-05	PLA2G2E	0.27844	0.00236734	FLJ11017	0.307639	1.94e-07	PLXNC1	-0.277901	0.00511916
KCNE4	0.303592	1.68271e-25	KBTBD3	0.227313	4.32e-07	DEFB106B	-0.487888	1.83461e-05	CHD1L	0.278369	0.0023737	SNX14	0.307631	1.94e-07	ACTRT3	0.277863	0.00512544
SMAD3	-0.303587	1.68593e-25	MNAT1	0.227262	4.35e-07	FGF10	-0.487779	1.84369e-05	RAB40C	0.278338	0.00237648	MALT1	0.307628	1.94e-07	RP11-111J6.2	-0.277862	0.00512559
KIAA1370	0.303543	1.71393e-25	BCAR3	0.227193	4.38e-07	TULP1	-0.487754	1.84576e-05	ANKRD46	0.27832	0.00237805	CDC20	-0.307606	1.94e-07	FZD7	-0.277799	0.00513621
C6orf62	0.30342	1.79589e-25	PANX2	-0.227161	4.4e-07	C2orf90	-0.487695	1.85072e-05	PRICKLE1	-0.278304	0.00237949	DLD	0.30745	1.97e-07	RASAL2	-0.277788	0.00513804
EIF4A2	-0.303326	1.86138e-25	IFT172	0.227091	4.44e-07	KRT2	-0.487677	1.85223e-05	CLIP3	-0.278282	0.00238149	TRAPPC6B	0.307439	1.98e-07	ADI1	0.277706	0.00515177
CRB3	0.303231	1.9299e-25	SIX4	0.227025	4.47e-07	HEATR8	-0.487665	1.85327e-05	PIGC	0.278222	0.00238691	CETN2	0.307421	1.98e-07	CAAP1	0.277626	0.00516503
CENPN	-0.303215	1.94133e-25	KBTBD12	0.226984	4.49e-07	OR4X1	-0.487644	1.85497e-05	PDIA2	0.27809	0.00239875	LOC90826	0.307408	1.98e-07	DHRSX	0.277578	0.00517317
MST1P9	0.303166	1.97811e-25	PGM2L1	0.226804	4.59e-07	DEFB107A	-0.487631	1.85611e-05	LOC645313	0.277997	0.00240721	PIF1	-0.307358	1.99e-07	GLYATL2	0.27741	0.00520145
PITPNM1	0.303082	2.04229e-25	RP5-1180E21.5	0.226735	4.63e-07	CORO2B	-0.487624	1.85673e-05	EVL	-0.277997	0.00240725	TAX1BP1	0.30734	1.99e-07	EXOSC3	0.277329	0.00521518
TIAM1	-0.302994	2.11139e-25	ITCH	0.226674	4.66e-07	LOC100128264	-0.487561	1.86197e-05	TP63	-0.277972	0.00240947	S100P	0.307335	2e-07	NUDT11	-0.277274	0.00522448
TFCP2L1	0.302921	2.17091e-25	MGST1	0.226619	4.69e-07	TEX15	-0.487557	1.86231e-05	MAFB	-0.277964	0.00241019	C8orf38	0.307328	2e-07	CEP290	-0.277193	0.00523817
TRIM59	-0.302915	2.17522e-25	RNASE4	0.226563	4.73e-07	LINC00052	-0.487522	1.86526e-05	LOC388780	0.277923	0.00241394	SCOC	0.307253	2.01e-07	FBLN1	-0.277159	0.00524394
CNTLN	-0.3027	2.36027e-25	FAM118B	0.226541	4.74e-07	LOC646034	-0.487485	1.86845e-05	CNTLN	-0.277875	0.00241827	GTF2H1	0.307204	2.02e-07	SPARC	-0.277107	0.00525278
TOPBP1	-0.30262	2.43298e-25	ABCC6P1	0.226507	4.76e-07	HEMGN	-0.487476	1.86917e-05	SNORD113-1	0.277794	0.00242573	GLB1	0.307128	2.04e-07	COL6A3	-0.277092	0.00525528
STS	0.302595	2.45578e-25	RP11-320N7.2	0.226449	4.79e-07	FAM170B	-0.487395	1.87602e-05	COL6A2	-0.27771	0.00243333	PPARD	-0.307076	2.05e-07	C4BPB	0.276967	0.00527657
BDNF	-0.302515	2.53151e-25	RAB17	0.226351	4.85e-07	GNG3	-0.487381	1.87729e-05	SNHG11	-0.277667	0.00243728	ADNP	0.307018	2.06e-07	LAMA2	-0.276932	0.00528258
KRT17	-0.302348	2.69664e-25	PRO2012	0.226317	4.87e-07	POTEA	-0.487212	1.8917e-05	C17orf45	0.277478	0.0024547	FLJ41423	-0.306915	2.08e-07	TMEM30A	0.276906	0.00528711
ARNTL2	-0.3023	2.74587e-25	OAT	0.226268	4.89e-07	MCF2L-AS1	0.487207	1.89215e-05	SPTBN4	0.277463	0.00245605	NXF2	-0.306772	2.11e-07	GMDS	0.276885	0.00529058
KIAA0319L	0.302284	2.76243e-25	LOC100506411	0.226252	4.9e-07	NR1I3	-0.487186	1.89389e-05	LOC387825	0.277367	0.00246495	LOC168850	0.306733	2.11e-07	LINC01410	-0.276873	0.00529264
H1FX	-0.302174	2.88031e-25	COL6A2	-0.226116	4.98e-07	CHRNA2	-0.487125	1.89914e-05	PCDHA10	0.277354	0.0024662	ZFP36L1	0.306684	2.12e-07	FAM65A	-0.276849	0.00529683
GRM1	-0.30212	2.93964e-25	KRT8	0.2261	4.99e-07	FAM74A4	-0.486968	1.91272e-05	IKZF5	0.277337	0.00246779	HNMT	0.306657	2.13e-07	MRPL23	0.276786	0.00530769
C3	0.302109	2.95135e-25	PNN	0.226058	5.02e-07	GH1	-0.486879	1.9204e-05	KAZALD1	0.277226	0.00247809	POLA2	-0.30651	2.16e-07	FXYD5	-0.27678	0.00530868
CHST3	-0.301956	3.12726e-25	CYP3A5	0.226013	5.05e-07	LOC286184	-0.486821	1.92546e-05	LOC645143	0.277224	0.00247827	LOC390811	-0.306467	2.17e-07	C17orf67	-0.276731	0.00531706
SFN	-0.301829	3.28117e-25	HINT3	0.225962	5.08e-07	FLJ42392	-0.486792	1.928e-05	LOC653582	0.277213	0.00247929	SUPV3L1	-0.306425	2.18e-07	JAGN1	0.2767	0.00532244
VAPA	0.301806	3.30899e-25	BAZ2B	0.225952	5.08e-07	DAOA	-0.486761	1.9307e-05	ING5	0.277192	0.00248127	ESAM	0.306421	2.18e-07	COPS7B	0.276633	0.00533396
GJA1	-0.301611	3.56249e-25	NBN	0.225935	5.09e-07	OR2T33	-0.48676	1.93075e-05	KRTAP22-2	0.277155	0.00248474	PIN4	0.306395	2.18e-07	POLQ	0.27661	0.005338
FZD6	-0.301501	3.71341e-25	FGD4	0.225858	5.14e-07	OR5K1	-0.486709	1.93525e-05	LOC641926	0.277092	0.00249061	LOC651075	-0.306354	2.19e-07	KRTCAP3	0.276594	0.00534078
COL4A4	0.301379	3.88748e-25	SOCS6	0.225783	5.19e-07	MS4A18	-0.486691	1.93682e-05	TRIM17	0.277007	0.00249858	KIAA0367	0.306214	2.22e-07	FBN1	-0.276461	0.0053638
DENND2D	0.301378	3.88936e-25	NAPSA	0.225765	5.2e-07	LOC100130453	-0.486638	1.94149e-05	LOXL1	-0.276991	0.00250005	HNRPF	0.306211	2.22e-07	RP11-548H18.2	0.276424	0.00537014
UGT2B4	0.301343	3.94122e-25	LOC100507642	0.22576	5.2e-07	RBM46	-0.486553	1.94897e-05	TMEM14B	0.276937	0.00250509	ALG3	-0.306208	2.22e-07	GRHL2	0.276404	0.00537353
SERPINB5	-0.301247	4.08617e-25	FKBP3	0.225758	5.2e-07	C16orf5	-0.486551	1.94911e-05	ANO9	0.276925	0.00250622	ALDH3A2	0.306186	2.23e-07	KLHL4	-0.27637	0.00537953
FAM57A	-0.301223	4.12355e-25	RND1	0.225638	5.28e-07	FAAH2	0.486483	1.95513e-05	CXCL12	-0.276917	0.00250704	TXNDC9	0.306147	2.24e-07	MOB3B	-0.276348	0.00538331
FAM162A	-0.301096	4.32568e-25	MMP11	-0.225631	5.28e-07	MMD2	-0.486478	1.95557e-05	LOC400890	-0.276906	0.00250806	KIAA0672	0.306147	2.24e-07	FCRLA	-0.276301	0.00539153
TRIM31	0.301081	4.34994e-25	KIAA1377	0.225616	5.29e-07	LMX1A	-0.486415	1.96114e-05	EIF3A	0.276861	0.00251227	ELAC2	-0.306128	2.24e-07	RP11-1024P17.1	-0.276196	0.00540982
TMEM50B	0.300985	4.50977e-25	DKK3	-0.225559	5.32e-07	C18orf63	-0.486377	1.96452e-05	LOC643009	0.276816	0.0025165	CUL4A	0.306113	2.24e-07	AIMP1	0.276189	0.00541108
TNFSF13	0.300917	4.62612e-25	KIAA1429	0.225513	5.35e-07	SLC39A12	-0.486341	1.96767e-05	DNAJB9	0.276746	0.00252314	NAPE-PLD	0.306029	2.26e-07	HSPB9	0.276104	0.00542585
SPCS2	0.300841	4.76041e-25	ZBED2	-0.22549	5.37e-07	PP2D1	-0.486319	1.96968e-05	DOC2B	0.276709	0.00252667	LOC643176	-0.306027	2.26e-07	SEMA3D	-0.276061	0.00543351
KIAA1524	-0.300681	5.05493e-25	ECM1	-0.22546	5.39e-07	TMEM220	-0.486316	1.96989e-05	ZNF281	0.276654	0.00253186	BRPF3	0.305915	2.29e-07	ZHX2	-0.276007	0.00544303
KRTDAP	-0.300668	5.07981e-25	TCEB1	0.225435	5.4e-07	RIT2	-0.486299	1.97141e-05	MGC40069	0.276652	0.00253211	MGC57359	-0.305837	2.3e-07	MOB3A	-0.275983	0.00544717
TMBIM6	0.300649	5.11776e-25	KAT5	0.225349	5.46e-07	PEMT	0.486272	1.97387e-05	LOC646197	0.276611	0.00253596	LOC150763	-0.305814	2.31e-07	TBC1D8	0.275931	0.00545634
HIATL1	-0.300611	5.19123e-25	ENO1	0.225296	5.49e-07	HOXD12	-0.486233	1.97731e-05	MAP3K12	-0.276599	0.00253708	DPYSL4	-0.305791	2.31e-07	C6orf136	0.275839	0.00547246
DEGS2	0.300495	5.42078e-25	SLC26A10	-0.225255	5.52e-07	TRIM49L2	-0.486223	1.97819e-05	CDC73	0.276553	0.00254148	KCTD18	0.305731	2.33e-07	FAM174B	0.275798	0.00547969
MBL1P	0.300427	5.5611e-25	SMIM12	0.225236	5.53e-07	TRPC7	-0.486129	1.98658e-05	TROVE2	0.276542	0.0025425	ZNF658B	-0.305719	2.33e-07	PPP1R12A	-0.275792	0.0054809
CD44	-0.300401	5.61681e-25	EIF3E	0.22522	5.54e-07	MBOAT4	-0.486108	1.98853e-05	CHML	0.276479	0.00254851	FLJ40629	-0.305684	2.34e-07	OIP5	0.27578	0.00548293
CXXC5	0.300399	5.61969e-25	RP11-384L8.1	0.225204	5.55e-07	POM121L4P	-0.486087	1.99037e-05	MCOLN2	-0.276437	0.00255256	CYBRD1	0.305633	2.35e-07	FIBIN	-0.275774	0.00548393
EPHB6	-0.300306	5.81938e-25	PADI3	0.225188	5.56e-07	DBX1	-0.48607	1.99193e-05	ARMCX3	0.276323	0.00256347	RNF7	-0.30561	2.35e-07	LARP4	0.275735	0.00549087
NADK	0.300301	5.83081e-25	MLH3	0.225101	5.62e-07	WDR88	-0.486056	1.99314e-05	WWP1	0.276288	0.00256682	ARSD	0.305594	2.36e-07	C11orf44	-0.27573	0.00549176
ME3	0.300285	5.86518e-25	DROSHA	0.224956	5.72e-07	OR2V2	-0.486035	1.99504e-05	IFFO1	-0.276209	0.00257446	PRPF18	0.305525	2.37e-07	MRPS35	0.275646	0.00550663
ADAMTS20	-0.300213	6.02756e-25	ZNF680	0.2249	5.76e-07	FAM75A2	-0.485981	1.99996e-05	FZD2	-0.276169	0.00257834	TULP3	-0.305469	2.38e-07	PCSK5	-0.275622	0.00551088
GGTLC1	0.300165	6.13655e-25	SS18L1	0.2249	5.76e-07	HEATR7B2	-0.485976	2.00036e-05	MAPK1	-0.276044	0.00259042	C14orf39	-0.305371	2.41e-07	ACTA2	-0.275579	0.00551863
ST8SIA2	-0.300077	6.34224e-25	ITGB1	0.224824	5.81e-07	C10orf90	-0.485948	2.00294e-05	RDH10	0.275907	0.00260373	UBLCP1	0.305222	2.44e-07	UBR3	0.275574	0.00551939
ZNF367	-0.300071	6.35697e-25	DVL3	-0.22482	5.81e-07	SLCO1B7	-0.485907	2.00661e-05	PSMD2	-0.275746	0.00261942	C20orf108	0.304996	2.49e-07	DERA	0.275489	0.00553461
EMX1	-0.30007	6.35909e-25	ITGA6	-0.224819	5.81e-07	MBD3L2	-0.485842	2.0125e-05	C11orf52	0.275724	0.00262159	FBL	-0.304986	2.5e-07	CHN1	-0.275375	0.00555502
MRPS22	-0.300017	6.48755e-25	FAM92A1	-0.224818	5.81e-07	PAPLN	-0.485811	2.0153e-05	HKR1	-0.275719	0.00262203	CAB39	0.304769	2.55e-07	ZNF25	-0.275352	0.00555913
TMEM59L	0.299966	6.61284e-25	USP43	0.224791	5.83e-07	NLRP10	-0.485787	2.01747e-05	EMR3	0.275597	0.00263409	F3	0.304764	2.55e-07	PDK3	0.27526	0.00557555
INSL4	0.299935	6.68906e-25	LAYN	-0.224767	5.85e-07	HSPA1B	0.485755	2.02045e-05	PRRX2	-0.27556	0.0026377	LOC643913	-0.304683	2.57e-07	WT1-AS	-0.275253	0.00557681
ZNF321	0.299883	6.82008e-25	KIAA1468	0.224728	5.88e-07	DUSP27	-0.485745	2.02128e-05	C10orf61	0.275544	0.00263928	SASH1	0.304675	2.57e-07	DNM1	-0.275212	0.00558423
KIAA1486	0.299871	6.85134e-25	OSMR	0.224648	5.93e-07	MAML2	-0.485701	2.02539e-05	NARF	0.275532	0.00264051	MIPEP	0.30461	2.59e-07	PRKCA	-0.275211	0.00558435
JAKMIP2	-0.299865	6.86584e-25	SLC10A7	0.224639	5.94e-07	C8orf76	0.485662	2.02893e-05	LOC440335	0.275501	0.00264349	DKFZp762E1312	-0.304605	2.59e-07	KAT5	0.275075	0.00560882
C4orf31	0.299856	6.89015e-25	C9orf3	-0.22457	5.99e-07	ELSPBP1	-0.485658	2.02925e-05	MICAL3	0.275497	0.00264393	PROS1	0.304568	2.6e-07	SELP	-0.275013	0.00562003
AKR7L	0.299771	7.11402e-25	DISP1	0.22457	5.99e-07	MAPK1IP1L	0.48558	2.03645e-05	LOC645151	-0.275386	0.00265486	LOC144233	0.304546	2.6e-07	AZGP1	0.275004	0.00562173
RANBP1	-0.299768	7.12122e-25	DAD1	0.224534	6.01e-07	KRTAP22-2	-0.485574	2.03696e-05	NEK3	0.275237	0.00266971	TRIM32	0.304532	2.61e-07	GFPT1	0.274989	0.00562435
KNDC1	0.299648	7.44925e-25	KRT17P5	-0.224507	6.03e-07	LOC100628314	-0.485566	2.03772e-05	FMN2	0.275101	0.00268325	C12orf31	0.304429	2.63e-07	GLIS2	-0.274982	0.00562566
SESN3	-0.299602	7.578e-25	PROM1	0.224503	6.03e-07	C9orf50	-0.48553	2.041e-05	GGCX	0.275034	0.00268999	LOC652821	-0.30441	2.64e-07	MCTS1	0.274977	0.00562658
DNAJB1	-0.299492	7.89537e-25	IDH1-AS1	0.224495	6.04e-07	SLC12A1	-0.485523	2.04166e-05	PCGF3	-0.275	0.00269341	PVRL1	-0.304398	2.64e-07	ZNF628	0.274925	0.005636
PHLDB3	-0.299369	8.26722e-25	BMPR1B	0.224333	6.16e-07	SLC17A2	-0.485476	2.046e-05	KIAA1324	0.274989	0.00269453	PNMA2	0.304286	2.67e-07	PLD5	-0.27492	0.00563685
C15orf23	-0.29934	8.35787e-25	TMEM55A	-0.224283	6.19e-07	ADCY2	-0.485466	2.04687e-05	WDR20	0.274979	0.00269548	SLC6A8	-0.30408	2.72e-07	ARAP3	-0.27486	0.00564769
IL1F9	-0.299159	8.94369e-25	CPAMD8	0.224264	6.21e-07	OR2A2	-0.485383	2.05457e-05	TUBG2	-0.274828	0.00271076	VPS4B	0.304065	2.72e-07	GIGYF2	0.274786	0.00566118
SH3RF2	-0.299154	8.95744e-25	ZMYM1	0.224037	6.37e-07	CRYAA	-0.485342	2.05835e-05	RPL31	0.274789	0.00271465	PRKRA	0.304061	2.72e-07	TREML3P	0.274776	0.00566303
ARHGEF4	-0.298993	9.51515e-25	VPS52	0.223991	6.41e-07	TULP2	-0.485318	2.06061e-05	TMPRSS11F	-0.274705	0.00272322	SLC39A11	0.30399	2.74e-07	CRB3	0.274762	0.00566558
TCTEX1D2	-0.29899	9.52453e-25	SEC22B	0.223991	6.41e-07	LOC100130071	-0.485285	2.0637e-05	C11orf51	0.274625	0.00273132	RTN3	0.30396	2.75e-07	PDE3A	0.274759	0.0056662
MTMR7	0.29889	9.88616e-25	MGST3	0.223971	6.42e-07	LOC100506733	-0.48526	2.06601e-05	RAB33A	-0.274608	0.00273306	LOC649752	-0.303843	2.78e-07	EXPH5	0.274637	0.00568845
KIF3C	-0.298884	9.91084e-25	FLYWCH1	-0.223958	6.43e-07	COX16	0.485237	2.06807e-05	LOC387941	0.274598	0.00273409	LOC649417	-0.303778	2.8e-07	SLC25A34	-0.274609	0.00569351
FNDC8	-0.298847	1.00464e-24	LMBRD2	0.223918	6.46e-07	FBXO40	-0.485218	2.06989e-05	KCTD6	0.274576	0.00273624	HMGA1	-0.303653	2.83e-07	COL16A1	-0.274605	0.00569427
MGAT4C	-0.298668	1.07423e-24	ITPKB	-0.223797	6.56e-07	BIRC8	-0.485143	2.07692e-05	IPO13	-0.274527	0.00274125	KREMEN2	-0.303621	2.84e-07	LOC100506236	0.274563	0.00570193
MYO6	0.298509	1.13974e-24	STEAP3	0.223757	6.59e-07	C14orf86	-0.485137	2.07748e-05	ZNF557	-0.274496	0.00274447	PRKAR1A	0.303576	2.85e-07	PLA2R1	-0.274558	0.00570283
KIAA1984	0.298493	1.14646e-24	TNFRSF10D	0.223653	6.67e-07	LOC153910	-0.485124	2.07868e-05	GLCE	0.274469	0.00274725	ASAH1	0.303574	2.85e-07	MUT	0.274546	0.00570492
SLC36A1	-0.298418	1.17906e-24	ESYT2	0.22363	6.69e-07	DSG4	-0.485113	2.07968e-05	SH3BGRL2	0.274457	0.00274847	SUV420H1	0.303533	2.86e-07	ST3GAL4	0.274235	0.00576222
ZFP64	-0.298414	1.18053e-24	JMJD1C-AS1	0.223546	6.75e-07	MRGPRX3	-0.485109	2.08009e-05	AQP6	0.274455	0.00274864	FAM12A	-0.303529	2.86e-07	SEC23B	0.274108	0.00578577
CAPNS2	-0.29829	1.23651e-24	CCDC23	0.223534	6.76e-07	KRTAP8-1	-0.485102	2.08072e-05	KCTD15	-0.274427	0.00275153	ISCA1	0.303529	2.87e-07	EGF	0.274062	0.00579418
CPEB3	0.29826	1.25059e-24	PTPLB	0.223483	6.8e-07	BPI	-0.485044	2.08617e-05	WDFY2	-0.274415	0.00275271	GALNT10	0.303491	2.88e-07	SMAP2	-0.27404	0.00579839
CITED2	0.298223	1.26766e-24	ZNF169	-0.223443	6.84e-07	SUZ12P	-0.48503	2.08747e-05	LOC100131898	0.274413	0.00275289	CYP2J2	0.303478	2.88e-07	ALG3	0.273962	0.00581287
LOC100216001	-0.298213	1.27228e-24	WWC1	0.223411	6.86e-07	OR2T12	-0.485027	2.08777e-05	ARMET	0.274411	0.00275309	KIAA0562	-0.303452	2.89e-07	NRROS	-0.27391	0.00582249
TMEM79	-0.298165	1.29559e-24	TMEM50B	0.223387	6.88e-07	QRFP	-0.485016	2.08876e-05	PPP1R1B	0.274318	0.00276267	REPS2	0.303439	2.89e-07	ITIH5	-0.273897	0.00582503
SLC47A2	-0.297945	1.40602e-24	LRRC47	0.223381	6.89e-07	PHOX2A	-0.484989	2.0913e-05	BMP5	0.274276	0.00276704	MCTS1	0.303429	2.89e-07	LOC101927365	0.273698	0.00586225
POMC	-0.297914	1.4223e-24	ASIC4	-0.223366	6.9e-07	CCDC166	-0.484984	2.09181e-05	PSMD13	0.27427	0.00276756	LOC112869	-0.303286	2.93e-07	SFXN2	0.2736	0.00588054
PITX3	-0.297827	1.46867e-24	LRP11	0.223345	6.92e-07	SYNPR	-0.484912	2.09862e-05	SENP5	-0.274257	0.00276896	FAM57B	-0.303282	2.93e-07	ECI1	0.273497	0.00590003
FEZ1	-0.297726	1.52506e-24	PIN1P1	-0.22331	6.94e-07	KPRP	-0.484895	2.10014e-05	NR2E3	0.274244	0.00277027	TNPO2	-0.303222	2.95e-07	ARHGAP4	-0.273441	0.00591064
LTB4R	-0.297595	1.60124e-24	TMEM144	0.223257	6.99e-07	LOC100128727	-0.484827	2.10659e-05	JAK2	0.274226	0.00277218	TMCO3	0.303203	2.95e-07	GIMAP1	-0.273423	0.00591403
ELP3	0.297531	1.63956e-24	MTA3	0.223222	7.02e-07	HTR3D	-0.484817	2.1076e-05	GPT2	0.274224	0.0027723	DNAH5	0.303193	2.96e-07	OLFML2B	-0.273376	0.00592298
BAG1	0.297521	1.64553e-24	FAM131A	-0.223197	7.04e-07	PP2672	-0.484775	2.11153e-05	NUP133	0.274192	0.00277569	SHANK2	0.303154	2.97e-07	GOLGA5	0.273373	0.00592353
C1orf95	0.297474	1.67452e-24	B3GNT2	0.223169	7.06e-07	LOC283214	-0.484686	2.12002e-05	SNORA46	0.273963	0.00279935	ZNF217	0.303135	2.97e-07	ISL2	-0.273258	0.00594536
FOXP1	0.297431	1.70149e-24	SLC25A33	0.223135	7.09e-07	CLDN17	-0.484676	2.12091e-05	GNAI2	-0.273794	0.00281695	ALDH16A1	-0.303085	2.99e-07	PIK3R6	-0.273115	0.00597243
FLRT3	0.297418	1.70988e-24	PODXL	0.223125	7.1e-07	OR6X1	-0.484671	2.12147e-05	YBX1	-0.273762	0.00282029	SIPA1L3	-0.303077	2.99e-07	LIN7A	-0.27307	0.00598099
TMEM150A	0.297303	1.78417e-24	OVOL2	0.223082	7.13e-07	ADAM33	-0.484629	2.1254e-05	ENAM	0.273731	0.00282357	SLC35E3	0.303076	2.99e-07	GPR155	-0.273045	0.00598594
DGKH	-0.297161	1.88054e-24	TNN	-0.223076	7.14e-07	IGFL4	-0.484628	2.12551e-05	FAM177B	0.273668	0.00283021	SH3BP1	-0.303058	3e-07	RNF26	0.273042	0.00598643
SPRR2G	-0.297138	1.89664e-24	ZNF615	0.222989	7.21e-07	XLOC_003491	-0.484616	2.1267e-05	LOC729402	-0.273573	0.00284013	CEP70	0.303002	3.01e-07	SUDS3	0.273041	0.00598671
ALS2CR4	-0.297118	1.91127e-24	PSTK	0.222989	7.21e-07	ACE	-0.484611	2.12716e-05	LOC650034	0.273538	0.00284384	SIDT1	0.302787	3.07e-07	EML5	0.272953	0.00600349
HNMT	0.297034	1.97133e-24	JAK1	0.222974	7.22e-07	OR8K3	-0.48458	2.13013e-05	PLAU	-0.273487	0.00284921	TNNC1	0.302776	3.08e-07	LOC101928076	0.272887	0.00601611
MRPL4	-0.297007	1.99123e-24	ATRNL1	-0.222934	7.26e-07	DBX2	-0.484511	2.13673e-05	F10	0.273368	0.00286188	KIAA0830	0.302751	3.08e-07	CCL13	-0.272887	0.00601616
OR7C1	-0.296947	2.03605e-24	USP3	0.222915	7.27e-07	OR5AN1	-0.484491	2.13869e-05	SNRNP48	0.273331	0.00286581	ANXA4	0.302707	3.1e-07	AC073283.7	-0.27288	0.00601742
FCHO2	0.296944	2.03851e-24	SLK	0.222913	7.28e-07	OR3A2	-0.484461	2.14153e-05	SHARPIN	0.273327	0.00286621	POLRMT	-0.302697	3.1e-07	EFHD1	0.272869	0.00601964
MYRIP	0.296934	2.04584e-24	RP11-1260E13.2	0.222823	7.35e-07	HIST2H2BA	-0.484459	2.14171e-05	MRPL15	0.273211	0.00287853	SOAT1	0.302686	3.1e-07	NSMCE4A	0.272787	0.0060354
LHX5	-0.296883	2.08439e-24	PPIL6	0.222804	7.37e-07	LOC152274	-0.484404	2.14701e-05	LHCGR	0.273207	0.002879	LOC442578	-0.302674	3.11e-07	C12orf42	-0.272783	0.00603607
HRNR	-0.296848	2.11218e-24	CYP20A1	0.222799	7.37e-07	C12orf37	-0.484234	2.16343e-05	ZRANB3	-0.273176	0.00288224	HIGD1A	0.302495	3.16e-07	BCAR4	0.272673	0.00605741
ADM	-0.296839	2.1193e-24	C5orf51	0.222725	7.44e-07	SCN10A	-0.484192	2.16759e-05	LOC643300	0.273082	0.0028923	TSPAN31	0.302457	3.17e-07	SPINT2	0.272598	0.00607186
GJB3	-0.296763	2.17943e-24	DR1	0.222719	7.44e-07	SERPINB2	-0.484151	2.1715e-05	LOC646785	0.273032	0.00289772	PTCHD3	-0.302367	3.2e-07	RAB1A	0.272553	0.00608064
CPS1	0.296623	2.29507e-24	SPOPL	0.222664	7.49e-07	TCEB3B	-0.484151	2.17156e-05	psiTPTE22	0.27292	0.00290969	DPYSL2	0.302347	3.2e-07	LINC00622	-0.272491	0.00609265
FZR1	-0.296498	2.40419e-24	LARP4B	0.222661	7.49e-07	NT5C1B	-0.484139	2.17267e-05	NMNAT3	-0.272897	0.0029122	CTR9	0.302209	3.24e-07	SLIT3	-0.27238	0.00611408
HSD17B4	0.29645	2.44701e-24	AKT3	-0.222582	7.56e-07	LPA	-0.484118	2.1748e-05	IPO4	0.272856	0.00291661	EXPH5	0.302128	3.27e-07	NUP98	0.272357	0.00611863
MTMR15	-0.296436	2.45921e-24	DAP	0.222579	7.57e-07	KIRREL3-AS3	-0.484111	2.17547e-05	LOC653643	0.27272	0.00293136	CRYZ	0.302106	3.28e-07	LOC286370	0.272314	0.00612711
CACNA2D3	-0.296407	2.48588e-24	SYT17	0.222473	7.66e-07	ADORA2A	-0.484109	2.17564e-05	STIM2	0.272528	0.00295213	G3BP2	0.302092	3.28e-07	STARD9	-0.272288	0.0061321
CEBPG	-0.296246	2.63876e-24	MINA	0.222447	7.68e-07	SIAH3	-0.484085	2.17803e-05	IL23R	0.272438	0.002962	SENP7	0.302091	3.28e-07	LOC101930114	-0.272247	0.00614006
GOLPH3L	0.29617	2.71394e-24	TSPAN32	-0.222347	7.77e-07	CCDC25	0.483992	2.18711e-05	CLDN3	0.272436	0.00296224	CRYGS	-0.302075	3.29e-07	ATXN7L1	-0.272212	0.00614704
OGDHL	-0.296148	2.73533e-24	MYL6	0.222322	7.8e-07	LOC100127961	-0.483961	2.19008e-05	TAS2R19	0.272424	0.00296349	STAR	-0.302073	3.29e-07	LSM11	-0.272097	0.00616945
KRT75	-0.2961	2.78455e-24	UGP2	0.222184	7.92e-07	PDX1	-0.483943	2.19185e-05	RAB30	-0.272267	0.00298082	LOC641959	-0.302066	3.29e-07	KLK6	0.272042	0.0061803
CCDC160	0.296003	2.88639e-24	DHDDS	0.222158	7.95e-07	VSTM2B	-0.483921	2.19409e-05	PLEKHF2	0.272245	0.00298321	LOC400942	-0.302032	3.3e-07	LRMP	-0.272027	0.00618316
ZNF613	0.295971	2.91991e-24	ABCE1	0.222132	7.97e-07	ZNF629	0.483827	2.20328e-05	GAS6	-0.272205	0.00298755	EDG8	-0.301961	3.32e-07	AAK1	-0.272026	0.0061834
DNAJC15	0.295954	2.93894e-24	DLGAP5	0.222125	7.98e-07	PLAC1L	-0.483795	2.20645e-05	THBS3	-0.272094	0.00299982	ATG5	0.301959	3.32e-07	DCTN6	0.27196	0.00619645
CPA2	-0.29592	2.97535e-24	MST1L	0.222122	7.98e-07	MUC2	-0.483736	2.2123e-05	KIAA0251	0.272035	0.00300639	LOC642989	0.301813	3.37e-07	SMIM2-AS1	0.271953	0.00619784
RRM1	-0.295853	3.04992e-24	CPEB3	0.222042	8.06e-07	TRMT61A	0.483623	2.22359e-05	CACNG1	-0.271984	0.00301204	LOC647535	-0.301798	3.37e-07	NPW	0.271853	0.00621748
C4orf32	0.295821	3.08606e-24	SLC35A2	0.222037	8.06e-07	PSG5	-0.483594	2.2264e-05	LOC100131081	0.271939	0.00301703	LOC644222	-0.301712	3.4e-07	CD177	0.271741	0.00623968
HOXA13	-0.295773	3.14159e-24	RPL7	0.221913	8.18e-07	PIWIL3	-0.483525	2.23334e-05	TMEM125	0.271913	0.00301994	ZFR	0.301689	3.41e-07	LINC00926	-0.271734	0.0062411
SMARCB1	-0.295724	3.19851e-24	STT3A	0.221852	8.24e-07	TPD52L3	-0.483413	2.24454e-05	TSHZ2	-0.271908	0.00302054	LOC400657	0.301672	3.41e-07	POLE2	0.271715	0.00624483
RALB	-0.295662	3.27315e-24	ROS1	0.221842	8.25e-07	FRMPD4	-0.483375	2.24839e-05	MOSC2	0.2719	0.00302144	SNX30	0.301314	3.53e-07	ASF1A	0.271707	0.00624648
NTF4	-0.295633	3.30817e-24	LIN52	0.221838	8.25e-07	MMP23B	-0.483355	2.25043e-05	LOC390378	0.271702	0.00304346	PPP3CA	0.301118	3.59e-07	CTA-250D10.23	-0.271581	0.00627146
COL4A5	-0.295632	3.30863e-24	ALDH9A1	0.221804	8.28e-07	LOC643659	-0.48328	2.25794e-05	LOC134505	-0.271682	0.00304573	C12orf11	-0.301096	3.6e-07	NAP1L3	-0.271571	0.00627358
RAB7A	-0.29562	3.32342e-24	LINC00621	0.221687	8.4e-07	DHCR24	0.483262	2.2598e-05	ADAM28	0.271603	0.00305468	KIAA1446	-0.301071	3.61e-07	DNAJC8	-0.271568	0.00627414
NEDD4	-0.295567	3.38937e-24	FAM3D	0.221673	8.41e-07	LOC286190	-0.483248	2.26117e-05	MRPL21	0.271551	0.00306053	ANTXR2	0.301057	3.61e-07	NES	-0.271521	0.00628355
LRRC6	0.295526	3.44097e-24	SACM1L	0.2216	8.48e-07	OR2A14	-0.483248	2.26122e-05	BID	-0.27145	0.00307191	TITF1	0.300971	3.64e-07	JRKL	0.271514	0.00628482
RPL39L	-0.295485	3.4928e-24	LIMS2	-0.221509	8.57e-07	TMEM215	-0.483232	2.26283e-05	ELL	-0.271446	0.00307228	COBL	0.300966	3.64e-07	ZNF140	0.271506	0.00628658
PPP1R12B	0.295464	3.52026e-24	LINC00652	-0.221495	8.59e-07	XLOC_006035	-0.483213	2.26475e-05	NDUFA6	-0.27139	0.00307863	bA16L21.2.1	0.300963	3.65e-07	SCARF2	-0.271448	0.00629801
RGS7BP	0.295404	3.5989e-24	SLIT2-IT1	-0.221485	8.6e-07	MYL7	-0.483171	2.26901e-05	LOC100132215	-0.271343	0.00308402	CRIP2	0.300924	3.66e-07	AK024936	0.271411	0.00630556
DDX49	-0.295362	3.655e-24	MRPL49	0.221419	8.66e-07	TNMD	-0.483159	2.27021e-05	MPST	0.271132	0.00310803	FZD8	0.300912	3.66e-07	SLC33A1	0.2714	0.00630763
CCL26	-0.295221	3.85017e-24	TRAPPC11	0.22137	8.71e-07	DNAJB8-AS1	-0.483151	2.27103e-05	UNC45A	-0.271089	0.00311296	LOC643431	0.300858	3.68e-07	HERC5	-0.271295	0.00632864
CNNM1	-0.295112	4.00723e-24	C2orf15	0.221362	8.72e-07	OR2A25	-0.483074	2.27883e-05	SNORD74	0.271059	0.00311634	AK1	0.300846	3.69e-07	KIR2DL2	0.271151	0.00635765
AADACL2	-0.295032	4.12624e-24	ATP6V1A	0.221357	8.73e-07	NPBWR2	-0.483062	2.28004e-05	TBC1D8	0.27096	0.00312776	WASL	0.300841	3.69e-07	RP4-773N10.4	-0.271149	0.00635805
LCN2	0.294925	4.29135e-24	ALG14	0.221327	8.76e-07	LOC158434	-0.483008	2.28554e-05	LRRIQ3	0.270923	0.00313193	FLJ32447	-0.30081	3.7e-07	TTC30A	0.271135	0.00636088
CACNA2D2	0.294887	4.35274e-24	AP1G2	0.221313	8.77e-07	TTC24	-0.482999	2.28648e-05	ST7	0.270895	0.00313516	IREB2	0.30079	3.71e-07	A1BG-AS1	-0.271059	0.00637617
HOXD10	-0.294882	4.36073e-24	UBN2	-0.22124	8.84e-07	LOC780529	-0.482994	2.28697e-05	TSTD2	0.270849	0.00314044	TLR7	0.300661	3.75e-07	MAGEE2	0.271005	0.00638727
NR3C2	0.29474	4.59401e-24	BACH2	-0.221216	8.87e-07	LOC644248	-0.482983	2.28812e-05	SMO	-0.270846	0.00314082	DHX34	-0.300653	3.75e-07	SIGLEC1	-0.270963	0.00639572
NHEDC2	-0.294739	4.59508e-24	ATP5S	0.22113	8.96e-07	ZNF546	-0.482857	2.30108e-05	FLJ20718	0.270786	0.00314771	FLJ45966	-0.300646	3.76e-07	HS3ST3A1	-0.270907	0.0064071
ARFIP1	0.294737	4.59858e-24	PDS5A	0.221001	9.09e-07	LOC100130386	-0.482797	2.30719e-05	LOC388795	0.270734	0.00315372	SHMT1	0.30062	3.76e-07	FLAD1	0.270875	0.00641366
TCHH	-0.294715	4.63681e-24	ZFAND1	0.220964	9.13e-07	KCNK18	-0.482709	2.31629e-05	LRFN3	-0.270644	0.00316417	FBXO21	0.300503	3.81e-07	FAM163A	-0.270862	0.0064161
LIF	0.294702	4.65782e-24	CCDC68	0.22095	9.15e-07	LOC645485	-0.482681	2.31925e-05	IL16	-0.270579	0.00317182	LANCL2	0.300492	3.81e-07	EBLN3	0.27086	0.00641667
MED30	-0.294614	4.81163e-24	E2F5	0.220914	9.19e-07	OR2M5	-0.48264	2.3235e-05	CYP2R1	0.270574	0.0031724	LOC648259	-0.300421	3.83e-07	GNAI2	-0.270648	0.00645977
UCP2	0.2946	4.83583e-24	PCMTD1	0.220871	9.23e-07	LOC340178	-0.48261	2.32656e-05	LOC441408	-0.270569	0.00317291	LOC643057	0.300356	3.86e-07	H2BFS	0.270608	0.00646792
GPR35	0.294539	4.94571e-24	GRAMD1C	0.220784	9.33e-07	NUP210P1	-0.48248	2.34015e-05	LOC652898	0.270551	0.00317508	CSNK1E	-0.300197	3.92e-07	PCED1B	-0.270579	0.00647385
SUV39H1	-0.294501	5.01492e-24	TMEM167B	0.22074	9.37e-07	CES5AP1	-0.482427	2.34571e-05	LOC644528	0.2705	0.00318097	PDK4	0.300136	3.94e-07	LOC101928370	-0.270512	0.00648769
GDF15	0.294405	5.19477e-24	BMP3	0.220723	9.39e-07	ANGPT4	-0.482403	2.34822e-05	FUT10	0.270476	0.00318375	RAP1A	0.300126	3.94e-07	HHEX	-0.270408	0.00650899
GPR77	0.294296	5.40578e-24	ZFYVE9	-0.220709	9.41e-07	MYO18B	-0.482391	2.34945e-05	ZXDB	0.270432	0.00318893	NDUFS7	-0.30005	3.97e-07	WDR19	-0.270375	0.00651595
GDPD1	0.294294	5.40936e-24	RCHY1	0.22068	9.44e-07	IRS4	-0.482291	2.35992e-05	C1orf83	-0.27041	0.00319153	AASDH	0.300046	3.97e-07	MFF	0.270374	0.00651609
IL17C	0.294065	5.88327e-24	SLC39A8	0.220657	9.46e-07	TGM6	-0.482287	2.36041e-05	IDH3G	0.270389	0.00319392	FVT1	0.300034	3.98e-07	HTT	-0.270373	0.00651623
OR7E91P	-0.294062	5.88925e-24	JAG1	-0.220568	9.56e-07	C20orf203	-0.482285	2.36054e-05	PALLD	-0.270337	0.00319998	LOC440157	-0.299925	4.02e-07	TSC22D2	-0.270347	0.0065216
PTER	0.294036	5.94736e-24	TEX10	-0.220545	9.59e-07	LOC100189589	-0.482266	2.36262e-05	LOC644360	0.270298	0.00320457	CXorf39	0.299878	4.03e-07	PCCB	0.270293	0.00653276
LOC648691	-0.293848	6.36919e-24	FAM83A	0.220475	9.67e-07	TTTY12	-0.48226	2.36321e-05	LOC653171	0.270269	0.00320798	GP1BB	-0.299836	4.05e-07	HIGD2A	0.270237	0.0065444
LOC100190940	0.293842	6.38367e-24	PCP4L1	0.220323	9.84e-07	FBXO31	-0.482255	2.36377e-05	MIR216B	0.270212	0.00321472	VSIG2	0.299773	4.07e-07	CWC15	0.270188	0.00655449
GORASP1	0.29381	6.46001e-24	MYL12A	0.22021	9.97e-07	PTX4	-0.482243	2.36504e-05	SLC19A3	0.270173	0.00321929	MLH1	0.299771	4.07e-07	PLA2G15	-0.270157	0.00656095
DVL2	-0.293659	6.82499e-24	ADAMTS15	-0.220085	1.01e-06	RBMXL3	-0.482194	2.37014e-05	FUT8	0.270136	0.00322368	DEPDC6	0.299768	4.08e-07	SLAMF6	-0.270019	0.00658954
PRDM11	-0.293592	6.99517e-24	PEX11B	0.220006	1.02e-06	PRHOXNB	-0.482096	2.38057e-05	LOC653496	0.270078	0.00323049	TM2D1	0.299739	4.09e-07	FLJ27354	-0.269962	0.00660147
RAB27A	0.293563	7.06842e-24	ZNHIT6	0.219914	1.03e-06	GLP1R	-0.482027	2.3879e-05	LOC731656	0.270069	0.00323155	SLCO4C1	0.299735	4.09e-07	PHF3	0.269935	0.00660701
TPRG1	-0.293387	7.5391e-24	CXCL2	0.219732	1.05e-06	ALX4	-0.481985	2.39233e-05	SLC35B2	0.269935	0.00324748	FUBP1	0.299729	4.09e-07	THY1	-0.269913	0.00661161
CCDC64B	0.2933	7.7812e-24	PSG6	0.219649	1.06e-06	LOC340090	-0.481969	2.39401e-05	COMMD10	0.26985	0.00325765	LOC642787	-0.29963	4.13e-07	TMX3	-0.269901	0.00661418
CLASP1	-0.29329	7.81152e-24	ST3GAL5	0.219621	1.07e-06	LCN6	-0.48195	2.39606e-05	GFOD1	-0.269833	0.00325964	FIP1L1	-0.299599	4.14e-07	CAMK4	-0.269846	0.00662571
DIRAS2	-0.293133	8.27067e-24	CWC22	0.219614	1.07e-06	TACR3	-0.481864	2.40531e-05	LOC732138	0.269817	0.0032615	UBE2J1	0.299484	4.18e-07	TACC2	0.2698	0.00663528
DPCR1	0.29309	8.40315e-24	NR2C1	0.219521	1.08e-06	FLJ32063	-0.48186	2.40568e-05	ACADSB	0.2698	0.00326354	ANKRD17	0.299479	4.19e-07	MRPL47	0.269756	0.00664458
NCRNA00160	0.293038	8.56135e-24	NME3	0.219469	1.09e-06	C21orf119	0.48185	2.40683e-05	OR5P2	-0.269767	0.00326748	NAP1L2	-0.299442	4.2e-07	FAM188A	0.269718	0.00665257
HAUS8	-0.293017	8.62948e-24	PPP2R5E	0.219468	1.09e-06	SLC17A6	-0.481844	2.40746e-05	TACSTD1	0.269748	0.00326982	LOC650620	-0.299441	4.2e-07	ATP6AP2	0.269688	0.0066588
IGFL1	-0.292893	9.02711e-24	ETFDH	0.219467	1.09e-06	DKFZP434A062	-0.481841	2.40776e-05	PTENP1	0.269708	0.00327451	LOC647651	-0.299416	4.21e-07	CARD14	0.269663	0.00666399
SLC2A13	0.292773	9.43215e-24	STXBP3	0.219454	1.09e-06	R3HDML	-0.481744	2.41822e-05	LOC389342	0.269707	0.00327469	FLJ11259	0.299332	4.24e-07	SIRT5	0.269651	0.00666656
SPATA6	0.292572	1.0148e-23	CTSZ	-0.219405	1.09e-06	ETV3L	-0.481636	2.42978e-05	OPHN1	0.269647	0.00328182	LOC144363	0.299329	4.24e-07	IMP3	0.269598	0.00667765
BRIP1	-0.292522	1.03343e-23	TMEM59	0.219396	1.1e-06	LOC284998	-0.48163	2.43042e-05	C9orf75	0.269581	0.00328981	MUTED	0.299312	4.25e-07	RAB29	-0.269571	0.00668346
WDR5	-0.292514	1.03648e-23	SSR1	0.219183	1.12e-06	LOC647983	-0.481624	2.4311e-05	CCDC87	-0.269541	0.00329464	MTRF1L	-0.299263	4.27e-07	CHST12	-0.269531	0.00669176
CSF3R	0.292512	1.03704e-23	MMACHC	0.219166	1.12e-06	KIRREL3	-0.481571	2.43689e-05	TTC13	0.269526	0.00329646	PAPD4	0.299262	4.27e-07	PLEKHA2	-0.269526	0.00669289
TRIM5	0.292423	1.07136e-23	ANKRD46	0.219088	1.13e-06	VANGL1	0.481466	2.44829e-05	C4orf32	0.269455	0.00330493	AMOTL1	-0.299247	4.28e-07	TREML5P	0.269462	0.00670639
CBX1	-0.292412	1.07556e-23	ERICH5	0.219086	1.13e-06	KCTD4	-0.481409	2.45452e-05	ZNF791	-0.269409	0.00331048	SLC34A2	0.299214	4.29e-07	PECAM1	-0.269456	0.00670766
ACCN2	-0.292404	1.0786e-23	ERLIN2	0.218917	1.16e-06	CRISP1	-0.481402	2.45526e-05	ZNF525	-0.269402	0.00331135	NOSTRIN	0.299087	4.34e-07	DSP	0.269368	0.00672623
MGC57346	-0.292175	1.17209e-23	ANO8	0.218904	1.16e-06	PRAMEF13	-0.481384	2.45717e-05	SCN3B	-0.269347	0.00331805	RPS6KA5	0.299039	4.36e-07	MGC24103	-0.269315	0.00673757
GRAMD2	0.292166	1.1763e-23	LOC439911	0.218854	1.17e-06	LOC100130051	-0.481357	2.46014e-05	PDE12	0.269299	0.0033238	GFM1	0.299015	4.37e-07	FAS	-0.269213	0.00675916
C10orf95	0.292144	1.18557e-23	USP38	0.218696	1.19e-06	LINC00442	-0.481344	2.46162e-05	LOC727773	0.269232	0.00333201	TRIM33	0.299004	4.37e-07	CPLX2	0.269202	0.00676153
PRKAG2	0.292109	1.20087e-23	DYNC1H1	0.218644	1.19e-06	XLOC_000470	-0.481291	2.46736e-05	LOC649942	0.269215	0.00333402	OGFR	-0.298688	4.5e-07	LOC101928269	0.269172	0.00676792
KIF9	0.292048	1.22747e-23	CUL2	0.218638	1.19e-06	ZPBP2	-0.481247	2.47227e-05	PRNPIP	-0.269162	0.00334046	CGI-115	0.29865	4.52e-07	PRC1	0.269141	0.00677467
FAM83D	-0.291931	1.28095e-23	TBX3	-0.218549	1.21e-06	LOC100129312	-0.481185	2.4791e-05	LOC100129878	0.26906	0.003353	WDR58	-0.298596	4.54e-07	PIH1D1	0.269098	0.00678365
RSRC1	-0.291894	1.29805e-23	CCNT2	0.21847	1.22e-06	DKFZp451B082	-0.481184	2.47915e-05	ACD	-0.268977	0.00336312	LOC653253	-0.298524	4.57e-07	ERP27	0.269074	0.00678883
ARHGAP28	-0.291894	1.29838e-23	ARHGAP5	0.218319	1.24e-06	LOC100131208	-0.481005	2.499e-05	LOC440243	0.268965	0.00336462	SCGB3A1	0.2985	4.58e-07	RDH10	0.269047	0.00679454
SETD3	0.291838	1.32478e-23	TSTA3	0.218308	1.24e-06	LOC401286	-0.480973	2.50251e-05	LOC343515	-0.268915	0.0033707	FANCE	-0.298491	4.59e-07	CTD-2537I9.5	0.268997	0.00680539
CCDC129	0.291693	1.39644e-23	MYO1B	0.218291	1.24e-06	LOC100130348	-0.480904	2.51014e-05	MAN1A2	0.268871	0.00337621	SERP1	0.298466	4.6e-07	NCAPD3	0.268975	0.00681002
LRRC58	-0.291593	1.44801e-23	GOLGA6A	0.218211	1.25e-06	SNAR-C4	-0.480899	2.51074e-05	SFT2D1	0.268787	0.00338655	ARHGDIG	-0.298453	4.6e-07	GCSAML	-0.268854	0.00683608
APEX2	-0.291508	1.49334e-23	MTERF2	0.21818	1.26e-06	LOC100509763	-0.480872	2.51374e-05	LOC100132632	0.268719	0.00339489	SNORA10	-0.298339	4.65e-07	ST8SIA1	-0.268845	0.00683785
BANK1	0.291472	1.51276e-23	PARD6G	-0.218144	1.26e-06	KRTAP10-7	-0.480863	2.51475e-05	RGS7	0.268706	0.00339646	SPON1	0.298322	4.66e-07	SOX18	-0.268789	0.00685009
POLE3	-0.291432	1.53512e-23	MTRR	0.218109	1.27e-06	LOC100288568	-0.48086	2.5151e-05	CECR7	-0.268689	0.00339861	LOC643143	-0.298286	4.68e-07	DIRC2	0.268764	0.00685541
F2RL2	-0.2914	1.55308e-23	OXSM	0.218092	1.27e-06	ACSM4	-0.480844	2.51687e-05	PCDHA13	0.268688	0.00339871	KIAA0247	0.298255	4.69e-07	CHRM5	-0.268759	0.00685637
ANKS4B	0.29123	1.65123e-23	LOC153546	0.217947	1.29e-06	SERPINA13	-0.48084	2.51731e-05	KIAA1210	0.268676	0.00340023	CABLES1	0.298042	4.78e-07	EVI2A	-0.268692	0.00687097
TPI1P2	-0.291191	1.67512e-23	SEC24B	0.217919	1.3e-06	GOLPH3L	0.480834	2.51801e-05	C17orf61	0.268597	0.00341008	OPCML	0.297987	4.81e-07	TIGD1	0.268609	0.00688877
ALPK3	0.291142	1.70495e-23	AEBP1	-0.217836	1.31e-06	HCRTR2	-0.48083	2.51846e-05	HOMER3	-0.268545	0.00341647	CCDC6	0.29793	4.83e-07	NXN	-0.268597	0.00689152
RPAP1	-0.291075	1.74688e-23	DDX20	0.217787	1.32e-06	OR4K1	-0.480826	2.51886e-05	LOC729346	-0.268492	0.00342305	CHML	-0.297899	4.85e-07	SSH3	0.268546	0.00690259
C10orf118	0.291036	1.7716e-23	RUNX3	-0.217667	1.34e-06	FLJ26245	-0.480806	2.5211e-05	LGALS1	-0.268467	0.00342619	CUGBP2	0.297874	4.86e-07	ATP6V1E2	0.268486	0.00691551
BRD4	-0.290955	1.82457e-23	ECHDC3	0.217633	1.34e-06	LOC100129785	-0.480763	2.52596e-05	LOC390594	0.268448	0.00342852	EPHA10	-0.297782	4.9e-07	MPZL3	0.268434	0.00692682
RHBDF2	-0.290951	1.82662e-23	KIAA0930	-0.217603	1.35e-06	XLOC_005981	-0.480722	2.53053e-05	SLC30A10	0.268394	0.00343531	LOC653524	-0.29774	4.92e-07	PGRMC1	0.268394	0.0069355
PPM1A	0.290919	1.84824e-23	TIA1	0.217588	1.35e-06	LOC100131719	-0.480718	2.53106e-05	CHST3	-0.268366	0.00343885	EIF5B	-0.29772	4.93e-07	TGFB3	-0.268338	0.00694771
DNAH7	0.290682	2.01312e-23	MRPS15	0.21757	1.35e-06	PIP5K1P1	-0.480686	2.53465e-05	FLJ39660	0.268324	0.00344411	CLIP2	-0.297693	4.94e-07	CSGALNACT2	-0.268332	0.00694909
CENPW	-0.290653	2.03465e-23	ACSL1	0.217548	1.35e-06	MRPL52	0.480675	2.53581e-05	BRP44L	0.268239	0.0034547	ATP6V1F	-0.297645	4.96e-07	MCOLN2	-0.268287	0.00695879
SEMA4F	-0.290645	2.0404e-23	SPATA6L	0.21753	1.36e-06	LOC494150	-0.480584	2.54615e-05	KIAA1244	0.268165	0.00346408	SLC27A2	0.297516	5.02e-07	CENPO	0.268268	0.00696311
SIL1	0.290639	2.04473e-23	NRROS	-0.217517	1.36e-06	TRIM64	-0.48058	2.54654e-05	LOC644386	0.268108	0.00347119	LOC641848	0.297462	5.05e-07	SASH3	-0.268259	0.00696508
SMCR7L	-0.290631	2.05089e-23	KDM1A	0.217503	1.36e-06	TYSND1	0.480567	2.548e-05	STMN3	-0.268107	0.00347133	KIF15	-0.297399	5.07e-07	KIAA1045	-0.268112	0.00699708
GSTM3	-0.290622	2.05768e-23	SNORA72	0.217496	1.36e-06	NXPH2	-0.480487	2.55711e-05	PEX11G	-0.268089	0.00347366	TMEM40	-0.297372	5.09e-07	ATG2A	0.268088	0.00700242
NBEA	0.290578	2.09084e-23	TMX1	0.217463	1.37e-06	ZNF768	0.480482	2.55761e-05	GFPT1	0.267966	0.00348923	GHITM	0.29737	5.09e-07	COL5A1	-0.268039	0.00701331
CCDC68	0.29057	2.09662e-23	MEAF6	0.217434	1.37e-06	TAAR3	-0.480452	2.56107e-05	LOC100133851	0.267885	0.0034994	SAPS1	-0.297366	5.09e-07	FRZB	-0.267967	0.00702913
ACY3	0.2905	2.14994e-23	CYP4Z1	0.217331	1.39e-06	RBMY3AP	-0.480445	2.56181e-05	LAPTM4B	0.267879	0.00350027	DMWD	-0.297353	5.1e-07	NLRP11	0.267932	0.00703684
DNAJB11	-0.290383	2.24251e-23	KRT40	0.217328	1.39e-06	LOC731932	-0.480431	2.5634e-05	RBM23	0.267866	0.00350193	PDZK3	0.297341	5.1e-07	ZBED9	0.267922	0.00703892
TNFSF15	0.290367	2.25558e-23	AZIN1	0.217211	1.41e-06	KLK15	-0.480425	2.56413e-05	NCKAP1L	-0.267775	0.00351352	PPAPDC1B	0.297326	5.11e-07	NDUFA1	0.267916	0.00704032
FAM105A	0.29032	2.29408e-23	CLASP1	-0.21721	1.41e-06	SLC26A3	-0.480401	2.5669e-05	RPL8	0.267748	0.00351688	PDCD6IP	0.297231	5.15e-07	LOC101929517	-0.267836	0.00705804
CHRNB4	-0.29032	2.29415e-23	CHST14	-0.217198	1.41e-06	LOC100131232	-0.480367	2.57074e-05	LOC644914	0.267679	0.00352576	HBB	0.297221	5.16e-07	KIAA0020	0.267822	0.00706106
PCDHAC1	0.29031	2.30265e-23	ASRGL1	0.217161	1.42e-06	FEZF2	-0.48036	2.57151e-05	RAD18	0.267524	0.00354555	MSLN	0.297093	5.22e-07	STX8	-0.267765	0.00707367
DYX1C1	0.29029	2.31976e-23	TBCK	0.217093	1.43e-06	HTN3	-0.480329	2.575e-05	LOC643734	0.267522	0.0035459	SETD1A	-0.297039	5.25e-07	CYP4F11	0.267756	0.00707568
ADCY6	0.290256	2.34797e-23	VWA1	0.217072	1.43e-06	APITD1	0.480322	2.57588e-05	CCDC109B	-0.267423	0.00355861	LOC649276	-0.297002	5.26e-07	LEF1-AS1	-0.267755	0.0070759
LYSMD4	-0.290215	2.38265e-23	LZIC	0.217038	1.44e-06	DUX4L9	-0.480298	2.57861e-05	LOC649422	-0.267384	0.00356359	COPS7B	-0.296929	5.3e-07	PTEN	-0.267729	0.00708164
OR6C70	-0.289969	2.60359e-23	MPZL3	0.216948	1.45e-06	LOC149773	-0.480241	2.58516e-05	LOC651731	0.267366	0.00356592	LOC648476	-0.296924	5.3e-07	USPL1	-0.267714	0.00708503
WIZ	-0.289936	2.63461e-23	ABI1	0.216946	1.45e-06	GATA4	-0.480207	2.58897e-05	LOC729966	0.267312	0.00357294	GLCCI1	0.296907	5.31e-07	C4orf33	0.267688	0.0070907
COL17A1	-0.289863	2.70535e-23	PARP2	0.216851	1.47e-06	KRTAP24-1	-0.480161	2.5943e-05	GRIK4	0.267214	0.00358564	SNORD68	-0.29688	5.32e-07	FUT2	0.267646	0.00710021
LEF1	-0.289769	2.79816e-23	RP11-48B3.4	0.216827	1.47e-06	OR4A16	-0.480145	2.59619e-05	CPXM1	-0.26714	0.0035953	C11orf51	0.296847	5.34e-07	TJP3	0.267643	0.00710083
C22orf9	-0.28975	2.81794e-23	PGBD2	0.216822	1.47e-06	HRNR	-0.480143	2.59636e-05	LOC392008	-0.267019	0.00361114	ATP8A1	0.29681	5.36e-07	PPP2R1B	0.267632	0.00710315
POLR2H	-0.289705	2.86377e-23	ATP6AP1L	-0.216801	1.47e-06	TAS2R42	-0.480074	2.60427e-05	SPHAR	0.266983	0.00361583	CNTN6	0.296806	5.36e-07	NCAPD2	0.267607	0.00710882
MYNN	-0.289631	2.94027e-23	OCEL1	0.216783	1.48e-06	C19orf75	-0.480061	2.60578e-05	LOC442117	0.266957	0.00361915	ACADL	0.296715	5.4e-07	TRIM5	0.267487	0.00713561
C3orf26	-0.289518	3.06288e-23	ZNF223	0.216765	1.48e-06	VAX1	-0.480059	2.60608e-05	SNORD87	0.266918	0.00362428	C12orf46	0.296691	5.42e-07	ANTXR1	-0.26744	0.00714604
CASC4	0.289464	3.12314e-23	TM2D1	0.216725	1.49e-06	SHC3	-0.480001	2.61273e-05	EFEMP2	-0.266907	0.00362576	CNTNAP5	-0.296676	5.42e-07	MRPL42	0.267435	0.00714724
IGFL3	-0.289458	3.12895e-23	PTPRH	0.21665	1.5e-06	OR5M8	-0.479999	2.61298e-05	LOC644377	0.26686	0.0036319	OMA1	0.296632	5.45e-07	STRAP	0.26742	0.00715061
C22orf23	-0.289443	3.14588e-23	TFCP2L1	0.216627	1.5e-06	PIGT	0.479986	2.61449e-05	ERI3	-0.26686	0.00363197	UBE2B	0.296622	5.45e-07	GORASP2	0.267411	0.00715248
CKAP2	-0.289363	3.23814e-23	C6orf99	0.216575	1.51e-06	ESRG	-0.479901	2.6243e-05	HPS1	0.26676	0.00364502	PAFAH1B1	0.296608	5.46e-07	ADAM33	-0.267406	0.0071536
ACSF2	0.289353	3.25015e-23	RALGAPA1	0.216496	1.53e-06	SUCLG1	0.479811	2.63481e-05	LOC441782	0.266708	0.00365199	ZC3HC1	-0.296606	5.46e-07	GID4	-0.267336	0.00716933
FABP5	-0.289346	3.25744e-23	ABCC9	0.216402	1.54e-06	OR10K2	-0.47981	2.63493e-05	LYSMD3	0.266679	0.00365575	LOC440280	0.296576	5.47e-07	LINC01104	0.267284	0.00718091
GRAMD4	0.289313	3.29685e-23	BMP1	-0.216402	1.54e-06	LOC401445	-0.47978	2.6384e-05	UBE2G2	-0.266639	0.00366102	SOCS4	0.29656	5.48e-07	APOA1BP	0.267269	0.00718445
DUSP22	0.289244	3.3794e-23	GLI1	-0.216364	1.55e-06	SMR3B	-0.479779	2.63854e-05	LOC729500	0.266597	0.00366664	COL7A1	-0.296542	5.49e-07	CTSZ	-0.26717	0.00720675
STAR	-0.289206	3.42591e-23	DDAH1	0.216283	1.56e-06	LOC100132071	-0.479775	2.63905e-05	PTPMT1	0.26653	0.00367549	ATP5L	0.29639	5.57e-07	ADIPOR2	0.267121	0.00721768
TSPAN33	-0.28914	3.50819e-23	VAMP8	0.216269	1.57e-06	SMARCC2	0.479738	2.64338e-05	ARHGAP28	-0.266522	0.00367653	WAC	0.296289	5.62e-07	VDAC3	0.267121	0.00721772
FKBP2	0.28908	3.58478e-23	GLI2	-0.216261	1.57e-06	FLNC	-0.479675	2.65076e-05	LOC727778	0.26635	0.00369954	MYO1D	0.296205	5.66e-07	BOLA3	0.266864	0.00727575
ABCA13	-0.289058	3.61278e-23	KRT4	0.216177	1.58e-06	LALBA	-0.479671	2.65122e-05	ATP6V1B1	0.266318	0.00370374	LOC440926	0.296193	5.67e-07	ZNF667	-0.266847	0.0072798
CREG2	-0.289033	3.64506e-23	PTP4A1	0.21615	1.59e-06	BCAN	-0.479654	2.65323e-05	HAPLN3	-0.26629	0.0037075	ARFIP1	0.29618	5.68e-07	C20orf194	-0.266797	0.00729107
ZNF462	-0.289026	3.65451e-23	EDARADD	0.216145	1.59e-06	XLOC_001589	-0.479616	2.6576e-05	PANK2	-0.266214	0.0037177	WDR40A	0.296096	5.72e-07	CDC42	-0.266765	0.00729837
PTGR2	0.288991	3.70129e-23	ZYG11B	0.21607	1.6e-06	FAM9C	-0.479594	2.66027e-05	ELMOD2	0.266203	0.00371924	RPL22	0.29608	5.73e-07	KIF21A	0.266737	0.00730478
ARL6IP6	-0.28897	3.72872e-23	LRRC8A	-0.216064	1.6e-06	OR4A47	-0.479587	2.66102e-05	FUT3	0.266009	0.00374536	PHF16	0.296037	5.75e-07	NCF4	-0.266732	0.00730588
ACOT7	-0.288964	3.73651e-23	UAP1L1	-0.216051	1.61e-06	OR5AK2	-0.479581	2.66173e-05	ODZ3	-0.265907	0.00375905	XKRX	0.295996	5.77e-07	UMPS	0.266672	0.0073195
ACBD5	0.288884	3.84533e-23	FLJ45513	0.216027	1.61e-06	KRT84	-0.479515	2.66951e-05	SETD3	0.265871	0.00376396	LRRC16	0.295975	5.78e-07	SORL1	0.266636	0.00732777
NELL2	-0.288876	3.85604e-23	ELMO1	-0.216019	1.61e-06	LOC643650	-0.479419	2.6809e-05	LOC729141	0.265833	0.00376916	ELF3	0.295973	5.79e-07	ZNF781	-0.266487	0.00736183
GMDS	0.288876	3.85613e-23	NKAPP1	-0.216016	1.61e-06	TYMP	-0.479371	2.68657e-05	SNORA45	0.265811	0.00377214	DPY19L1	0.295953	5.8e-07	MRC1	-0.266481	0.00736334
CDCP1	-0.288678	4.14108e-23	CRCP	0.21596	1.62e-06	XLOC_005464	-0.479368	2.68695e-05	C1orf107	0.265801	0.00377345	LOC646900	0.295904	5.82e-07	VSTM4	-0.266401	0.00738165
RAB6B	-0.288619	4.22875e-23	GDF15	0.215868	1.64e-06	TAAR6	-0.479298	2.69523e-05	STRADA	-0.265783	0.00377591	SLC31A1	0.295713	5.93e-07	ZNF180	0.266364	0.00739017
HK1	-0.288487	4.43361e-23	ALOX15	0.215868	1.64e-06	FAM75A3	-0.479266	2.69908e-05	LOC731096	0.265446	0.00382206	SF3B1	0.295687	5.94e-07	RSPH6A	0.266333	0.00739739
PARP8	0.288475	4.45218e-23	MERTK	-0.215838	1.64e-06	BOLL	-0.479228	2.70363e-05	TOX2	-0.265359	0.00383399	ZNF533	0.295622	5.98e-07	G6PD	0.266204	0.00742714
PPP1R1B	0.288444	4.50262e-23	GTPBP4	0.215811	1.65e-06	BCL7A	0.479203	2.7066e-05	FAM35A	0.265275	0.00384557	MGC52000	-0.295616	5.98e-07	GVQW1	-0.266119	0.00744691
MGC4473	-0.288442	4.50583e-23	SIK2	0.215754	1.66e-06	C1orf111	-0.47918	2.70934e-05	SERTAD2	-0.26522	0.00385326	LEPRE1	-0.295598	5.99e-07	IL10RA	-0.266078	0.00745624
LOC220930	-0.288272	4.78736e-23	CCDC64B	0.215743	1.66e-06	COPS7B	-0.479159	2.71193e-05	PHTF1	-0.265203	0.00385559	SKIV2L	-0.295395	6.1e-07	CRYBA2	0.266029	0.00746771
CCDC136	-0.288163	4.97814e-23	EIF3I	0.215647	1.68e-06	RAB5B	0.479151	2.71289e-05	ZNF76	0.265194	0.00385681	UPRT	0.295361	6.12e-07	LOC441179	-0.265662	0.00755358
SLC3A2	-0.28812	5.0556e-23	TMEM255A	-0.215615	1.69e-06	OR9G9	-0.479145	2.7136e-05	LIMCH1	0.265149	0.00386314	FAM107A	0.29535	6.13e-07	LRIG2	-0.265622	0.00756299
ACHE	0.287999	5.2794e-23	CNTNAP2	-0.215612	1.69e-06	PRAMEF2	-0.479111	2.71768e-05	C3orf21	-0.265108	0.00386875	LOC642969	-0.295306	6.15e-07	LOC101929034	0.265595	0.00756924
VANGL2	-0.287921	5.42877e-23	HIBADH	0.215514	1.71e-06	LEUTX	-0.479088	2.72039e-05	FAM156A	-0.264822	0.00390871	ACTR10	0.295299	6.15e-07	GNA13	-0.265584	0.00757186
C17orf68	0.287912	5.44532e-23	COMMD3	0.215496	1.71e-06	PCA3	-0.479084	2.7209e-05	LYRM5	0.264812	0.00391016	OR2W5	-0.295292	6.16e-07	N4BP2L2	-0.265577	0.00757343
LRP10	0.287895	5.47878e-23	TBC1D8	0.215462	1.72e-06	LOC100130503	-0.478999	2.73113e-05	SATL1	0.26464	0.00393429	DR1	0.295147	6.24e-07	KIAA0125	-0.265335	0.00763066
SLC1A6	-0.287879	5.50993e-23	PDE7A	0.215424	1.72e-06	C12orf40	-0.478992	2.73198e-05	PLSCR3	-0.264499	0.00395435	CYP51A1	0.295139	6.24e-07	MS4A14	-0.265313	0.00763587
SPRR2B	-0.287861	5.54558e-23	TMEM41B	0.215358	1.74e-06	PHLDA1	-0.478947	2.7374e-05	RPL27A	0.264486	0.0039561	CCNH	0.295052	6.29e-07	SUV420H1	0.265247	0.00765141
GLB1L2	0.28778	5.70946e-23	ZNF254	0.215342	1.74e-06	ATXN7L2	-0.478943	2.73789e-05	TRIM15	0.264235	0.00399182	IGSF11	-0.295011	6.32e-07	LOC101929040	0.265243	0.00765233
MOAP1	0.28767	5.93751e-23	ELF2	0.21534	1.74e-06	LOC494558	-0.478933	2.73909e-05	SH3BGRL3	-0.264038	0.00402011	HABP2	0.294975	6.34e-07	DKFZp779M0652	0.265241	0.00765289
LCE3E	-0.28764	6.00079e-23	WNT2B	-0.215246	1.76e-06	LOC151658	-0.478927	2.73978e-05	LOC401561	0.263997	0.00402612	FYCO1	0.294919	6.37e-07	POU2F2	-0.265237	0.00765383
NR4A2	0.287593	6.10158e-23	KRBA1	-0.215225	1.76e-06	LOC150935	-0.478916	2.74116e-05	GHITM	0.263923	0.00403675	YTHDF3	0.294905	6.38e-07	LINC01234	0.265229	0.00765578
PGAM1	-0.287504	6.29929e-23	KRTAP19-1	-0.215222	1.76e-06	HIST2H4A	-0.478904	2.74257e-05	LOC647008	0.263894	0.00404092	BAT2D1	0.294826	6.43e-07	ZZZ3	-0.265147	0.00767532
SMC2	-0.28736	6.63079e-23	MUT	0.215204	1.77e-06	LOC285286	-0.478877	2.74582e-05	TNFAIP8L1	-0.263796	0.0040551	LANCL1	0.294786	6.45e-07	ANKRD44	-0.265081	0.0076911
EML6	-0.287354	6.64434e-23	OSBP	0.215189	1.77e-06	TMPRSS12	-0.478848	2.74938e-05	SCOC	0.263782	0.00405708	LAPTM4B	0.294762	6.46e-07	HIST1H2AE	0.265041	0.00770057
C15orf59	-0.287301	6.77299e-23	TMEM50A	0.2151	1.79e-06	LOC100652857	-0.478824	2.75229e-05	FYN	-0.263779	0.00405756	ACCN3	-0.294741	6.48e-07	IER5	0.264976	0.00771606
SLC25A37	0.287297	6.78186e-23	SNX4	0.21502	1.8e-06	SRY	-0.478778	2.75788e-05	TOP1P2	0.263641	0.00407763	MORF4L1	0.294726	6.49e-07	SFI1	-0.264904	0.00773331
ZNF672	0.287219	6.97355e-23	INPP4B	0.215019	1.8e-06	SLC7A13	-0.478755	2.76066e-05	CASP2	-0.263549	0.00409115	LOC492311	0.294647	6.53e-07	GJC1	-0.26487	0.00774147
AGA	0.287197	7.02699e-23	PDIK1L	0.21489	1.83e-06	KRTAP4-6	-0.478734	2.76323e-05	TUBA1A	-0.263525	0.00409463	AATF	-0.294594	6.56e-07	FOXO1	-0.264767	0.00776615
C16orf74	-0.287049	7.40873e-23	KYNU	0.214878	1.83e-06	LOC401490	-0.478694	2.76816e-05	KIF13B	0.263501	0.00409818	TRA1P2	0.294509	6.61e-07	ENPP2	-0.264755	0.00776905
FANCB	-0.287034	7.44869e-23	PEX10	0.21484	1.84e-06	KRT82	-0.478685	2.76919e-05	LCE3B	-0.263471	0.00410247	UIP1	-0.294493	6.62e-07	ZBTB40	-0.264734	0.00777408
PLP2	-0.287034	7.44871e-23	HLA-DPB2	0.214771	1.86e-06	LOC647012	-0.478652	2.77325e-05	LEREPO4	0.263417	0.00411044	PCP4	0.294427	6.66e-07	ME1	0.264702	0.0077819
C20orf117	-0.287033	7.4494e-23	ARX	0.214764	1.86e-06	TSNARE1	-0.478623	2.77682e-05	LPCAT1	0.263412	0.0041111	WDR18	-0.29441	6.67e-07	RNF141	0.264689	0.00778503
BTBD11	-0.286999	7.54126e-23	THUMPD3	0.214734	1.86e-06	IFNB1	-0.478615	2.77771e-05	DOCK7	-0.263386	0.00411491	JAZF1	0.294348	6.71e-07	FH	0.264669	0.00778979
CDK4	-0.286999	7.54136e-23	DOPEY2	0.214723	1.87e-06	MASP2	-0.478598	2.77985e-05	FZD3	0.263379	0.00411601	CLEC14A	0.294284	6.75e-07	SLC30A9	0.264599	0.00780666
DMRT1	-0.28698	7.59158e-23	TADA2B	0.214711	1.87e-06	LOC100144597	-0.478598	2.77986e-05	LOC728929	0.263322	0.00412436	MGC52423	0.294212	6.8e-07	FAM201A	0.264576	0.00781227
NUCB2	0.286976	7.60306e-23	S100PBP	0.214609	1.89e-06	LOC340113	-0.478542	2.78669e-05	LOC100129566	0.26331	0.00412615	LOC653226	0.294158	6.83e-07	C14orf119	0.264551	0.00781848
ARHGAP23	-0.286908	7.79007e-23	LRRC15	-0.214455	1.92e-06	OR5AC2	-0.47854	2.78697e-05	LOC342979	0.263308	0.00412644	C15orf40	-0.294042	6.9e-07	CCNB2	0.264437	0.00784592
HSBP1L1	0.28675	8.24069e-23	STK3	0.214399	1.94e-06	EMR1	-0.478523	2.78909e-05	DEFB118	0.263289	0.0041292	GFRA2	-0.294036	6.91e-07	PPP5D1	-0.264414	0.00785165
CLMN	0.286698	8.39221e-23	ZNF765	0.214244	1.97e-06	USP17L2	-0.47849	2.79313e-05	ZNF175	-0.263284	0.00412993	ATP5A1	0.29399	6.93e-07	PROCR	-0.264369	0.00786254
UBA2	-0.286644	8.55489e-23	SUB1	0.214123	2e-06	FAM87A	-0.478479	2.79443e-05	CCDC28B	-0.263255	0.00413422	SDF2	0.29396	6.95e-07	TLR4	-0.264341	0.00786935
LNX2	0.286601	8.68654e-23	MTA1	0.214115	2e-06	TBX2	-0.478475	2.79494e-05	TMEM105	0.263103	0.00415672	SUMO1P3	0.293887	7e-07	LOC101928173	-0.264232	0.00789596
AHSG	-0.286507	8.98292e-23	RBKS	0.214111	2e-06	CLVS2	-0.478439	2.79939e-05	LOC100129273	0.263091	0.00415859	LOC440577	-0.293808	7.05e-07	PLS1	0.264185	0.00790748
DZIP1	-0.286466	9.11582e-23	ULBP1	-0.214055	2.01e-06	G6PC2	-0.478397	2.80459e-05	RPE	0.263052	0.00416438	TMED6	0.293802	7.05e-07	ZYX	-0.264145	0.00791717
TUBA1B	-0.286397	9.34034e-23	RGS7BP	0.214024	2.02e-06	PRDM5	-0.478376	2.80721e-05	LOC440525	0.26305	0.00416455	AXIN2	0.293748	7.09e-07	PYGO2	0.263938	0.00796805
CAMK2N2	-0.286352	9.49174e-23	TMEM126A	0.21382	2.07e-06	BCDIN3D	0.478307	2.81575e-05	SCNN1A	0.263022	0.00416871	IGJ	0.293704	7.12e-07	SGOL2	0.263921	0.0079721
LMO7	0.286246	9.8558e-23	CNKSR1	0.213816	2.07e-06	PPP1R14A	-0.478259	2.82168e-05	ZNF280D	0.263015	0.00416981	ACOT1	0.293611	7.18e-07	TRO	-0.26387	0.00798462
CSNK1G1	-0.286239	9.87845e-23	FOXJ3	0.213802	2.07e-06	HPYR1	-0.478251	2.82273e-05	PTP4A3	0.263014	0.00416997	PPARGC1A	0.293499	7.25e-07	SAAL1	0.263817	0.00799784
GTF3C5	-0.28618	1.00876e-22	AIMP1	0.213794	2.07e-06	OR2T10	-0.478239	2.82417e-05	GRB14	0.263	0.00417198	CYP1B1	0.293473	7.27e-07	BFSP1	0.263815	0.00799829
CLDN1	-0.286174	1.01093e-22	SYTL2	0.213762	2.08e-06	KRT37	-0.478225	2.82586e-05	HDAC10	0.262942	0.00418074	ATM	0.293425	7.3e-07	PTGDS	-0.263761	0.00801166
EPHA10	0.286167	1.01355e-22	MSMB	0.213701	2.09e-06	LOC100130589	-0.478222	2.82632e-05	SULT1A3	0.262929	0.00418258	C16orf56	-0.293334	7.36e-07	LOC441461	-0.26375	0.00801429
LRP4	-0.286101	1.03739e-22	PFKFB3	0.213677	2.1e-06	CSTT	-0.4782	2.82905e-05	SNX17	-0.262898	0.00418723	SMAD7	0.293158	7.48e-07	ARHGEF12	0.263747	0.00801502
MCM7	-0.286042	1.05958e-22	ALAS1	0.213609	2.12e-06	OR51B2	-0.478131	2.8377e-05	SMPDL3B	0.262674	0.00422087	UNC93B1	0.293101	7.52e-07	CEP70	0.263603	0.00805094
RAET1K	-0.286041	1.05979e-22	AX747730	-0.213574	2.12e-06	PPEF2	-0.478047	2.8481e-05	LYPLAL1	0.262628	0.00422767	LOC641795	-0.293033	7.57e-07	DLG2	-0.263512	0.00807344
DFNA5	-0.285996	1.07677e-22	RREB1	0.213533	2.13e-06	ELAVL3	-0.478046	2.84829e-05	C1orf187	-0.262627	0.00422791	PKD1	-0.292991	7.59e-07	MB21D2	-0.263502	0.00807604
GPR50	-0.285928	1.1029e-22	ZMPSTE24	0.213532	2.13e-06	KIAA1524	-0.478028	2.85047e-05	LOC100131251	-0.262589	0.00423367	PRR5	-0.292966	7.61e-07	PRDM15	-0.2635	0.00807643
NECAB3	0.285921	1.10602e-22	CEBPD	0.213489	2.14e-06	LOC100129345	-0.478026	2.85076e-05	RARRES2	-0.262587	0.00423397	C17orf74	-0.292942	7.63e-07	C1QTNF2	-0.263472	0.00808349
RTN4R	-0.285909	1.1105e-22	HSPB3	-0.213467	2.15e-06	LOC729987	-0.477969	2.85797e-05	POLR1B	-0.262564	0.00423743	CSPG3	-0.292904	7.65e-07	APIP	0.263447	0.00808968
GADD45G	0.285902	1.11326e-22	ZBTB25	0.21346	2.15e-06	DGAT2L6	-0.477931	2.86273e-05	PLDN	-0.262536	0.00424163	SELS	0.292893	7.66e-07	CD4	-0.263435	0.00809254
NPC1	-0.285887	1.11909e-22	POLR2J2	-0.213446	2.15e-06	DLGAP2	-0.477893	2.86745e-05	SSX6	-0.262498	0.00424735	ACIN1	-0.292889	7.66e-07	PTGER1	-0.263291	0.00812868
GFPT1	0.285814	1.14846e-22	PPP1R1C	0.213371	2.17e-06	BANF2	-0.477893	2.86746e-05	C10orf82	0.262385	0.00426445	CD24	0.292766	7.75e-07	TMEM14C	0.263227	0.00814474
DPYSL4	-0.285774	1.16512e-22	LOC101927460	-0.213364	2.17e-06	PCGEM1	-0.477855	2.87232e-05	MT1F	-0.262351	0.00426969	GPS1	-0.292745	7.77e-07	CKS2	0.263193	0.00815317
EPB41L5	0.285747	1.1761e-22	HDAC1	0.213362	2.17e-06	SFRP5	-0.47779	2.88056e-05	PIN1L	0.262338	0.00427159	PABPN1	-0.292704	7.79e-07	CD28	-0.263115	0.00817271
AIM1L	-0.285716	1.18919e-22	BMP5	0.213358	2.18e-06	FKSG83	-0.477785	2.88114e-05	FZD10	0.262321	0.00427411	CORO6	-0.29268	7.81e-07	LOC648691	-0.263113	0.00817333
LRRC57	-0.285617	1.23156e-22	PRMT5	0.21335	2.18e-06	XLOC_005495	-0.477727	2.88852e-05	LRRC17	-0.26229	0.00427895	CDK3	-0.292666	7.82e-07	CYTIP	-0.263008	0.00819979
PBXIP1	0.285571	1.25172e-22	SNTB2	-0.213251	2.2e-06	HSPBAP1	-0.477721	2.88923e-05	KIF27	-0.262172	0.00429694	LOC648684	-0.292661	7.82e-07	LOC101927974	0.263	0.00820186
GFOD1	-0.285517	1.27577e-22	FASTKD2	0.213196	2.22e-06	LOC391766	-0.477655	2.89774e-05	NAPSA	0.262111	0.00430614	LRRC38	-0.292491	7.95e-07	CADPS2	0.26298	0.00820676
PRRX2	-0.285472	1.29631e-22	RP11-307P5.2	-0.213146	2.23e-06	CARD11	-0.477641	2.8995e-05	RASAL1	0.26209	0.00430944	VCX-C	-0.292418	8e-07	CD3EAP	0.262967	0.00821007
COL4A3	0.285465	1.29961e-22	ZFP36L1	0.213116	2.24e-06	PAK7	-0.477612	2.90319e-05	LOC731486	-0.262072	0.00431223	LOC650874	-0.292387	8.02e-07	TUT1	0.262962	0.00821152
SLC6A10P	-0.28543	1.31567e-22	DNTTIP1	0.21311	2.24e-06	RBBP7	0.477601	2.90455e-05	SNORA31	0.262023	0.00431963	FCER1A	0.292373	8.03e-07	SLC37A4	0.262935	0.00821823
TMEM39B	-0.28541	1.32491e-22	THY1	-0.213093	2.24e-06	ISL2	-0.4776	2.90467e-05	CLDN12	0.262007	0.0043222	C9orf66	0.292364	8.04e-07	NFASC	-0.26293	0.0082195
JOSD1	-0.285376	1.34101e-22	CXXC4	0.213048	2.25e-06	LOC653581	-0.477595	2.90535e-05	PDGFRL	0.261992	0.00432442	C1orf21	0.292308	8.08e-07	TPBGL	-0.262878	0.00823273
C18orf54	-0.285352	1.35249e-22	MFN2	0.213027	2.26e-06	HHLA1	-0.477575	2.90791e-05	PIGM	0.261974	0.00432716	C8orf1	0.292131	8.21e-07	SLC7A6OS	-0.262863	0.00823638
MCTP2	0.285244	1.4053e-22	BTBD6	0.213006	2.26e-06	LOC100131034	-0.477574	2.90797e-05	LOC649571	0.261951	0.00433078	FLJ39080	-0.292084	8.24e-07	ANAPC10	0.262854	0.00823871
FLG2	-0.285228	1.41306e-22	MED27	-0.212855	2.3e-06	SLC25A31	-0.477541	2.91227e-05	POR	0.261941	0.00433233	SFTPB	0.292057	8.26e-07	TMEM255B	-0.26277	0.00826003
RAD51	-0.285119	1.46852e-22	RP1-142L7.8	-0.212828	2.31e-06	OR2L13	-0.477525	2.91429e-05	LOC100134364	-0.261913	0.00433655	PTBP1	-0.292031	8.28e-07	SPG21	0.26276	0.00826272
SPINK4	0.285069	1.4947e-22	ABCA3	0.212827	2.31e-06	CATSPER4	-0.477523	2.91448e-05	ANKRD16	-0.261895	0.00433943	SERINC3	0.291964	8.33e-07	VAT1	-0.262759	0.00826285
MUC6	0.285048	1.50583e-22	EFNA5	0.212812	2.31e-06	GALNT13	-0.477505	2.91685e-05	POTEA	0.261889	0.00434029	PCMTD1	0.291943	8.35e-07	PER2	0.262728	0.00827072
TAPT1	0.285044	1.50784e-22	HERC4	0.212802	2.32e-06	FLJ14107	-0.477471	2.92117e-05	ZBED3	0.26183	0.00434944	BRP44L	0.291927	8.36e-07	C19orf66	-0.262716	0.00827374
NRARP	-0.285039	1.51052e-22	YIPF1	0.212766	2.32e-06	SERINC1	0.477434	2.92593e-05	MAPBPIP	0.261799	0.00435426	HERPUD1	0.291925	8.36e-07	LOC101927164	-0.26267	0.00828564
CENPH	-0.285029	1.51628e-22	NXT2	0.212765	2.32e-06	MMP20	-0.477363	2.93505e-05	PDPN	-0.261766	0.00435934	SKIV2L2	0.291913	8.37e-07	PTPN1	-0.26266	0.00828807
PRR5	-0.285021	1.52011e-22	CCDC12	0.212753	2.33e-06	LOC100288018	-0.477343	2.93767e-05	NT5DC2	-0.261744	0.00436275	EMCN	0.291809	8.45e-07	BST1	-0.262611	0.00830065
ST6GAL1	0.284992	1.53572e-22	RASSF1-AS1	0.212702	2.34e-06	OR5D16	-0.477329	2.93949e-05	AP1G1	0.261668	0.00437443	PSMA3	0.291783	8.47e-07	LOC101927809	0.262607	0.00830161
NUP93	-0.284967	1.54947e-22	C5orf30	0.212576	2.37e-06	C1orf200	-0.477318	2.94087e-05	LGR4	0.261643	0.00437841	NT5DC1	0.291736	8.51e-07	LOC101926942	0.262562	0.00831311
TMEM219	0.284915	1.57809e-22	DCST1	-0.212494	2.4e-06	LOC100130331	-0.477299	2.94342e-05	ELF3	0.261619	0.00438204	CPD	0.291726	8.51e-07	LINC01158	0.26249	0.00833139
NEUROD2	-0.284893	1.59072e-22	FASTKD3	0.212484	2.4e-06	TAS2R1	-0.477252	2.94939e-05	DYNLL2	-0.261609	0.00438374	IIP45	-0.291706	8.53e-07	LOC286367	-0.262484	0.0083331
MRPS25	0.284733	1.68305e-22	USP20	-0.212475	2.4e-06	DKFZp566F0947	-0.477245	2.95033e-05	POLE2	0.261608	0.00438384	PI4K2B	0.291677	8.55e-07	BIN2	-0.262474	0.00833559
GKN2	0.284719	1.69113e-22	ARSI	-0.212444	2.41e-06	OR4D2	-0.477175	2.95946e-05	CASP3	-0.261596	0.00438566	LOC645355	-0.291645	8.58e-07	TNFRSF1B	-0.262452	0.00834132
PCP4	0.284594	1.76737e-22	MR1	0.21241	2.42e-06	GBP7	-0.477173	2.95964e-05	HAND2	0.261529	0.00439615	MGC26963	0.291637	8.58e-07	KNSTRN	0.262431	0.00834655
ZNF281	0.284587	1.77188e-22	S100A13	0.212393	2.42e-06	LOC150185	-0.477167	2.9604e-05	TMED10P	0.261408	0.00441508	LOC440080	-0.291622	8.59e-07	PPP1R8	-0.262384	0.00835859
MYC	-0.284575	1.7794e-22	ZNF141	0.212319	2.44e-06	FLJ44838	-0.477142	2.96375e-05	C16orf86	-0.2614	0.00441625	ADH1B	0.291615	8.6e-07	SLIT2	-0.262375	0.00836104
PRG1	-0.284575	1.77963e-22	LRRC39	0.212308	2.45e-06	FOXR2	-0.477135	2.96459e-05	KRT6A	-0.2614	0.00441629	LRIG3	0.291615	8.6e-07	LINC00862	0.262345	0.00836869
HOPX	0.28457	1.78255e-22	AFTPH	0.212295	2.45e-06	LOC100128054	-0.477101	2.96907e-05	STRN3	0.261391	0.00441762	RNU22	-0.291604	8.61e-07	CDS2	-0.262257	0.00839122
PWWP2A	0.284561	1.78815e-22	AK000798	0.212293	2.45e-06	GUSBP5	-0.477073	2.97277e-05	LOC653510	0.261276	0.0044358	MRPL49	0.291599	8.61e-07	ENDOG	0.262248	0.00839372
KBTBD12	0.28454	1.80137e-22	SEMA7A	-0.212261	2.46e-06	C20orf152	-0.476973	2.98573e-05	HSD17B11	0.261234	0.00444233	RTKN	-0.291594	8.62e-07	HECA	-0.262242	0.00839525
SLC9A9	-0.28453	1.80768e-22	USP4	0.212224	2.47e-06	FLJ44477	-0.476945	2.98947e-05	BRSK1	-0.261188	0.0044496	POLR2L	0.291551	8.65e-07	EGLN1	0.262234	0.00839737
PPP2R2C	-0.28445	1.85944e-22	PPM1F	-0.21221	2.47e-06	GP9	-0.476879	2.99813e-05	EEF1E1	0.261067	0.00446876	ZNF600	-0.291523	8.67e-07	CLEC1A	-0.262196	0.00840696
ATP8B5P	0.284446	1.86226e-22	COL18A1	-0.212159	2.49e-06	YTHDF2	0.476872	2.99902e-05	SLIT2	-0.261005	0.00447843	SOX4	0.291491	8.7e-07	LOC344887	0.262166	0.00841472
MEIS3P1	0.284441	1.86535e-22	EFNB3	-0.212129	2.5e-06	LOC253573	-0.476867	2.99975e-05	MAPK9	0.260889	0.00449689	BAT1	-0.291278	8.87e-07	MRPS12	0.262072	0.00843906
WDR20	0.284368	1.91384e-22	CDC20B	0.212111	2.5e-06	XLOC_013607	-0.476842	3.00295e-05	MAOA	0.260771	0.00451566	IGHMBP2	-0.29123	8.9e-07	TAGAP	-0.262066	0.00844057
DUS3L	-0.28429	1.96755e-22	ATIC	0.212106	2.5e-06	KRTAP13-3	-0.476829	3.00469e-05	CCT6B	-0.260725	0.00452312	OR4D1	0.291203	8.93e-07	ACAT1	0.262049	0.00844503
NAB2	-0.284254	1.9925e-22	AP1G1	0.212004	2.53e-06	C16orf58	0.476753	3.01477e-05	PYCR1	0.260653	0.00453464	ORC1L	-0.291193	8.93e-07	BTBD17	0.261988	0.00846079
HSPBAP1	-0.284253	1.99337e-22	WDHD1	0.211994	2.53e-06	NPY2R	-0.476702	3.02143e-05	LOC644157	0.260625	0.00453905	GUCY1A3	0.291113	9e-07	SACS	-0.261887	0.00848705
C12orf26	0.284234	2.00612e-22	SRSF5	0.211863	2.57e-06	LOC729176	-0.476554	3.04113e-05	C2orf44	-0.260613	0.00454111	HSPB8	0.291094	9.01e-07	RASGRP3	-0.261758	0.00852076
TSLP	-0.28422	2.01611e-22	ATP6V1C2	0.211861	2.57e-06	SNORA65	-0.476529	3.04439e-05	PMF1	0.260569	0.00454803	VCX	-0.29108	9.02e-07	C11orf40	-0.261721	0.00853045
KRT31	-0.284209	2.02401e-22	PRKAR1A	0.211832	2.58e-06	ZNF536	-0.476498	3.0486e-05	GPSM1	-0.260558	0.00454989	ALDH2	0.291031	9.06e-07	PALLD	-0.261623	0.008556
NUP210L	0.284062	2.13156e-22	ZNF644	0.211816	2.58e-06	FAM48B2	-0.476452	3.05469e-05	LOC652655	0.260557	0.0045501	FUT2	0.291017	9.08e-07	ZBED2	-0.261609	0.00855982
KRT9	-0.284019	2.16426e-22	LOC730139	-0.211793	2.59e-06	LOC643623	-0.476411	3.06017e-05	SLC1A3	-0.260509	0.00455778	CASC4	0.290987	9.1e-07	CDK1	0.261573	0.00856905
AQP2	0.283962	2.20751e-22	CREB3L4	0.211766	2.6e-06	EPHA6	-0.476406	3.06094e-05	GJA8	0.260354	0.00458269	EIF5A2	-0.290933	9.14e-07	CTA-280A3__B.2	0.261526	0.00858151
NNMT	0.283839	2.30497e-22	METTL15	0.211714	2.61e-06	FLJ34747	-0.476401	3.06154e-05	HIST1H1A	-0.260291	0.00459297	SNAP23	0.290915	9.16e-07	BCL6B	-0.261517	0.00858391
LPHN3	-0.283497	2.59917e-22	STYXL1	0.211685	2.62e-06	MS4A14	-0.476393	3.06264e-05	LOC652644	-0.260162	0.00461394	ZNF684	0.290876	9.19e-07	FOXN3	-0.261456	0.00859985
OPN3	0.283483	2.61189e-22	LINC00923	0.211671	2.63e-06	SLC35G3	-0.47638	3.0644e-05	DNAJC10	0.260133	0.00461871	ATP6V1A	0.290823	9.24e-07	TMEM150C	0.26145	0.00860156
C1orf201	-0.283423	2.66763e-22	HOXD8	-0.211667	2.63e-06	AIF1	-0.476376	3.06492e-05	APEX2	-0.260051	0.004632	MGLL	0.290804	9.25e-07	SRPX	-0.261379	0.00862025
FANCI	-0.283396	2.69296e-22	PTPRD	-0.21165	2.63e-06	MCF2L2	-0.476367	3.06613e-05	WDR45L	0.26002	0.00463707	TAF9L	0.290789	9.26e-07	SPTAN1	-0.261276	0.00864746
SVIL	-0.283361	2.72632e-22	SFTPB	0.211645	2.63e-06	ADAMTS15	-0.476317	3.07289e-05	SDCBP	0.260019	0.00463726	ZNF25	0.29078	9.27e-07	NAAA	-0.261195	0.00866889
ZNF19	0.283351	2.73567e-22	TRPT1	0.211605	2.65e-06	LOC100506422	-0.476282	3.0775e-05	CAPN9	0.25998	0.0046437	ARMCX2	0.290777	9.27e-07	PXK	-0.261162	0.00867754
CTSE	0.283152	2.93342e-22	E2F8	0.21158	2.65e-06	LOC100128160	-0.476273	3.07882e-05	CREB3L1	0.259902	0.00465639	GUCA1C	-0.290753	9.29e-07	TSPAN8	0.261141	0.00868329
C12orf23	0.283133	2.95327e-22	MDGA1	-0.211496	2.68e-06	NUDT10	-0.476259	3.0806e-05	C1orf19	0.259873	0.00466118	C6orf205	0.290654	9.38e-07	RRM1	0.261134	0.00868513
UMPS	-0.283129	2.957e-22	ZNF76	0.211493	2.68e-06	GDF7	-0.476257	3.08099e-05	LOC653284	-0.259846	0.00466561	SNX26	-0.290613	9.41e-07	HHIPL1	-0.261131	0.00868576
TFPI	0.28312	2.96715e-22	SLC25A37	0.211447	2.69e-06	RNF222	-0.476233	3.08423e-05	ITPRIP	-0.259821	0.00466983	ZNF330	0.290577	9.44e-07	PAX6	0.261051	0.00870701
TESK2	-0.283119	2.96762e-22	RAD1	0.211425	2.7e-06	PCDHB1	-0.476214	3.08672e-05	TMEM109	-0.259755	0.00468058	SPCS2	0.290567	9.45e-07	METTL10	0.261019	0.00871555
TWIST1	-0.283104	2.98311e-22	DSG3	-0.211365	2.72e-06	LOC643723	-0.476207	3.08762e-05	TPST1	-0.259734	0.00468415	LOC643466	-0.290553	9.46e-07	COX6C	0.261	0.00872072
CCT4	-0.283078	3.01053e-22	KXD1	-0.211364	2.72e-06	UNC5D	-0.476132	3.0979e-05	SUMO3	-0.259663	0.00469587	HNRPC	0.290533	9.48e-07	UNC5A	-0.260927	0.00874031
SLC43A3	0.283031	3.06071e-22	IQUB	0.211301	2.74e-06	SSTR5	-0.476113	3.10036e-05	LOC644019	0.259646	0.00469866	ADRA2C	-0.290221	9.75e-07	GLIPR2	-0.260866	0.00875643
TMED10	0.283004	3.09e-22	PTRF	-0.211254	2.75e-06	LOC285422	-0.476067	3.10666e-05	UCHL5	0.25964	0.00469966	CLEC3B	0.290046	9.9e-07	ZFP30	0.260848	0.00876127
RASSF7	0.28299	3.10546e-22	CHPF	-0.211216	2.76e-06	LOC339788	-0.476045	3.1096e-05	SNORD104	0.259569	0.00471146	CACNA2D2	0.289945	9.99e-07	TBC1D30	0.26082	0.00876886
RFC5	-0.282983	3.11267e-22	LOC101928978	-0.21115	2.78e-06	BSPH1	-0.475984	3.1179e-05	PIGX	-0.259442	0.00473246	THEG	-0.289908	1e-06	DPEP2	-0.260787	0.00877754
SLC39A2	-0.282966	3.13168e-22	CHMP4B	0.21113	2.79e-06	XLOC_004016	-0.475959	3.12136e-05	BCORL2	0.2593	0.00475625	C10orf97	0.289908	1e-06	GK	0.260785	0.00877824
SAMM50	-0.282962	3.13523e-22	MLLT4	0.211126	2.79e-06	C4orf45	-0.475947	3.123e-05	CHCHD6	-0.259238	0.00476663	DKFZp434K191	-0.289878	1.01e-06	NQO2	0.260764	0.0087839
STON1	-0.282921	3.18132e-22	ZNF766	0.211084	2.8e-06	LINC00305	-0.475935	3.12463e-05	ARL5A	0.259145	0.00478222	BLVRA	0.289794	1.01e-06	NRG4	0.26072	0.00879567
REEP3	0.28287	3.23802e-22	SV2A	-0.210957	2.84e-06	SPO11	-0.475896	3.13e-05	EFCAB4A	0.259141	0.00478289	FGD1	-0.289775	1.01e-06	SHANK3	-0.260705	0.0087997
C5orf49	0.282851	3.25931e-22	LRRC42	0.210914	2.86e-06	IL31	-0.475819	3.14049e-05	LOC100130746	0.259121	0.0047862	CASD1	0.289658	1.03e-06	BACE2	0.260685	0.00880502
C11orf84	-0.282749	3.37811e-22	ERO1LB	0.210869	2.87e-06	PDILT	-0.475813	3.14134e-05	C7orf59	-0.259054	0.00479754	GPR113	-0.289597	1.03e-06	LDB2	-0.260673	0.00880822
SP110	0.282681	3.45963e-22	ZFAND2B	0.210856	2.87e-06	LOC441167	-0.475799	3.14323e-05	MED24	0.259053	0.00479762	AUH	0.289587	1.03e-06	PFN2	0.260638	0.00881754
B4GALT6	-0.282636	3.51459e-22	SNX6	0.210826	2.88e-06	ZFAND1	0.475769	3.14743e-05	ERCC1	-0.259046	0.00479879	C17orf70	-0.289478	1.04e-06	LOC100131043	-0.260609	0.00882546
RNF126	-0.282634	3.51673e-22	SLC35G1	-0.210816	2.89e-06	XLOC_008473	-0.475731	3.15264e-05	PSG4	0.259032	0.00480127	ARL5A	0.289451	1.04e-06	NUSAP1	0.260608	0.00882561
ZDHHC9	0.282634	3.51678e-22	ZG16B	0.210762	2.9e-06	PAX2	-0.475721	3.15399e-05	C1orf55	0.259007	0.00480549	SMAD6	0.289399	1.05e-06	LOC102724009	-0.260571	0.00883583
C14orf34	-0.282599	3.55975e-22	CUL4B	0.210686	2.93e-06	PPP1R3A	-0.475717	3.15456e-05	LOC388177	0.25898	0.00481006	FN5	0.289287	1.06e-06	CMTM7	-0.260545	0.00884265
RNASE1	0.282592	3.56948e-22	UGT2B4	0.210594	2.96e-06	CLEC4C	-0.475704	3.15632e-05	CHORDC1	0.258935	0.00481763	GNE	0.289253	1.06e-06	LOC102724387	0.260524	0.0088484
HAVCR1	0.282575	3.58989e-22	ARID1A	0.210549	2.97e-06	GLT8D1	0.475691	3.15821e-05	FEZF1	0.258911	0.00482158	PINK1	0.28924	1.06e-06	FLJ38379	-0.260505	0.00885351
TET3	-0.282511	3.67195e-22	FLJ31306	0.210498	2.99e-06	BTN2A1	-0.475639	3.16526e-05	OR10H1	0.258904	0.00482288	DKFZP566N034	0.289213	1.07e-06	FHL3	-0.260501	0.00885449
TM9SF1	0.282507	3.67597e-22	SLC19A3	0.210436	3.01e-06	C17orf105	-0.475633	3.16617e-05	RNF126	-0.258837	0.00483428	LOC651987	-0.289143	1.07e-06	NEK7	-0.260298	0.00890956
SH2D4A	0.282471	3.72313e-22	SNAPC4	-0.210396	3.03e-06	PIGU	0.475623	3.16754e-05	NDN	-0.258791	0.00484204	LOC644542	-0.289129	1.08e-06	WIPF1	-0.260275	0.00891569
ALG14	0.282425	3.78322e-22	DSG4	-0.210387	3.03e-06	SOX14	-0.475616	3.16857e-05	MCM3AP	-0.258701	0.00485733	ALKBH	0.28904	1.08e-06	DAB2	-0.260131	0.00895511
RNASE7	-0.282356	3.87542e-22	AP4S1	0.210342	3.04e-06	ANKRD11	-0.475597	3.17119e-05	LOC730004	-0.258661	0.00486417	FOXM1	-0.288996	1.09e-06	CA8	0.259943	0.00900657
MAGEA4	-0.282339	3.89892e-22	SAV1	0.21033	3.05e-06	LOC100131654	-0.475553	3.1773e-05	ATP6V0D2	0.258533	0.004886	ACSL3	0.288991	1.09e-06	TNRC6A	-0.259911	0.00901515
BCL8	-0.282338	3.90006e-22	B3GALT6	0.210304	3.06e-06	TAT	-0.475541	3.17891e-05	OR4K2	-0.258421	0.00490532	ACOX2	0.28896	1.09e-06	RP11-589P10.5	-0.259878	0.0090242
CNBP	-0.282316	3.93069e-22	BRMS1L	0.210293	3.06e-06	OR6S1	-0.475518	3.18209e-05	C21orf91	-0.25835	0.00491742	CLDND2	-0.28896	1.09e-06	SLC22A18	0.259872	0.00902607
RFTN1	0.282229	4.05177e-22	FAM53B	-0.210225	3.08e-06	LOC729658	-0.475512	3.18298e-05	TESK2	-0.258333	0.00492036	HDHD2	0.288959	1.09e-06	UTRN	-0.259867	0.00902721
LOC653566	0.282224	4.05881e-22	MOCOS	0.21021	3.09e-06	DEFA6	-0.475457	3.19059e-05	FLJ34503	0.258294	0.0049272	RPUSD2	-0.288919	1.1e-06	USP31	-0.259833	0.00903669
TMED5	0.282071	4.28188e-22	RP11-214K3.20	-0.210183	3.1e-06	TNNI1	-0.475422	3.19552e-05	FAM108C1	0.258252	0.00493447	APIP	0.288907	1.1e-06	BUB3	0.259784	0.00905025
HAS3	-0.281999	4.38927e-22	ZNF626	0.210056	3.14e-06	C1orf150	-0.475419	3.19583e-05	VPS16	-0.258236	0.00493723	ZF	0.288733	1.11e-06	BMP8A	-0.259703	0.00907252
PRICKLE3	-0.281995	4.39588e-22	MAP3K8	0.210041	3.15e-06	DET1	0.475386	3.20044e-05	ERO1LB	0.258194	0.00494444	LIG1	-0.288726	1.11e-06	PPP1R11	0.259682	0.00907814
RDH10	0.281994	4.39744e-22	ZNF117	0.209971	3.17e-06	RASGRF1	-0.475385	3.20065e-05	FLJ38482	0.258111	0.00495876	HSPC268	-0.288674	1.12e-06	SNORA37	-0.259603	0.0091
PDK4	0.281993	4.39994e-22	LINC00537	-0.209956	3.18e-06	LOC284688	-0.475342	3.2066e-05	FLT3LG	-0.25806	0.00496763	PLA2G4A	0.288614	1.13e-06	ARL11	-0.259562	0.00911152
DBR1	-0.281784	4.73162e-22	MYH11	-0.2099	3.2e-06	ASB11	-0.475338	3.20717e-05	FLVCR1	0.257952	0.0049865	GPBP1	0.288557	1.13e-06	RPP25L	0.259555	0.00911351
C12orf70	-0.281757	4.77586e-22	GRP	-0.209884	3.2e-06	NXPH3	-0.475333	3.20789e-05	OGFRL1	-0.257902	0.00499526	TST	0.288516	1.14e-06	NEUROG2	0.259476	0.00913524
GSTM2	-0.281734	4.81509e-22	TAPT1	0.209864	3.21e-06	MLN	-0.475327	3.20869e-05	LRRC16A	0.257802	0.00501279	C13orf23	0.288429	1.14e-06	YARS2	0.259474	0.00913586
SCNN1A	0.281723	4.83328e-22	BBS5	0.209801	3.23e-06	GK2	-0.47529	3.21389e-05	LOC646882	0.25776	0.00502003	LOC158160	0.288386	1.15e-06	CEP55	0.259456	0.00914095
FOXN1	-0.281615	5.01822e-22	ME3	0.209797	3.23e-06	SPZ1	-0.475242	3.22072e-05	WNT7A	-0.257747	0.00502243	SPARCL1	0.288353	1.15e-06	LOC157562	-0.259392	0.00915863
SERPINA1	0.281584	5.07292e-22	BLMH	-0.209792	3.23e-06	DAOA-AS1	-0.475217	3.22417e-05	HACL1	-0.257695	0.00503159	LEPR	0.288285	1.16e-06	PDS5B	-0.259375	0.00916337
EPAS1	0.281519	5.18825e-22	MISP	0.20966	3.28e-06	DEFB119	-0.475215	3.22446e-05	PRKX	-0.257651	0.0050393	KNTC1	-0.288086	1.18e-06	HVCN1	-0.259355	0.00916897
C5orf27	0.281496	5.23043e-22	ATP5L	0.209639	3.29e-06	XLOC_002070	-0.475191	3.22779e-05	C3orf23	0.257621	0.00504459	LOC647210	-0.288076	1.18e-06	PTGER4	-0.259307	0.00918222
GPI	-0.281413	5.38334e-22	TP53RK	0.209587	3.31e-06	XLOC_002319	-0.475177	3.2298e-05	PCTK2	0.257595	0.00504915	LOC90693	0.28803	1.19e-06	TROAP	0.259299	0.0091845
ERC2	-0.281394	5.41927e-22	ST14	0.209584	3.31e-06	OR2T11	-0.475143	3.23457e-05	FNIP1	0.257581	0.00505155	GMPR2	0.288026	1.19e-06	TRIB3	0.259295	0.00918556
SCNN1G	0.281358	5.48829e-22	AKT1	0.209566	3.32e-06	GNAT3	-0.475114	3.23868e-05	LOC647195	0.257552	0.00505682	RDX	0.288003	1.19e-06	SMTNL2	-0.259278	0.00919035
NSUN7	0.281162	5.87418e-22	DYX1C1	0.209443	3.36e-06	OR14A16	-0.475084	3.24299e-05	ZKSCAN3	0.257521	0.00506225	APRIN	0.28798	1.19e-06	POLB	0.259114	0.00923628
BCAS3	-0.281119	5.96306e-22	RP11-173M1.8	0.209373	3.39e-06	NCR1	-0.475027	3.25108e-05	LOC646784	-0.257518	0.00506282	MGST3	0.287927	1.2e-06	CHST11	-0.259104	0.00923893
FBLN5	0.281087	6.03043e-22	TMEM241	0.209358	3.39e-06	FAM55A	-0.475019	3.25219e-05	SDHAF1	-0.257518	0.00506282	CD151	0.287861	1.2e-06	PPAPDC3	-0.259046	0.00925544
ARSI	-0.28081	6.63849e-22	NTNG2	-0.209288	3.42e-06	NGB	-0.47498	3.25772e-05	NANS	0.257515	0.00506326	LOC652458	0.287826	1.21e-06	KIAA0226L	-0.259044	0.0092559
TRIM16	-0.280799	6.66524e-22	SLC16A4	0.209272	3.42e-06	AS3MT	-0.474959	3.26071e-05	SCGB1D4	-0.257476	0.00507021	SRR	0.287815	1.21e-06	ESPL1	0.25894	0.00928529
ARID4A	0.280794	6.67539e-22	CYP3A43	0.209267	3.43e-06	LOC100129744	-0.474905	3.2683e-05	LOC91431	-0.257398	0.00508399	LOC389641	0.287814	1.21e-06	ARHGAP23	-0.258903	0.0092955
CLIP4	-0.280688	6.92576e-22	MGC57346	-0.209232	3.44e-06	OR13C3	-0.474895	3.26983e-05	GSPT1	0.25739	0.00508542	MLX	0.287767	1.21e-06	LOC100130872	-0.258863	0.00930696
UAP1	0.280675	6.95636e-22	DLX2	-0.209201	3.45e-06	CHD5	-0.474814	3.28132e-05	GOLGA2LY2	0.257262	0.00510819	AQP5	0.287723	1.22e-06	NOVA1	0.25885	0.00931043
?|653553	-0.280622	7.08667e-22	KLHL13	-0.209156	3.47e-06	TGM4	-0.474767	3.28812e-05	CHRD	0.257249	0.00511055	ZNF563	-0.287641	1.23e-06	AOX1	-0.258836	0.00931452
ESYT3	0.280603	7.13416e-22	C1GALT1	0.208964	3.54e-06	XLOC_008362	-0.474686	3.29973e-05	POLA2	-0.257248	0.00511077	MGC11335	-0.287602	1.23e-06	ZNF639	0.258818	0.00931959
TUBA1C	-0.280586	7.17544e-22	ICE1	0.208937	3.55e-06	XLOC_013981	-0.474653	3.30441e-05	TTC8	0.257225	0.00511481	C11orf54	0.287539	1.24e-06	TSPAN18	-0.258807	0.00932279
TRAM1	0.280532	7.31032e-22	ZMYND12	0.208925	3.56e-06	TMEM209	0.474629	3.30787e-05	C11orf20	0.257175	0.00512366	STIM1	0.287527	1.24e-06	CCL11	-0.258792	0.00932703
WDR54	-0.280531	7.3141e-22	LOC102723479	-0.208834	3.59e-06	ANKRD34C	-0.47462	3.30911e-05	AGPAT1	0.257168	0.00512507	LOC653566	0.287512	1.24e-06	NIT2	0.258737	0.00934254
PCDHA12	0.280437	7.55524e-22	RBM4	0.208769	3.62e-06	DKK4	-0.474524	3.32299e-05	N-PAC	0.257162	0.00512601	CNGA1	0.2875	1.24e-06	C1orf220	-0.258691	0.00935555
IGF2BP3	-0.280425	7.58667e-22	SEPHS1	0.208761	3.62e-06	PARVB	-0.474509	3.32527e-05	DERL2	0.257037	0.00514849	CLASP1	-0.287484	1.24e-06	SFXN4	0.258689	0.00935596
EHHADH	-0.280392	7.67541e-22	STK31	0.208684	3.65e-06	LOC641364	-0.474497	3.32695e-05	ZNF277	0.256996	0.00515589	LOC642477	-0.287478	1.25e-06	C3orf18	-0.258581	0.0093868
MAP3K4	-0.280311	7.89175e-22	C14orf80	0.208539	3.71e-06	LRIT1	-0.474478	3.32964e-05	HSPE1	0.256988	0.00515719	CCNF	-0.287319	1.26e-06	MMS19	-0.25845	0.00942411
TLX3	-0.280205	8.18713e-22	CCNJL	0.208506	3.72e-06	GMPR2	0.474436	3.33583e-05	C8orf38	0.256959	0.00516248	NKIRAS1	0.287155	1.28e-06	RRNAD1	0.258351	0.00945228
TREM1	0.2802	8.20131e-22	FZR1	-0.208479	3.74e-06	LOC286177	-0.474371	3.34527e-05	RUNX1T1	-0.256959	0.00516249	ZNF45	0.287062	1.29e-06	VPS37C	0.258311	0.00946364
GGH	-0.280114	8.44886e-22	FGGY	0.208477	3.74e-06	ZIC2	-0.474362	3.3465e-05	LPAR5	-0.256957	0.00516291	TBL3	-0.287023	1.3e-06	PPP1R35	0.258259	0.00947859
MAGEA9B	-0.280085	8.53404e-22	RTFDC1	0.20847	3.74e-06	DPY19L2P1	-0.474358	3.34707e-05	DARS2	0.25694	0.00516592	LPL	0.286965	1.3e-06	FAM186A	0.258144	0.00951162
FUCA1	0.280021	8.72646e-22	FGL1	0.208448	3.75e-06	CDRT15P1	-0.474342	3.34946e-05	DNAL1	0.256938	0.00516631	POTE14	-0.286956	1.3e-06	CASS4	-0.258132	0.00951518
DPYSL5	-0.279992	8.81589e-22	LRRC6	0.20841	3.76e-06	RNASE7	-0.474335	3.35054e-05	SCARF2	-0.25683	0.00518567	C4orf32	0.286906	1.31e-06	GP6	0.258072	0.00953231
FEM1A	-0.279972	8.87512e-22	LINC00862	0.208398	3.77e-06	KRTAP4-9	-0.474316	3.35329e-05	KLK10	0.256777	0.0051953	DCP2	0.286739	1.33e-06	RAB23	-0.258029	0.00954484
SESTD1	0.279902	9.09455e-22	C14orf119	0.20834	3.79e-06	GBGT1	-0.474261	3.36129e-05	HOXA4	-0.256768	0.00519694	TM2D3	0.286735	1.33e-06	ASGR2	-0.257935	0.00957212
LUZP6	-0.279872	9.18863e-22	APBA2	-0.208329	3.8e-06	XLOC_006237	-0.474221	3.36717e-05	PFDN6	0.256713	0.00520688	TFCP2L1	0.286704	1.33e-06	NUAK1	-0.257855	0.0095953
SGSM1	0.279826	9.33536e-22	DNAJC28	0.208305	3.81e-06	PRR9	-0.474184	3.37257e-05	LOC100130221	0.256696	0.0052101	OCIAD2	0.286562	1.35e-06	LOC340340	0.257836	0.00960069
ACOT4	0.279771	9.51321e-22	NUP155	0.20826	3.83e-06	GABRA6	-0.474133	3.3801e-05	COL27A1	-0.256659	0.00521669	METTL7A	0.286552	1.35e-06	TCF7	-0.257727	0.00963219
NDUFA4L2	-0.279751	9.58194e-22	RAB2A	0.208204	3.85e-06	C18orf42	-0.47412	3.38189e-05	GNAQ	0.256604	0.00522677	LOC651007	-0.286472	1.36e-06	HIST1H4D	0.257726	0.00963271
MAFG	-0.279746	9.59719e-22	PLK1	-0.208195	3.85e-06	GLRA2	-0.474105	3.38422e-05	KCTD14	0.256591	0.00522907	SCEL	0.286433	1.37e-06	C10orf54	-0.257721	0.00963413
LHX2	-0.279702	9.74355e-22	SIRPA	-0.208006	3.93e-06	SPAG11B	-0.474091	3.3863e-05	CARD14	0.256502	0.00524539	ISYNA1	-0.286429	1.37e-06	FAM43A	-0.2576	0.00966941
KRI1	-0.279688	9.7917e-22	ATP6AP2	0.207988	3.94e-06	LOC100129171	-0.474085	3.38713e-05	PLEKHB1	0.256467	0.00525171	CHD4	-0.2864	1.37e-06	PTH1R	-0.257589	0.00967253
ZNF710	0.27965	9.91903e-22	TMEM27	0.207968	3.95e-06	CCL22	-0.474084	3.38728e-05	LOC653885	0.256384	0.0052669	NLGN2	-0.286358	1.38e-06	CDK5RAP1	0.257504	0.00969726
CD302	0.279635	9.97361e-22	OBFC1	0.207959	3.95e-06	FAM47B	-0.474077	3.38826e-05	ATP6V1D	0.256378	0.00526804	GCNT3	0.286352	1.38e-06	ADCY7	-0.257502	0.00969788
PLCH2	-0.279568	1.02061e-21	C2CD3	0.207951	3.96e-06	INSL6	-0.474071	3.38922e-05	OSTbeta	0.256325	0.00527766	LOC649639	-0.286297	1.38e-06	PAK1	0.25746	0.00971031
RNASEH2A	-0.279532	1.03335e-21	SOX2	-0.207936	3.96e-06	OR51A4	-0.474023	3.39623e-05	LOC729209	-0.256213	0.00529834	LMNB2	-0.286231	1.39e-06	PDRG1	0.257444	0.00971487
GLRX	0.279473	1.05451e-21	TYRO3	-0.207922	3.97e-06	SEMA6B	-0.473979	3.4027e-05	OR5M3	0.256175	0.00530526	OAZ3	0.286222	1.39e-06	PDPN	-0.25741	0.00972477
CTAGE1	0.279453	1.06193e-21	DOCK5	0.20792	3.97e-06	ENPP7	-0.473943	3.40813e-05	USP33	-0.256125	0.00531451	CLCN3	0.286219	1.39e-06	ANKDD1A	-0.257397	0.00972858
TAF1B	-0.279443	1.06546e-21	PAX2	-0.207919	3.97e-06	LOC100287477	-0.473935	3.40928e-05	TMEM144	0.256096	0.00531982	SFTPA2	0.28615	1.4e-06	GIMAP2	-0.257388	0.00973141
WBSCR26	0.279442	1.06592e-21	LQFBS-1	-0.207876	3.99e-06	LOC338588	-0.473901	3.41431e-05	LTA4H	0.256085	0.00532201	CEP27	-0.286147	1.4e-06	LSM2	0.257378	0.00973433
DPY19L2P1	-0.279436	1.06817e-21	RALGAPB	0.207804	4.02e-06	VAMP1	-0.473841	3.42329e-05	LOC647451	0.256083	0.00532236	STARD10	0.286113	1.41e-06	LINC01215	-0.257352	0.0097419
FRAT1	0.279431	1.06995e-21	CASC1	0.207758	4.04e-06	OTOS	-0.473829	3.425e-05	ZCCHC8	0.255993	0.00533889	LOC643932	-0.286096	1.41e-06	RELL2	-0.257284	0.00976191
TBPL1	-0.27933	1.10794e-21	SOGA1	-0.207729	4.05e-06	HBCBP	-0.473803	3.42888e-05	LOC645688	0.255912	0.00535398	RWDD4A	0.286043	1.41e-06	BSPRY	0.25728	0.0097631
GSTO1	-0.279199	1.15922e-21	RASEF	0.207726	4.06e-06	CRYGC	-0.473771	3.43366e-05	FBXO25	0.255893	0.00535762	CNNM1	-0.286033	1.42e-06	MIAT	-0.257279	0.00976331
CD3EAP	-0.279123	1.18991e-21	LOC100996457	0.207721	4.06e-06	DEFB135	-0.473717	3.44172e-05	ZMIZ2	-0.255885	0.00535906	PDHX	0.286001	1.42e-06	KCNK1	0.257267	0.00976705
SLC19A2	0.279085	1.20538e-21	HS3ST5	-0.207691	4.07e-06	LOC285547	-0.473682	3.44689e-05	LOC645084	0.255871	0.00536159	PELI2	0.285918	1.43e-06	CABYR	0.257262	0.00976851
ZCWPW2	0.278988	1.24668e-21	KPNA6	0.207533	4.14e-06	SLIRP	0.473673	3.44831e-05	METAP2	0.25577	0.00538047	PFKFB4	-0.28591	1.43e-06	TMED3	0.257239	0.00977512
EHBP1	-0.278954	1.26134e-21	MCL1	0.207507	4.15e-06	LOC100506351	-0.473668	3.44906e-05	FNBP1	-0.255717	0.00539035	FKBP8	-0.285805	1.44e-06	H2BFM	0.25719	0.00978962
RBBP8	-0.278931	1.27137e-21	PRDX5	0.207497	4.16e-06	LOC401497	-0.473627	3.45515e-05	LBX2	0.255713	0.00539117	AFAP	-0.285803	1.44e-06	NEK3	-0.257188	0.00979011
MUC4	0.278893	1.28817e-21	LRRC16A	0.207479	4.17e-06	FLJ34223	-0.473622	3.45587e-05	LOC642384	0.255652	0.00540247	COL6A1	-0.285681	1.46e-06	MRPL24	0.257184	0.00979144
CYP4F3	-0.27879	1.3346e-21	RP11-134G8.8	-0.207465	4.17e-06	MS4A12	-0.47357	3.4637e-05	HAUS4	0.25564	0.00540479	TTK	-0.285663	1.46e-06	CHSY1	-0.257144	0.0098031
GALC	0.278758	1.34925e-21	MAT2A	0.207419	4.19e-06	C3orf72	-0.473563	3.46474e-05	ORAI2	-0.255482	0.00543447	FASTKD2	0.285648	1.46e-06	UGT1A6	0.257068	0.00982552
ECE2	-0.278707	1.37321e-21	SORT1	0.207414	4.2e-06	LOC100132005	-0.473548	3.46706e-05	CHN1	-0.255438	0.00544276	CD69	0.285621	1.47e-06	HIVEP3	-0.257049	0.00983124
PRRG2	0.27866	1.39545e-21	CLGN	0.207413	4.2e-06	OR4F4	-0.473544	3.46767e-05	TOMM7	-0.255418	0.00544666	TEX10	-0.285619	1.47e-06	JAZF1	-0.256997	0.00984677
CHODL	-0.278602	1.42345e-21	BCAT2	0.207403	4.2e-06	ZNF583	-0.473536	3.46887e-05	CEND1	0.255405	0.0054491	ZNF148	-0.285596	1.47e-06	SLCO3A1	-0.256926	0.00986773
LRP8	-0.278565	1.44206e-21	FOXN3	0.20739	4.21e-06	CYP4F22	-0.473496	3.47493e-05	MICALL1	-0.255255	0.00547738	FLJ20152	0.285562	1.48e-06	STRIP1	-0.256858	0.00988809
COQ6	0.278559	1.44465e-21	LOC101927550	-0.207361	4.22e-06	FABP2	-0.473487	3.47618e-05	LOC730077	-0.255173	0.00549304	SFRS11	0.285548	1.48e-06	XRCC6	0.256807	0.00990319
YWHAQ	-0.278554	1.44736e-21	CDK9	-0.207352	4.22e-06	PRAMEF12	-0.473434	3.48428e-05	LOC643534	-0.255084	0.00550987	LOC653111	-0.285546	1.48e-06	TMEM258	0.256784	0.00991006
TMEM20	-0.278541	1.45377e-21	PATZ1	0.207318	4.24e-06	C14orf177	-0.473434	3.48428e-05	FMO5	0.255049	0.00551665	TXNDC14	0.285504	1.48e-06	MS4A1	-0.25675	0.00992008
PRPH	-0.278463	1.49323e-21	LOC100506827	0.207282	4.26e-06	LOC574538	-0.47343	3.48482e-05	COL6A1	-0.255042	0.00551801	SFRS16	-0.285405	1.5e-06	GJA4	-0.256715	0.00993059
CENPM	-0.278433	1.50898e-21	S100A14	0.207266	4.26e-06	CDHR1	-0.473412	3.48762e-05	FRAT2	0.254988	0.00552819	C20orf35	0.285344	1.5e-06	NAALADL1	-0.256669	0.00994436
DDB2	-0.278383	1.53473e-21	HYI	0.20717	4.31e-06	XLOC_008361	-0.473411	3.48778e-05	ZNF576	-0.25498	0.00552986	HEXB	0.285279	1.51e-06	PPP1R3B	0.256642	0.00995242
SLC46A2	0.278354	1.5505e-21	TRIP12	0.207126	4.33e-06	BPIFB6	-0.473405	3.48856e-05	LOC100132229	0.254915	0.00554231	MLLT6	-0.285256	1.52e-06	FABP4	-0.256617	0.00996004
SYT1	-0.278312	1.57284e-21	ANKRD13C	0.20703	4.37e-06	PRNT	-0.473379	3.49261e-05	S1PR5	-0.254851	0.00555463	FLJ40448	0.285158	1.53e-06	GVINP1	-0.256595	0.00996646
RECQL	-0.278229	1.61836e-21	VEZT	0.206979	4.4e-06	DIRAS2	-0.473333	3.49961e-05	LOC390876	-0.254835	0.00555767	GBAP	-0.285152	1.53e-06	LOC100506071	-0.256537	0.00998398
WDR4	-0.278118	1.68114e-21	LCN2	0.206926	4.42e-06	CST9L	-0.47329	3.50614e-05	DPYSL3	-0.254789	0.00556637	UTX	0.285126	1.53e-06	FBXL5	-0.256402	0.0100246
APAF1	0.278029	1.7336e-21	CARD11	-0.206871	4.45e-06	LOC285766	-0.473289	3.50624e-05	C1orf216	-0.254786	0.00556707	CDH11	0.285125	1.53e-06	LOX	-0.256262	0.0100668
NDFIP1	0.278021	1.73815e-21	TMOD3	0.206794	4.49e-06	ERH	0.473193	3.52079e-05	C19orf10	0.254771	0.00556998	POLD1	-0.285085	1.54e-06	MANSC1	0.25607	0.0101249
C1orf168	0.278014	1.74258e-21	RP5-991G20.4	0.2067	4.53e-06	LOC100128830	-0.473163	3.52539e-05	LOC653748	-0.25467	0.00558936	NEIL2	0.285076	1.54e-06	CEP85L	-0.25601	0.0101433
ZSCAN2	0.277982	1.7616e-21	ARFGEF1	0.206686	4.54e-06	HSFY1P1	-0.473126	3.53109e-05	PMS2L5	-0.254645	0.00559432	RAB6A	0.285067	1.54e-06	UBE2S	0.255967	0.0101562
XKRX	0.277968	1.76975e-21	TNFRSF21	0.206617	4.58e-06	ARPP21	-0.47311	3.53347e-05	OR1E2	-0.25463	0.00559708	TXNDC	0.285044	1.54e-06	LRRTM2	-0.25596	0.0101584
LEPROTL1	0.277937	1.78878e-21	CASP12	0.206584	4.59e-06	SLC17A8	-0.473082	3.53787e-05	EGLN1	0.254625	0.00559812	MORC2	-0.285033	1.55e-06	MALT1	-0.255951	0.0101611
ACOT1	0.277881	1.82378e-21	SRSF10	0.206584	4.59e-06	KBTBD5	-0.473041	3.54413e-05	PHF13	-0.254578	0.0056072	DAPK1	0.285012	1.55e-06	LOC100996251	-0.255861	0.0101887
TOP1P1	0.277852	1.84197e-21	EPHB6	-0.20656	4.6e-06	TMEM225	-0.473015	3.54805e-05	LOC646791	0.254564	0.00560996	INSIG2	0.284976	1.55e-06	FERMT2	-0.255855	0.0101904
CPA4	-0.277789	1.88188e-21	ZMIZ1	-0.206546	4.61e-06	MYH15	-0.473	3.55044e-05	LOC729646	0.25454	0.00561454	SELO	-0.28493	1.56e-06	BAP1	-0.255825	0.0101996
GABRE	-0.277764	1.89849e-21	CSTF3	0.206525	4.62e-06	LOC401177	-0.472974	3.55447e-05	SLCO1B1	0.254505	0.00562136	MTCH2	0.284875	1.57e-06	EIF4G3	-0.255814	0.0102029
FHOD3	-0.277745	1.91049e-21	TSGA10	0.206481	4.64e-06	PRAMEF6	-0.472966	3.55559e-05	CMTM3	-0.254462	0.0056297	FLJ40113	-0.284871	1.57e-06	C19orf54	0.255814	0.0102031
ALG1	0.277742	1.91273e-21	ELK2AP	-0.206461	4.65e-06	MYCBP	0.472938	3.56002e-05	ACY1	0.254385	0.00564474	PTPLAD1	0.284859	1.57e-06	LOC280665	0.255781	0.010213
RSPH1	0.277736	1.91685e-21	NOSTRIN	0.206433	4.67e-06	KRTAP12-3	-0.472871	3.57026e-05	C12orf32	-0.254368	0.00564806	ROCK2	0.284777	1.58e-06	APBB1	-0.255692	0.0102404
FAM171B	-0.277544	2.04718e-21	ING2	0.206426	4.67e-06	INSM2	-0.472822	3.5779e-05	SERP1	0.25434	0.0056534	GPX6	-0.284737	1.59e-06	PVALB	-0.255635	0.0102579
TMTC2	0.277526	2.05967e-21	C12orf49	0.206401	4.68e-06	TMEM186	0.472794	3.58227e-05	TOM1L1	0.25433	0.00565547	ZDHHC8	-0.284723	1.59e-06	RFK	0.255601	0.0102685
UBL3	0.277523	2.06142e-21	PXMP4	0.206371	4.7e-06	ODF1	-0.472791	3.58273e-05	LOC100132394	-0.254326	0.00565624	FLJ20209	-0.284722	1.59e-06	LYPD6B	0.255586	0.0102728
C14orf147	0.27744	2.1208e-21	OTUD6B-AS1	0.206367	4.7e-06	DEFA10P	-0.472744	3.59e-05	LOC286208	0.254324	0.00565658	TOP1P2	0.284717	1.59e-06	HOXB-AS1	0.25554	0.010287
ORC3L	-0.277344	2.19184e-21	DICER1-AS1	0.20632	4.73e-06	CEBPE	-0.472728	3.59256e-05	FRMD8	-0.254318	0.00565781	ZNF615	0.284704	1.59e-06	MMRN1	-0.255536	0.0102884
C2	0.277339	2.19548e-21	TMPRSS3	0.206233	4.77e-06	MYOCD	-0.472656	3.60369e-05	HERC5	-0.254269	0.00566732	F25965	-0.284691	1.59e-06	PRDX5	0.255482	0.0103051
RHCG	-0.277289	2.23311e-21	STAU1	0.206225	4.77e-06	LOC100506241	-0.472619	3.60941e-05	KIAA1614	0.25417	0.0056868	EIF2B4	-0.28468	1.59e-06	TPST1	-0.255454	0.0103137
SUV420H1	0.277238	2.27302e-21	PAK7	-0.206202	4.79e-06	ABHD10	-0.472559	3.61893e-05	SUCLA2	0.254074	0.00570561	FLJ13231	0.284602	1.61e-06	DTX4	0.255149	0.0104081
TIMM44	-0.277214	2.29164e-21	RPN2	0.2062	4.79e-06	MTNR1A	-0.472548	3.62058e-05	LRGUK	0.254073	0.00570572	PIGM	0.284579	1.61e-06	ARG2	0.255111	0.01042
ANP32B	-0.277169	2.32693e-21	TXNDC16	0.206197	4.79e-06	LINC00347	-0.47252	3.62505e-05	KLHDC9	0.254022	0.00571581	FANCD2	-0.284487	1.62e-06	DUSP7	-0.255102	0.0104229
SH3YL1	0.277142	2.34892e-21	ZSWIM5	0.206116	4.83e-06	BUTR1	-0.4725	3.62818e-05	PTPRD	-0.253961	0.00572791	ZNF701	0.28445	1.63e-06	KIF1C	-0.254996	0.0104561
RILPL1	-0.277136	2.35358e-21	AKR1A1	0.20611	4.83e-06	SMARCD2	0.472489	3.62992e-05	DNAJB6	-0.253947	0.00573069	APBA3	-0.284433	1.63e-06	TUBGCP4	0.254979	0.0104611
EFNA1	0.277132	2.35692e-21	ZNF274	0.206078	4.85e-06	OR11G2	-0.472424	3.64007e-05	PRR15	0.253932	0.00573365	PPAN	-0.284401	1.63e-06	BUB1B	0.254974	0.0104629
C9orf114	-0.277127	2.36045e-21	MEIS1	0.206023	4.88e-06	IL17F	-0.472384	3.64637e-05	LOC649214	-0.253915	0.005737	TANC1	0.284364	1.64e-06	CCR8	-0.254882	0.0104916
DIAPH3	-0.276941	2.51541e-21	LOC100287221	-0.205983	4.9e-06	MYL10	-0.472254	3.66686e-05	ALDH2	0.253896	0.00574063	SMARCE1	0.284346	1.64e-06	PPP1R14B	0.25477	0.0105267
CNDP2	0.276871	2.57639e-21	HTRA1	-0.205895	4.95e-06	LINC00474	-0.472233	3.67019e-05	TOMM20	0.25388	0.00574386	UCK2	-0.284332	1.64e-06	DTYMK	0.254684	0.0105539
TMEM30B	0.276776	2.661e-21	IGLL1	-0.205881	4.95e-06	DDX1	0.472231	3.67055e-05	C12orf8	0.253876	0.00574469	C10orf11	0.284315	1.65e-06	SMAD7	-0.254667	0.0105592
ZNF69	0.27676	2.67616e-21	RBFOX3	-0.20581	4.99e-06	PYY	-0.472125	3.68748e-05	STK3	0.25387	0.0057459	HTF9C	-0.28416	1.67e-06	C2orf47	0.254667	0.0105593
FKBP4	-0.276591	2.83515e-21	C4orf32	0.205791	5e-06	LOC644841	-0.47211	3.68986e-05	HSD17B13	0.253781	0.00576356	TRAIP	-0.284132	1.67e-06	GPI	0.254631	0.0105704
RGS5	0.276551	2.87361e-21	METTL18	0.205778	5.01e-06	UROC1	-0.472091	3.69291e-05	C19orf71	0.253737	0.00577222	ENPP2	0.284052	1.68e-06	ATP6V1A	0.254532	0.0106018
CLSTN2	-0.276538	2.88641e-21	HABP2	0.205766	5.02e-06	OR9K2	-0.472084	3.694e-05	PLCXD1	0.253727	0.00577423	LOC644935	0.284026	1.69e-06	RP11-66N11.8	0.254512	0.0106081
ZNF720	0.276536	2.88819e-21	DDR2	-0.205761	5.02e-06	MRGPRX2	-0.47203	3.70256e-05	STEAP4	0.253676	0.0057844	LOC648622	0.283982	1.69e-06	ARHGAP11A	0.254485	0.0106166
CSNK2A2	-0.276475	2.94893e-21	ZNF396	0.20576	5.02e-06	LOC100506871	-0.472029	3.70274e-05	LOC652722	0.253623	0.00579487	TM7SF3	0.283949	1.7e-06	SNRPG	0.254331	0.0106656
CEP152	-0.27627	3.16272e-21	SLC22A15	0.205641	5.09e-06	PRAMEF10	-0.472021	3.704e-05	LOC284230	0.25362	0.00579561	TRDMT1	0.283878	1.71e-06	TRAF3IP3	-0.254326	0.0106673
CRELD1	0.276261	3.17193e-21	C3orf18	-0.205613	5.1e-06	LOC441052	-0.471986	3.70959e-05	TCTEX1D2	-0.253573	0.00580489	LOC151579	0.283802	1.72e-06	KLHL26	0.254266	0.0106861
SLC9A4	-0.27626	3.17321e-21	MSX1	-0.205563	5.13e-06	LOC651337	-0.471967	3.71259e-05	C9orf3	0.253571	0.00580527	ANKRD13	0.283795	1.72e-06	RASGRP1	-0.254189	0.0107107
C2orf44	-0.276217	3.21968e-21	TMEM178A	0.205563	5.13e-06	LCE4A	-0.471911	3.72172e-05	ZNF317	-0.253535	0.00581255	IFT88	0.283795	1.72e-06	LIX1L	-0.254186	0.0107116
RAB3B	-0.276217	3.22048e-21	LOC152225	0.205516	5.15e-06	LOC100128869	-0.471907	3.72238e-05	NAPEPLD	0.253532	0.00581309	LRBA	0.283753	1.73e-06	LLGL1	-0.254166	0.0107181
GIT1	-0.276025	3.43753e-21	POU2F2	-0.205465	5.18e-06	SYNGAP1	-0.471895	3.72418e-05	KIAA0232	0.253464	0.00582683	LOC196752	-0.283725	1.73e-06	RBP1	-0.254155	0.0107215
DNAJC4	0.275923	3.5585e-21	ZBTB43	-0.205344	5.25e-06	PKD1L1	-0.471877	3.72717e-05	LOC100132234	0.253456	0.00582826	RUNDC1	0.283695	1.74e-06	SHB	0.254143	0.0107254
TMPRSS6	0.275882	3.60869e-21	SCGB3A2	0.20517	5.35e-06	LINC00208	-0.471871	3.72804e-05	PLA2G2A	0.253404	0.00583881	MRPS28	0.283689	1.74e-06	BEND6	-0.254137	0.0107275
MSC	-0.275839	3.66263e-21	LGALS8	0.205094	5.39e-06	BMP15	-0.471853	3.73103e-05	COL16A1	-0.253373	0.00584501	LOC648995	-0.283672	1.74e-06	APEX1	0.254105	0.0107377
CCNA1	-0.275797	3.71552e-21	DIRC1	-0.205085	5.4e-06	LOC646743	-0.471852	3.73117e-05	CCM2	-0.253313	0.005857	PRG4	0.283661	1.74e-06	INPP5D	-0.254101	0.0107391
RAD51AP2	-0.275793	3.72052e-21	SULT1C2	0.20508	5.4e-06	ARHGEF1	-0.471841	3.7329e-05	TCTA	0.253293	0.00586112	LOC653265	-0.283635	1.75e-06	CTC-462L7.1	-0.254091	0.010742
MARVELD1	-0.275781	3.73547e-21	BTBD1	0.20508	5.4e-06	XLOC_005010	-0.471772	3.74405e-05	TIMM9	0.25324	0.00587172	PIGX	-0.283628	1.75e-06	LOC283731	-0.25407	0.010749
TUBB	-0.275763	3.75776e-21	TM9SF2	0.20508	5.4e-06	XLOC_007966	-0.471711	3.75393e-05	ALDH18A1	0.253191	0.00588163	MRPS35	0.283621	1.75e-06	FAM53B	-0.254059	0.0107523
ZNF556	-0.27576	3.76164e-21	IL13RA1	0.205046	5.42e-06	HSP90AA1	0.471645	3.76466e-05	LOC100134537	0.253113	0.00589748	GATAD2A	-0.28362	1.75e-06	TBX2	-0.253952	0.0107867
CCDC30	0.275718	3.81588e-21	LOXL3	-0.204997	5.45e-06	TMC1	-0.471621	3.76859e-05	LOC554206	-0.253076	0.00590494	SLC41A2	0.283613	1.75e-06	RAB38	0.253948	0.010788
KCTD14	0.275703	3.83552e-21	BARD1	0.204987	5.46e-06	C10orf40	-0.471609	3.7705e-05	ZHX1	0.253007	0.00591891	TM4SF11	0.283591	1.75e-06	CACNA1E	-0.253931	0.0107935
NPSR1	-0.275565	4.01931e-21	FAM76A	0.20493	5.49e-06	FLJ45872	-0.471583	3.77474e-05	KATNB1	-0.252974	0.00592563	LOC644204	-0.283547	1.76e-06	POU6F1	-0.253905	0.0108019
PRKAA1	0.275492	4.12076e-21	RASSF7	0.204914	5.5e-06	NT5C1A	-0.471536	3.78239e-05	PDE1B	-0.252922	0.00593631	BTG3	0.283533	1.76e-06	PTGER3	-0.253867	0.0108142
GAB2	0.275434	4.20251e-21	LCN15	-0.204898	5.51e-06	RNF151	-0.471535	3.78252e-05	LOC729236	0.25292	0.00593668	LONRF1	0.283518	1.77e-06	FOLH1B	0.2538	0.0108356
LOC285419	0.275369	4.29589e-21	LOC101927543	-0.204786	5.58e-06	TREML2P1	-0.471532	3.78299e-05	ZNF710	0.252824	0.0059563	RAB11A	0.283497	1.77e-06	COL5A3	-0.253791	0.0108385
SULF2	-0.27534	4.33836e-21	TOMM40L	0.204673	5.64e-06	LOC100134240	-0.471522	3.78469e-05	MXI1	0.252812	0.00595883	TNFRSF10A	0.283457	1.77e-06	LOC728392	-0.253764	0.0108472
BCHE	-0.275267	4.44683e-21	PCOLCE	-0.204671	5.65e-06	FAM166A	-0.471513	3.78612e-05	EGFL6	-0.252659	0.00599007	C13orf8	0.28335	1.79e-06	KLHL14	-0.253705	0.0108664
PRKCZ	0.275245	4.48137e-21	INTS4	0.204666	5.65e-06	LOC339568	-0.471469	3.79325e-05	GRK6	-0.252636	0.0059948	EIF4G1	-0.283337	1.79e-06	FUBP1	-0.253624	0.0108925
MTMR1	-0.275237	4.49359e-21	SLC35F3	-0.204638	5.67e-06	ZDHHC8	-0.471427	3.80021e-05	HYOU1	0.252624	0.00599734	RAB9A	0.283278	1.8e-06	THTPA	0.253612	0.0108963
TMEM41B	0.274839	5.14094e-21	FBXO3	0.204513	5.74e-06	LOC100131129	-0.471424	3.80074e-05	DDX21	0.2526	0.00600221	STS	0.283178	1.82e-06	FOXD2-AS1	0.253601	0.0109
B4GALT4	-0.274772	5.259e-21	LIMCH1	0.204455	5.78e-06	RXFP4	-0.471421	3.8012e-05	ARL13A	0.252475	0.00602799	RIN2	0.283126	1.83e-06	TXNIP	-0.253591	0.0109031
LY6G6E	-0.274767	5.26917e-21	FANCC	-0.204432	5.79e-06	OR2T4	-0.471285	3.82358e-05	ATL2	0.252356	0.00605262	LOC649591	-0.283105	1.83e-06	CD84	-0.253588	0.0109043
LPAR5	-0.27475	5.29888e-21	C10orf90	-0.204381	5.82e-06	ATXN3L	-0.471228	3.83285e-05	TXNL4B	-0.25228	0.00606841	KIAA0415	-0.2831	1.83e-06	TAB2	-0.253477	0.0109402
RNASEH1	-0.274704	5.38149e-21	CCPG1	0.20438	5.82e-06	ARAP1	-0.471224	3.83363e-05	SKP1	0.252221	0.00608075	SMARCA5	0.283068	1.84e-06	SPARCL1	-0.253454	0.0109478
SAE1	-0.274687	5.41234e-21	PDXK	0.204366	5.83e-06	TTN	-0.471207	3.83642e-05	LOC387820	-0.252216	0.00608172	C14orf24	0.283041	1.84e-06	CEP120	-0.253372	0.0109744
MAK	0.274603	5.5697e-21	METTL17	0.204312	5.87e-06	C14orf48	-0.47119	3.83917e-05	ABCB1	0.252204	0.00608436	PLCXD3	0.283019	1.84e-06	PHOSPHO2	0.253345	0.0109832
TBC1D12	0.274587	5.5986e-21	ETS2	0.204213	5.93e-06	DUSP21	-0.471147	3.84628e-05	ACAT1	0.252196	0.00608588	TMF1	0.283005	1.85e-06	KLK8	0.253344	0.0109835
SH3GL3	-0.274574	5.62403e-21	ETV6	0.204162	5.96e-06	SDC4P	-0.471145	3.84667e-05	DLAT	0.252175	0.00609034	LOC652264	-0.282985	1.85e-06	NDUFA8	0.253297	0.0109987
C20orf197	0.274554	5.66323e-21	EMILIN2	-0.204087	6.01e-06	OR10T2	-0.471143	3.84692e-05	CSMD1	0.252161	0.0060932	SPATA13	0.282983	1.85e-06	MCCC2	0.253248	0.0110149
TRDN	-0.274485	5.79556e-21	CERCAM	-0.204086	6.01e-06	GRXCR2	-0.471123	3.85036e-05	RPL37A	0.252144	0.00609672	RABGGTB	0.282927	1.86e-06	ZNF616	0.253232	0.0110202
CCT7	-0.274452	5.86144e-21	GPR63	-0.204079	6.02e-06	LOC285692	-0.471073	3.8586e-05	HCN2	-0.252095	0.00610694	USP15	0.282885	1.87e-06	TIGD7	0.253231	0.0110203
TPCN1	0.274353	6.0606e-21	RNF114	0.204016	6.06e-06	SPRYD3	0.471029	3.86585e-05	NEIL2	0.252027	0.00612128	OPN3	0.282862	1.87e-06	SERINC1	-0.253229	0.011021
SORCS3	-0.274314	6.1416e-21	SPA17	0.204007	6.06e-06	C19orf34	-0.471025	3.86667e-05	LOC728098	0.251927	0.0061423	HS2ST1	0.28278	1.88e-06	BCCIP	0.253193	0.0110327
TMEM66	0.274192	6.39964e-21	SFT2D1	0.20385	6.17e-06	MGC39545	-0.470969	3.87598e-05	FAM175B	0.251849	0.00615867	TFF3	0.282732	1.89e-06	ADAM12	-0.253155	0.0110452
C10orf32	0.274152	6.48676e-21	AQP4	0.203821	6.18e-06	EFCAB5	-0.470947	3.87954e-05	HSP90AB1	0.251689	0.00619248	SNN	0.282582	1.92e-06	GRSF1	0.253139	0.0110505
HRG	-0.274125	6.54542e-21	CCDC121	0.203815	6.19e-06	LOC442132	-0.470932	3.88206e-05	GLIPR2	-0.251587	0.00621404	SNTB1	0.282486	1.93e-06	PWWP2B	0.253078	0.0110707
SLC12A6	-0.274119	6.55894e-21	GPR137C	0.203783	6.21e-06	HEPACAM	-0.470928	3.88281e-05	MRPL52	0.251584	0.00621461	KIF21A	0.282477	1.93e-06	COL6A6	-0.253076	0.0110714
KIF23	-0.274044	6.72598e-21	LINC00623	0.203742	6.24e-06	MGAM	-0.470911	3.88571e-05	CTSK	-0.251521	0.00622808	KIAA0776	0.282459	1.94e-06	LOC285178	-0.253008	0.0110938
DLL4	0.273922	7.01088e-21	SPHK1	-0.203689	6.27e-06	LOC100130542	-0.470806	3.90324e-05	C10orf57	0.251445	0.00624427	SNRPD3	0.282442	1.94e-06	MGC10814	-0.252985	0.0111011
ZNF280A	-0.273735	7.46507e-21	VMA21	-0.203641	6.3e-06	TSSK6	-0.470791	3.90574e-05	LOC401717	-0.251377	0.0062587	TP53I11	0.282386	1.95e-06	LRRC8E	0.252965	0.0111077
RCN2	-0.273716	7.51347e-21	LOC101928107	-0.203627	6.31e-06	OR2M2	-0.470748	3.91305e-05	PSMD9	-0.251375	0.0062591	CRHR1	-0.282337	1.96e-06	CD247	-0.25296	0.0111094
C22orf28	-0.27367	7.63225e-21	AC018766.6	-0.2036	6.33e-06	LOC100132612	-0.470731	3.91587e-05	TSPAN11	0.251371	0.0062601	LOC644599	-0.282337	1.96e-06	FAM53B-AS1	-0.252907	0.0111268
SDR9C7	-0.273536	7.98322e-21	DIO2	-0.203596	6.33e-06	TBR1	-0.470697	3.92163e-05	WDR89	0.25137	0.00626024	RSBN1	0.282311	1.96e-06	PCNP	0.252837	0.0111502
PPP1R13B	0.27351	8.05393e-21	BTBD8	0.203567	6.35e-06	CCDC36	-0.47068	3.9244e-05	C18orf45	0.251364	0.00626151	B2M	0.282305	1.96e-06	NOLC1	0.252834	0.0111509
KLHL30	0.273454	8.20606e-21	KDELC1	-0.203562	6.36e-06	ARSH	-0.470673	3.92558e-05	YIPF4	0.251241	0.00628784	SLC33A1	0.282272	1.97e-06	MFAP4	-0.252814	0.0111578
CTPS	-0.273379	8.4172e-21	CXCL1	0.203516	6.39e-06	LOC91149	-0.470614	3.93554e-05	KIAA0528	0.251159	0.00630555	ZFP106	0.282242	1.97e-06	CXorf65	-0.252797	0.0111634
GDA	-0.27337	8.44117e-21	SLC17A9	-0.203415	6.46e-06	LOC646629	-0.470552	3.94611e-05	C1orf54	-0.251144	0.0063087	ZBED1	0.282181	1.98e-06	BTLA	-0.252772	0.0111716
ANKRD20A3	-0.273365	8.45651e-21	PXK	-0.203379	6.48e-06	LOC147093	-0.470541	3.94799e-05	BMP7	-0.251126	0.00631249	NOTCH2	0.282134	1.99e-06	ELOVL4	-0.252723	0.0111878
C20orf56	0.273362	8.46559e-21	HOMER1	0.203338	6.51e-06	LOC100131821	-0.470501	3.95469e-05	LOC647391	-0.251089	0.00632058	MAP1A	-0.282132	1.99e-06	YAF2	0.2527	0.0111954
PIGS	-0.273235	8.83445e-21	RAB7B	-0.203318	6.53e-06	FBXO21	0.470497	3.95541e-05	MYL4	-0.251064	0.00632599	PTTG1IP	0.282116	1.99e-06	PYROXD2	0.252697	0.0111966
C7orf51	-0.273229	8.85377e-21	LYST	-0.203266	6.56e-06	LINC00222	-0.47046	3.96166e-05	ANKZF1	0.250985	0.00634292	AAAS	-0.282095	2e-06	XIRP2	-0.252611	0.0112248
POLA2	-0.273224	8.86625e-21	ZNF275	-0.203264	6.56e-06	AIPL1	-0.470412	3.9699e-05	DEFB103A	-0.250971	0.00634593	FLJ90396	0.282084	2e-06	FNBP1	-0.252573	0.0112378
C12orf27	0.273176	9.01058e-21	ADCY5	-0.203192	6.61e-06	LAMB1	-0.470399	3.97222e-05	GPX8	-0.250918	0.00635744	NDRG4	-0.282059	2e-06	IKZF3	-0.252487	0.0112662
AZGP1	0.273168	9.03604e-21	ZNF606	0.203129	6.66e-06	LOC100507465	-0.470308	3.98777e-05	LOC400352	0.250912	0.00635874	CHD6	0.282037	2.01e-06	FMOD	-0.252447	0.0112795
C3orf67	-0.27306	9.37168e-21	PAPSS2	0.20312	6.66e-06	CYLC1	-0.470256	3.99666e-05	ENDOG	0.250894	0.00636272	TOR1A	0.282037	2.01e-06	SMCR8	-0.252375	0.0113037
SCD5	-0.273058	9.37596e-21	LOC100505716	-0.203074	6.7e-06	OR2S2	-0.470228	4.00147e-05	GPRC5A	0.250792	0.0063848	MAPRE3	-0.281994	2.02e-06	HEXA-AS1	0.252367	0.0113065
IL1F5	-0.273016	9.50994e-21	SCAF8	0.203072	6.7e-06	C3orf49	-0.470201	4.00609e-05	SNX8	-0.250758	0.0063923	AQP1	0.281962	2.02e-06	CPNE5	-0.252365	0.011307
SYNJ2BP	0.272986	9.60628e-21	DENND2D	0.203031	6.73e-06	RBMS2	-0.470195	4.00708e-05	C12orf23	0.25069	0.00640693	C10orf26	0.281953	2.02e-06	ICK	0.252295	0.0113306
DNAH2	0.272872	9.98289e-21	IKZF5	0.202915	6.81e-06	CHRNA4	-0.470164	4.01245e-05	SNORD71	0.250585	0.00642993	ICHTHYIN	-0.281935	2.03e-06	GCAT	0.252291	0.0113318
AQP10	-0.272844	1.00766e-20	KRT6A	-0.202907	6.82e-06	WDR87	-0.470097	4.02396e-05	LOC652034	0.250491	0.00645059	SORT1	0.281854	2.04e-06	SNX20	-0.252284	0.0113343
RAB5A	0.272709	1.05431e-20	CIZ1	-0.202901	6.82e-06	LOC339316	-0.469997	4.04125e-05	NUDT1	-0.250475	0.00645405	KIAA0319L	0.281847	2.04e-06	CUL5	0.252237	0.01135
SPC24	-0.272691	1.06054e-20	MLLT10	0.202845	6.86e-06	XLOC_013282	-0.469931	4.05277e-05	LOC401677	-0.250408	0.00646884	DUSP1	0.281796	2.05e-06	KLF17	-0.252236	0.0113504
MECOM	0.272669	1.06834e-20	METTL14	0.202791	6.9e-06	CCDC141	-0.469903	4.05763e-05	LOC100134300	0.250368	0.00647753	NALP1	-0.281756	2.06e-06	STOML2	0.252227	0.0113532
C20orf72	-0.272613	1.0889e-20	TOP2B	0.202741	6.94e-06	LOC338667	-0.469874	4.06265e-05	FLJ33630	0.250364	0.00647841	C3orf64	0.281741	2.06e-06	SLC48A1	0.252115	0.011391
KATNA1	-0.27258	1.10097e-20	PUM1	0.202703	6.97e-06	PP13004	-0.469874	4.06273e-05	C6orf225	-0.250327	0.00648653	KLC3	-0.28167	2.07e-06	SGSM3	0.252093	0.0113984
TPRA1	-0.272481	1.13799e-20	ATP6V0A4	0.202651	7.01e-06	OR4C6	-0.469867	4.06388e-05	LOC643186	-0.250301	0.00649238	ACTR3	0.281638	2.08e-06	THAP1	0.251909	0.0114604
ZDHHC21	0.272434	1.1562e-20	YPEL1	0.202569	7.07e-06	KRT35	-0.469867	4.06399e-05	LOC653238	0.250271	0.00649902	DAG1	0.281597	2.09e-06	MMRN2	-0.251887	0.0114679
LRRC8D	-0.272418	1.16246e-20	ELANE	-0.202568	7.07e-06	S100A5	-0.469845	4.06774e-05	TESK1	-0.250263	0.00650085	LTBP4	-0.281583	2.09e-06	RIOK1	0.251839	0.0114842
PRC1	-0.272409	1.16581e-20	C1RL-AS1	-0.202566	7.07e-06	HERC2	-0.469732	4.08755e-05	UNC119	-0.250126	0.00653107	WIF1	0.281477	2.11e-06	LRRC58	0.251797	0.0114987
TTLL6	0.272284	1.21592e-20	UGT2B15	0.202525	7.1e-06	TPO	-0.46973	4.08791e-05	LAG3	-0.25012	0.00653241	LOC652389	-0.281449	2.11e-06	FGFR1	-0.251638	0.0115528
UBR1	0.272252	1.22871e-20	HMGN1	0.202495	7.12e-06	HPS1	-0.469621	4.10705e-05	HMG20B	-0.250094	0.0065381	LOC654342	-0.281414	2.12e-06	PRKD3	-0.251631	0.0115551
C1orf130	0.272204	1.24878e-20	PRUNE	0.202399	7.2e-06	RAD9B	-0.469615	4.10802e-05	ANKRD9	0.250003	0.00655834	ARFGEF1	0.281387	2.12e-06	C11orf71	0.251551	0.0115823
PELI3	-0.272119	1.28486e-20	FAAH	0.202337	7.24e-06	ZNF664	0.469578	4.11461e-05	LOC651576	0.250001	0.0065589	LOC649422	-0.281366	2.13e-06	RP11-138I18.2	-0.251512	0.0115956
TBX3	-0.272061	1.31004e-20	NSUN2	0.202292	7.28e-06	LOC646241	-0.46955	4.11958e-05	ATXN2	0.249985	0.00656253	GSK3A	0.281348	2.13e-06	CHMP4B	0.251475	0.0116085
MARCKS	-0.272045	1.31699e-20	CLIC6	0.202252	7.31e-06	LOC440031	-0.469542	4.12103e-05	LOC728888	-0.249979	0.00656375	UQCRC2	0.281324	2.14e-06	LINC00689	0.251438	0.011621
MN1	-0.272039	1.31985e-20	C14orf182	0.202229	7.33e-06	KIAA1383	-0.469406	4.14498e-05	SLC16A4	0.249921	0.00657663	C7orf28A	0.281289	2.14e-06	SUMO1	0.251429	0.0116242
LOC100101938	-0.271982	1.34522e-20	TTYH2	-0.202054	7.47e-06	OR4A15	-0.469356	4.15386e-05	LOC643911	0.249812	0.00660107	DGCR8	-0.281237	2.15e-06	SEMA4B	0.251414	0.0116293
SAMD4B	-0.271957	1.35662e-20	PTK6	0.20205	7.47e-06	OR5AP2	-0.469282	4.16718e-05	ABCC6	0.249777	0.00660884	SLC5A6	-0.281221	2.16e-06	SCIMP	-0.251398	0.0116349
UNC119	-0.27192	1.37344e-20	SERINC1	0.201964	7.54e-06	LECT2	-0.469253	4.17233e-05	CARM1	-0.249652	0.00663705	LOC554208	-0.281204	2.16e-06	IDH3A	0.251397	0.0116351
FILIP1	0.271886	1.38898e-20	RAB2B	0.201952	7.55e-06	LINC00282	-0.46923	4.1764e-05	SERPINB6	0.249636	0.00664052	ENSA	0.28119	2.16e-06	ARHGAP18	-0.251382	0.0116403
OTOP2	-0.271779	1.43954e-20	SLC46A2	0.201944	7.55e-06	FUT7	-0.469165	4.18801e-05	EIF2B5	-0.249609	0.00664677	DYRK1A	0.281178	2.16e-06	TMEM200A	-0.251357	0.0116488
NR1D1	-0.271736	1.46067e-20	EFR3A	0.201936	7.56e-06	COASY	0.469165	4.1881e-05	SNORA5B	0.249564	0.00665682	PDE7B	0.281131	2.17e-06	THUMPD3	0.251351	0.0116511
ACADM	0.271724	1.46637e-20	STX3	0.201915	7.58e-06	THAP4	0.469062	4.20658e-05	LOC646567	0.249563	0.0066571	KHDRBS1	0.281113	2.18e-06	FAM50B	0.251301	0.0116682
ALPPL2	0.271681	1.48749e-20	CACNA1D	0.20178	7.68e-06	LOC100507096	-0.46898	4.2213e-05	SNORD14B	0.249503	0.0066707	ZNF654	0.28111	2.18e-06	INPP5F	-0.251284	0.0116739
DCAF15	-0.271672	1.49194e-20	LOC102724927	0.201771	7.69e-06	LINC00303	-0.468977	4.22184e-05	HKDC1	0.24949	0.00667346	SALL3	-0.281044	2.19e-06	PHB2	0.251247	0.0116867
RPL35A	-0.271662	1.497e-20	PDHX	0.201641	7.8e-06	LOC143286	-0.468963	4.22442e-05	CLRN2	0.249413	0.00669093	EIF2C4	0.281021	2.19e-06	LOC100506459	-0.251222	0.0116951
NPC2	0.271589	1.53385e-20	DKFZP434F142	0.201633	7.81e-06	IAPP	-0.468959	4.22516e-05	TOR1A	-0.249363	0.00670222	LOC375449	0.280725	2.25e-06	PIP5K1C	-0.25122	0.0116961
CASD1	0.271578	1.5396e-20	CAB39	0.201612	7.82e-06	MRPL21	0.468897	4.23631e-05	PIK3R1	-0.249321	0.00671188	LDHAL6A	-0.280713	2.25e-06	CDKN3	0.251113	0.0117331
PPM1J	-0.271526	1.56684e-20	ZBTB14	0.20161	7.82e-06	ZNF365	-0.468897	4.23632e-05	LOC729362	0.249304	0.00671563	STAM2	0.280575	2.28e-06	AVPI1	0.251099	0.0117376
ADCY8	-0.271448	1.60776e-20	CHD2	0.201537	7.89e-06	ZP4	-0.468882	4.23902e-05	ZNF599	-0.249264	0.00672492	CG018	0.280521	2.29e-06	HIST1H2BB	0.251075	0.0117459
CELSR2	-0.271448	1.60806e-20	TSC22D1	0.201526	7.89e-06	TRDN	-0.468878	4.23989e-05	STAM2	0.249184	0.00674311	C14orf121	-0.28045	2.3e-06	MSRA	0.251062	0.0117504
LOC113230	0.271377	1.64663e-20	COL5A3	-0.201463	7.95e-06	LOC100169752	-0.468827	4.24911e-05	TRO	-0.249172	0.0067458	ERGIC2	0.280447	2.3e-06	GSTZ1	0.250957	0.0117868
SEMA3E	0.271333	1.67089e-20	GCA	0.201394	8.01e-06	KCNG2	-0.468786	4.25645e-05	C22orf28	-0.249165	0.00674737	STRBP	0.280417	2.31e-06	PPP6R3	0.250933	0.0117953
KBTBD11	0.271314	1.68148e-20	GID8	0.201393	8.01e-06	COPS5	0.468778	4.25805e-05	LOC440991	0.249148	0.00675119	TOP2B	0.280407	2.31e-06	GIMAP7	-0.250838	0.0118284
HS3ST3A1	-0.271152	1.77471e-20	AGO4	0.20139	8.01e-06	SRGAP2P2	-0.468769	4.25972e-05	LOC644613	0.249147	0.00675159	C6orf71	0.280392	2.32e-06	MCAM	-0.250821	0.0118342
KRT18	0.271142	1.78092e-20	ST6GAL2	-0.201354	8.04e-06	QRFPR	-0.46872	4.26855e-05	PHC1	-0.249127	0.0067561	LZTS2	-0.28034	2.33e-06	SPECC1L	-0.250801	0.0118411
POLD2	-0.271044	1.83998e-20	UCP2	0.20132	8.07e-06	TNNI3K	-0.468556	4.29861e-05	ZCCHC13	0.249097	0.00676294	LOC653943	0.280281	2.34e-06	GOPC	-0.25071	0.011873
POLQ	-0.270972	1.88484e-20	NAT1	0.201311	8.08e-06	TRPV3	-0.468539	4.30167e-05	ABHD11	0.249074	0.00676829	FLJ43855	-0.280246	2.35e-06	RCOR1	0.25069	0.01188
CCBL1	-0.270864	1.95389e-20	MAP4K3	0.20129	8.09e-06	TMEM235	-0.468538	4.30195e-05	PLCG2	-0.249018	0.00678107	VPS36	0.280221	2.35e-06	ELF3	0.250675	0.0118851
VWA3B	0.270843	1.96705e-20	EPB41	0.201259	8.12e-06	LOC400794	-0.468516	4.30602e-05	SLK	0.248846	0.0068205	KARCA1	0.280187	2.36e-06	TIGD2	0.250674	0.0118854
SIRT4	0.270817	1.98467e-20	ERBB2	0.201256	8.12e-06	PLIN1	-0.468506	4.30781e-05	C11orf63	-0.248825	0.00682548	LOC645849	0.280134	2.37e-06	PDGFA	-0.250603	0.0119104
CXXC4	0.270801	1.9951e-20	ERP44	-0.20123	8.15e-06	C1orf180	-0.468504	4.30823e-05	DCN	-0.248815	0.00682781	WDR75	-0.280107	2.37e-06	IFT81	0.2506	0.0119114
CECR5	-0.270711	2.0557e-20	NEU1	0.201213	8.16e-06	PSG8	-0.468466	4.31519e-05	TP73L	-0.248769	0.00683837	FARP2	-0.279996	2.4e-06	LINC00852	-0.250563	0.0119243
SMPD4	-0.270593	2.13808e-20	RAB11FIP1	0.201213	8.16e-06	EIF3IP1	-0.468422	4.32333e-05	ENPP5	0.248646	0.00686692	DDHD2	-0.279977	2.4e-06	LRP5L	0.250542	0.0119319
TPM4	-0.270536	2.17895e-20	NDNL2	-0.201185	8.18e-06	CFHR1	-0.468404	4.32666e-05	COL7A1	-0.248624	0.00687193	MYL6	0.279971	2.4e-06	DPY19L2	-0.250517	0.0119407
LGALS7	-0.27051	2.19805e-20	LOC286177	0.201131	8.23e-06	RNASE11	-0.468385	4.33009e-05	IGF2AS	-0.248614	0.00687426	PPME1	-0.279958	2.4e-06	ERI2	0.250434	0.0119695
JARID2	-0.270499	2.20604e-20	PRO1804	-0.201121	8.24e-06	FSCB	-0.468312	4.34359e-05	C16orf74	-0.248613	0.00687446	LOC285577	-0.27995	2.41e-06	ATG16L2	-0.250422	0.011974
PYROXD2	0.270475	2.22349e-20	C2orf47	0.201105	8.25e-06	FLJ25758	-0.468311	4.34388e-05	MKLN1	0.248554	0.00688826	LRRC57	0.279943	2.41e-06	RNF146	-0.250391	0.0119849
TGM1	-0.270416	2.26777e-20	FAM174A	0.201096	8.26e-06	C1QL3	-0.468173	4.36953e-05	EXOC8	0.248493	0.00690244	UBE2C	-0.279934	2.41e-06	CORO6	-0.250389	0.0119853
CBARA1	0.270396	2.28274e-20	TLR3	0.201093	8.26e-06	AVPR1B	-0.468022	4.39764e-05	A4GALT	-0.248478	0.00690595	CHRM3	-0.279859	2.42e-06	SUSD5	-0.250385	0.011987
OCIAD1	0.270279	2.37328e-20	POLR3GL	0.201062	8.29e-06	LOC282980	-0.46799	4.40382e-05	TATDN2	-0.248458	0.00691061	DC2	0.279835	2.43e-06	DGKE	-0.250382	0.0119879
ECSIT	-0.27027	2.38072e-20	CNGA3	0.201041	8.31e-06	LINC00302	-0.467945	4.41224e-05	SIGLEC6	-0.248402	0.00692358	ASTL	-0.2798	2.44e-06	COMTD1	0.250296	0.0120183
CDH13	-0.270212	2.42695e-20	TSGA13	-0.200965	8.38e-06	OR10H4	-0.467912	4.41846e-05	PFTK1	-0.248328	0.00694094	TMOD4	-0.279494	2.5e-06	ZBTB7C	0.250292	0.0120197
SLC25A16	0.270123	2.49942e-20	SMIM15	0.20096	8.38e-06	OR1B1	-0.467846	4.4308e-05	IKZF1	-0.248325	0.00694156	ALG6	0.279444	2.51e-06	KIAA1715	0.250271	0.0120272
LDLRAD1	0.270114	2.50732e-20	ISOC1	0.200948	8.39e-06	OR4B1	-0.467807	4.43829e-05	SNCG	0.248267	0.00695525	CXorf26	0.279441	2.51e-06	MAML3	0.250217	0.0120464
LOC285033	-0.270059	2.55359e-20	CCKBR	-0.200922	8.41e-06	SNX20	-0.467758	4.44744e-05	H3F3B	-0.248217	0.006967	C10orf22	0.279427	2.52e-06	HOXB4	-0.25021	0.0120489
PPARGC1B	-0.270046	2.56422e-20	C2CD2	0.200899	8.43e-06	FMN2	-0.467744	4.45021e-05	ADAMTSL5	0.248139	0.00698542	OS9	0.279361	2.53e-06	L1CAM	-0.250159	0.0120669
KLHDC1	0.269929	2.66552e-20	RP4-575N6.5	0.200888	8.45e-06	LOC730974	-0.467729	4.45302e-05	LOC100129346	0.248125	0.00698873	ZDHHC13	0.279313	2.54e-06	TSHZ2	-0.250154	0.0120685
PLAC4	0.269849	2.73752e-20	AGA	0.200823	8.5e-06	PYY2	-0.467702	4.45821e-05	LOC651861	-0.248096	0.00699555	DNM3	0.27929	2.55e-06	LOC100289361	0.250152	0.0120692
SNED1	0.26984	2.74595e-20	TRAPPC8	0.200789	8.53e-06	FAM71B	-0.467657	4.46668e-05	ZNHIT2	0.248074	0.00700061	LOC644316	-0.27929	2.55e-06	FBXW5	0.250102	0.0120868
PTMS	-0.269797	2.78457e-20	LONRF3	0.200749	8.57e-06	LOC399939	-0.467637	4.47046e-05	LHX6	-0.247988	0.00702089	LOC650840	-0.279168	2.57e-06	SRPR	0.250027	0.0121136
RAB12	-0.269671	2.90406e-20	FIG4	0.200737	8.58e-06	LINC00281	-0.46759	4.47947e-05	SEC23B	0.247981	0.00702272	ACADSB	0.279134	2.58e-06	STAB1	-0.249994	0.0121253
CNTD2	0.26965	2.92379e-20	RABL3	0.200656	8.65e-06	FLJ40536	-0.467587	4.48006e-05	EMP1	-0.247936	0.00703327	APPBP2	0.279122	2.58e-06	KIFC1	0.249971	0.0121336
VAX1	-0.26964	2.93394e-20	HAUS3	0.200592	8.71e-06	LOC339505	-0.467571	4.48315e-05	LOC100130274	0.247907	0.00704021	LOC644155	-0.279116	2.59e-06	CDKN1C	-0.249934	0.0121468
PHF5A	-0.269623	2.95079e-20	FBLN5	0.200532	8.77e-06	LENG8	-0.467556	4.48593e-05	AP1B1	-0.247868	0.00704954	C6orf61	0.279057	2.6e-06	CD22	-0.24993	0.0121481
REEP4	-0.269562	3.01061e-20	ALG13	0.200524	8.77e-06	RBMS3	-0.467542	4.48859e-05	U1SNRNPBP	0.24784	0.00705609	MAN1C1	0.279046	2.6e-06	FARSA	0.249887	0.0121634
NPTXR	-0.269431	3.14441e-20	FAM102B	0.200507	8.79e-06	ZNF382	-0.46754	4.48895e-05	KCNK6	-0.247829	0.00705864	RRM2B	0.278988	2.61e-06	IFNA5	-0.249752	0.0122116
HK2	-0.269426	3.14957e-20	MRM1	-0.200503	8.79e-06	CREBZF	0.467511	4.49466e-05	LOC731431	-0.247735	0.00708095	DHX29	0.27897	2.62e-06	TICAM1	0.249723	0.0122219
WIPF3	-0.269417	3.1583e-20	ANAPC4	0.200401	8.89e-06	FLJ13773	-0.467491	4.49842e-05	EEF1D	0.24767	0.0070965	CDKL2	0.278913	2.63e-06	PLEKHG1	-0.24972	0.0122232
ELOVL6	-0.26933	3.25113e-20	HOXA7	-0.200378	8.91e-06	MYL4	-0.467452	4.50589e-05	C2orf24	0.247585	0.00711701	OLFML3	0.278852	2.64e-06	SMIM3	-0.249714	0.0122254
TMEM105	0.269284	3.30086e-20	ZNF469	-0.200311	8.97e-06	SNW1	0.467423	4.51153e-05	TMEM95	0.247565	0.0071216	FAM44B	-0.27881	2.65e-06	TMEM14A	0.2497	0.0122305
REEP2	-0.269274	3.3118e-20	XRCC5	0.200305	8.98e-06	LINC00493	0.467414	4.51326e-05	TEC	0.247536	0.00712857	DFNB31	-0.278753	2.67e-06	LOC101927988	-0.249679	0.0122379
EMB	0.269254	3.33393e-20	PON2	0.200269	9.01e-06	XLOC_012862	-0.467377	4.52025e-05	IPP	-0.247536	0.0071286	C20orf133	0.2787	2.68e-06	TYMSOS	0.24955	0.0122842
CNTN1	-0.269246	3.34247e-20	RSU1	0.200265	9.02e-06	MYBPC3	-0.467367	4.5222e-05	NEDD8	0.247526	0.0071311	DNAJC1	0.278661	2.69e-06	CYCS	0.249434	0.0123262
ELK1	-0.269189	3.40624e-20	SLC24A2	-0.200259	9.02e-06	XLOC_004558	-0.467366	4.52241e-05	RORC	0.247517	0.00713325	KIAA1787	-0.278648	2.69e-06	NFIA-AS2	-0.249286	0.0123794
ZC3H8	-0.269029	3.59154e-20	RBBP4	0.200241	9.04e-06	XLOC_005056	-0.467321	4.53109e-05	LOC653663	0.247512	0.0071343	SPINK1	0.278645	2.69e-06	GPR146	-0.249267	0.0123863
CLN3	0.269	3.62573e-20	VAMP3	0.200234	9.05e-06	DDX23	0.467319	4.53153e-05	LRFN1	-0.247509	0.00713518	NFKBIL2	-0.278638	2.69e-06	LIMS1	-0.249265	0.0123871
C2orf55	0.268963	3.67063e-20	CLDN18	0.200213	9.07e-06	LOC100128571	-0.467298	4.53554e-05	LOC651380	-0.247466	0.00714534	PTPN12	0.278606	2.7e-06	GRIP2	-0.249254	0.0123911
SMC6	-0.268915	3.72941e-20	TNPO3	-0.200186	9.09e-06	GSTTP1	-0.467225	4.5497e-05	ZCCHC11	-0.247461	0.00714657	LOC643273	-0.278499	2.73e-06	MED15	-0.24925	0.0123927
CTBP2	0.268887	3.76309e-20	LDB1	-0.200165	9.11e-06	LOC286370	-0.467178	4.55877e-05	RAB20	0.247419	0.00715675	TFAP4	-0.278462	2.73e-06	JAM2	-0.249204	0.0124091
PPP1R2	-0.268829	3.83705e-20	MAML3	0.200161	9.12e-06	KIAA1539	-0.467171	4.56019e-05	LOC100132761	0.24739	0.00716379	C15orf24	0.278432	2.74e-06	CDYL	0.249196	0.0124123
MYOD1	-0.268757	3.92833e-20	ZNF184	0.200145	9.13e-06	XLOC_001634	-0.467078	4.57819e-05	LOC727781	-0.247375	0.00716722	IFIT5	0.278363	2.76e-06	SASH1	-0.249104	0.0124456
RHBDL3	-0.268739	3.95216e-20	SPRN	-0.200127	9.15e-06	ZMYND12	0.46705	4.58364e-05	CIT	0.247335	0.00717709	SDCCAG33	0.278341	2.76e-06	LOC101928845	0.249087	0.0124519
CYP4V2	0.268655	4.0633e-20	LOC102723661	-0.200125	9.15e-06	LOC100130573	-0.467007	4.59201e-05	LOC729242	0.247314	0.00718193	LOC645058	0.278247	2.79e-06	LDLRAD4	-0.249076	0.0124556
CELF3	0.268622	4.10723e-20	IGHG1	-0.20005	9.22e-06	SLCO1B1	-0.46688	4.61695e-05	FXR2	0.24729	0.00718772	SDFR1	0.278227	2.79e-06	PDSS1	0.249011	0.0124796
ZNF350	0.268613	4.11927e-20	SP3	0.20004	9.23e-06	OR6C70	-0.466809	4.63093e-05	SNORD97	0.247181	0.00721409	SLC25A4	0.278127	2.81e-06	FGG	0.248912	0.0125156
PPP1R2P3	-0.268579	4.16645e-20	PLA2G1B	0.200028	9.25e-06	C14orf162	-0.466806	4.63148e-05	ACAP2	-0.247167	0.0072177	DHRS8	0.27806	2.83e-06	GFPT2	-0.248842	0.0125411
MAGEA11	-0.268517	4.25263e-20	PAAF1	0.2	9.27e-06	LOC400940	-0.466787	4.63512e-05	FMNL3	-0.247166	0.00721782	DARC	0.278043	2.83e-06	ZMYM6	-0.248684	0.0125993
FBP1	0.268486	4.29642e-20	ADAM28	0.199993	9.28e-06	FLT4	-0.466786	4.63546e-05	GJB2	-0.247163	0.00721846	CDC25C	-0.278012	2.84e-06	DCPS	0.248573	0.0126402
LOC150622	0.268408	4.40785e-20	MB21D2	-0.199981	9.29e-06	HYAL4	-0.466785	4.63564e-05	LOC644739	-0.247147	0.00722256	LOC653742	-0.277974	2.85e-06	GLI1	-0.248552	0.0126478
SLC7A8	-0.268367	4.46785e-20	APLP2	0.19996	9.31e-06	PRAMEF15	-0.466776	4.63726e-05	LOC646723	0.247128	0.00722698	C1orf88	0.277883	2.87e-06	ZNFX1	-0.248521	0.0126593
QSOX2	-0.2683	4.56725e-20	VWA5B2	-0.199951	9.32e-06	FBXL21	-0.466768	4.63897e-05	PARP16	-0.247037	0.00724911	LOC388397	-0.27787	2.88e-06	LOC100128198	-0.248493	0.0126697
HEY1	-0.268259	4.62994e-20	SGSM2	0.199925	9.34e-06	PPP1R27	-0.466751	4.64231e-05	LRRC8A	-0.246982	0.00726258	LOC652438	-0.27787	2.88e-06	KIF26B	-0.248276	0.0127501
ARRDC3	0.268135	4.82343e-20	LOC286189	0.199919	9.35e-06	LYL1	-0.466673	4.6576e-05	SNORA70B	0.24697	0.00726545	ATP6V1D	0.277845	2.88e-06	ZNF18	-0.24827	0.0127521
RNF165	-0.268124	4.84105e-20	HSPA12A	-0.19991	9.36e-06	C1orf56	0.466647	4.66283e-05	CRLF1	0.246949	0.00727055	ZNF223	-0.277625	2.94e-06	TRPV2	-0.248265	0.0127542
MFAP2	-0.268099	4.87962e-20	GMPPA	0.19987	9.4e-06	RHOXF2	-0.466511	4.68987e-05	ERO1L	0.246897	0.00728329	ZHX1	0.277572	2.95e-06	ANGPTL6	-0.248159	0.0127937
BMP3	0.268095	4.88751e-20	LOC728099	-0.199837	9.43e-06	IFNA8	-0.466441	4.70377e-05	GCKR	0.246876	0.00728856	TESC	0.277527	2.96e-06	MYCBP2	-0.248151	0.0127967
CUL1	-0.268079	4.91294e-20	ZMYND19	-0.199764	9.5e-06	LOC100128885	-0.466441	4.70382e-05	LOC344595	-0.246841	0.00729704	MGC72075	0.27751	2.97e-06	ZNRD1	0.248142	0.0128001
XYLT2	-0.268065	4.93503e-20	ZNF607	0.199755	9.51e-06	GLT6D1	-0.466419	4.70818e-05	RBM3	0.24683	0.00729971	LOH11CR2A	0.277492	2.97e-06	HIST1H2AJ	0.248084	0.0128217
POM121C	-0.267987	5.06292e-20	FOXJ1	0.199739	9.53e-06	PTGDR2	-0.466398	4.71235e-05	GPR119	0.246815	0.00730342	GPC1	-0.277492	2.97e-06	SAMD3	-0.248057	0.0128318
SMC4	-0.267938	5.14666e-20	FUBP1	0.199729	9.54e-06	RGR	-0.466366	4.71882e-05	RAP1GAP	0.246802	0.00730655	LOC153222	0.277483	2.97e-06	CCDC69	-0.248044	0.0128367
HAT1	-0.267922	5.17358e-20	SYNDIG1	-0.199611	9.66e-06	PATE4	-0.466278	4.73643e-05	SH3YL1	0.246775	0.00731322	C8orf13	0.277439	2.98e-06	MACF1	-0.248003	0.0128519
TTC23	-0.26786	5.27961e-20	AK021537	-0.199544	9.73e-06	XLOC_002736	-0.466274	4.73726e-05	C5orf24	0.24675	0.00731939	TDRKH	0.277402	2.99e-06	CHSY3	-0.247965	0.012866
FAM84B	0.267853	5.29198e-20	OTOF	-0.199516	9.75e-06	HYALP1	-0.466258	4.74041e-05	LCE1C	-0.246718	0.00732716	CLIC3	0.277382	3e-06	GPRC5D	-0.247929	0.0128796
CDCA4	-0.267805	5.37673e-20	PPA1	0.199508	9.76e-06	FAM69C	-0.466202	4.75179e-05	LOC440341	-0.246674	0.00733788	BXDC5	0.277341	3.01e-06	DEPDC1B	0.247915	0.0128849
RFC2	-0.267796	5.39109e-20	TRAF4	0.199506	9.76e-06	COL16A1	-0.466181	4.75606e-05	LOC100129707	0.246648	0.00734429	LOC650853	-0.277325	3.01e-06	CLASP1	-0.247894	0.0128928
COQ3	-0.267736	5.49953e-20	WARS2	0.1995	9.77e-06	SLC24A4	-0.466125	4.76731e-05	CDX2	0.246635	0.00734764	DNM1	-0.277201	3.05e-06	ROR2	-0.247857	0.0129066
ZNF320	0.267647	5.66175e-20	RAD17	0.199494	9.78e-06	ASCL4	-0.466066	4.77931e-05	MKNK1	-0.246586	0.00735958	TMEM157	0.277178	3.05e-06	SPIB	-0.24785	0.0129093
RNF133	0.26763	5.69379e-20	MEGF10	-0.199461	9.81e-06	LOC100128751	-0.466039	4.78468e-05	LOC647447	0.246568	0.00736417	CETN3	-0.277143	3.06e-06	ETS2	0.247841	0.0129128
UFC1	0.267618	5.71737e-20	LOC101928269	0.199446	9.83e-06	LOC440131	-0.465951	4.80265e-05	FAM43A	-0.246485	0.00738454	LOC283999	-0.27713	3.06e-06	ZCCHC13	-0.247816	0.0129221
AKTIP	0.26754	5.86426e-20	CHST3	-0.199424	9.85e-06	CYP1A1	-0.465942	4.80436e-05	RPL24	0.246451	0.00739293	CDR2	0.277068	3.08e-06	HK2	0.24777	0.0129392
NLGN1	-0.267474	5.99443e-20	PPIC	0.199415	9.86e-06	C10orf129	-0.465919	4.80914e-05	TJP1	0.246427	0.00739897	LOC163233	-0.27701	3.1e-06	ITM2A	-0.247736	0.012952
MAPK1IP1L	0.267465	6.01189e-20	NMT2	0.199405	9.87e-06	ANKRD60	-0.465861	4.82086e-05	ACSL5	0.246248	0.00744344	CDH1	0.277002	3.1e-06	NOTCH3	-0.247652	0.0129839
TGM2	0.267457	6.0276e-20	C10orf113	0.199386	9.89e-06	HSF5	-0.46586	4.82125e-05	PIK3IP1	-0.246236	0.00744641	LOC643558	-0.276972	3.11e-06	FAM13C	-0.247632	0.0129916
YWHAG	-0.267431	6.07805e-20	LOC100507516	0.199377	9.9e-06	C21orf62	-0.465831	4.8271e-05	C17orf65	-0.246224	0.0074495	C9orf130	-0.276965	3.11e-06	TBC1D10C	-0.247604	0.0130022
FAM126B	0.267419	6.10319e-20	UBE2W	0.199293	9.98e-06	TMED11P	-0.465828	4.82767e-05	TMEM8	0.246151	0.00746754	TRIM25	-0.276963	3.11e-06	SIX6	0.247598	0.0130042
CDC25A	-0.267404	6.13293e-20	MTIF2	0.199251	1e-05	CDY2A	-0.46582	4.82931e-05	TECTB	0.246134	0.00747186	LRPAP1	0.276925	3.12e-06	ENG	-0.247494	0.0130435
STC2	-0.267311	6.32369e-20	CCDC115	0.199169	1.01e-05	NEU2	-0.465808	4.83183e-05	UBXN7	-0.246132	0.00747248	SLC2A4RG	-0.276876	3.13e-06	PIK3R1	-0.247463	0.0130555
HOXA10	-0.267279	6.3892e-20	RBM19	-0.199149	1.01e-05	CRYGB	-0.465801	4.83311e-05	AQP8	0.246068	0.00748851	BIRC5	-0.276875	3.13e-06	S100PBP	-0.247416	0.0130734
IPO13	-0.267227	6.5003e-20	SUMO1	0.199081	1.02e-05	OR4K13	-0.465778	4.83788e-05	C9orf47	0.24606	0.00749034	ERBB4	-0.276872	3.13e-06	GXYLT2	-0.247397	0.0130805
ZNF429	0.26719	6.58003e-20	APH1B	0.199037	1.03e-05	GGNBP2	0.465777	4.83823e-05	PLXDC2	-0.246048	0.00749333	LOC653166	-0.276868	3.13e-06	RALB	-0.247351	0.0130978
PCDHA11	0.267141	6.68501e-20	ZNF853	-0.19901	1.03e-05	FLJ38576	-0.465763	4.84108e-05	SENP2	-0.245982	0.00750998	PPM1F	-0.276827	3.14e-06	DOCK2	-0.247323	0.0131086
RNF152	-0.267121	6.72973e-20	GPR31	-0.198993	1.03e-05	OR8K1	-0.465664	4.86135e-05	MGC3196	0.245937	0.00752127	MCM5	-0.276807	3.15e-06	PUS7L	0.247183	0.013162
MCEE	0.267114	6.74452e-20	DHCR24	0.198983	1.03e-05	SAMD12-AS1	-0.465569	4.88089e-05	ARHGAP23	-0.245925	0.00752429	ILK	0.276787	3.16e-06	RHOH	-0.247154	0.0131733
STARD7	-0.267026	6.94216e-20	TMEM169	-0.198949	1.04e-05	DNAJC30	0.465568	4.88107e-05	SCD5	-0.245898	0.00753101	LOC648268	-0.276738	3.17e-06	LOC101927620	-0.247087	0.0131987
MFSD7	0.266992	7.0209e-20	CARD18	-0.19882	1.05e-05	CCDC61	-0.465488	4.89766e-05	BEST4	0.245889	0.00753338	LOC649342	-0.276734	3.17e-06	SNX4	0.247077	0.0132025
GINS2	-0.266976	7.05794e-20	TLDC2	-0.198796	1.05e-05	MSX2	-0.465465	4.90257e-05	LOC653563	0.245787	0.00755904	SPPL2A	0.276725	3.17e-06	PRDX4	0.24706	0.0132091
RBP7	-0.266916	7.19698e-20	MRPL11	0.198727	1.06e-05	OR6C4	-0.465424	4.911e-05	CYP19A1	0.245765	0.00756454	BTF3L4	0.276706	3.18e-06	PHKA2	0.247003	0.0132311
HMGB3	0.266893	7.25251e-20	ANKRD20A11P	-0.198717	1.06e-05	MAGEB16	-0.465304	4.93604e-05	LOC399965	0.245741	0.00757067	BAP1	-0.27669	3.18e-06	TMEM214	0.246971	0.0132433
EMP1	-0.266889	7.26158e-20	RGN	0.198625	1.07e-05	SCRT1	-0.465297	4.93735e-05	PPP2CB	0.245716	0.00757702	CAPN5	0.276678	3.18e-06	C9orf66	0.24688	0.0132781
TAF4B	-0.266829	7.40526e-20	ANKS1A	0.198618	1.07e-05	INSRR	-0.465291	4.93868e-05	LOC645961	0.245702	0.00758049	SCGB2A1	0.276673	3.19e-06	LPAR4	-0.246814	0.0133035
MED10	-0.266772	7.54459e-20	ICMT	0.198618	1.07e-05	C9orf23	0.46527	4.9431e-05	SEC14L1	-0.245637	0.00759701	SARS	0.276658	3.19e-06	PKHD1L1	-0.246784	0.0133151
REEP5	0.266762	7.57021e-20	PTPRZ1	-0.198582	1.08e-05	LOC100128950	-0.46521	4.95563e-05	LOC643580	-0.245584	0.00761052	ELF5	0.276645	3.19e-06	TOMM40	0.246703	0.0133464
UPK1B	-0.266751	7.59676e-20	NSMCE2	0.198503	1.08e-05	NR2E1	-0.465209	4.95586e-05	LOC645454	-0.245535	0.0076229	BXDC1	-0.276632	3.2e-06	SDHC	0.2467	0.0133476
ZNF615	0.266741	7.62065e-20	GAB2	0.198489	1.09e-05	TYRO3P	-0.465158	4.96661e-05	FAM164C	0.245532	0.0076237	SEPHS1	0.276619	3.2e-06	SLC34A1	-0.24659	0.0133904
KIRREL	-0.266741	7.62137e-20	MAP3K5	0.198488	1.09e-05	C10orf140	-0.465117	4.97517e-05	CAND2	-0.245516	0.00762772	AFF4	0.276554	3.22e-06	RP11-68I3.11	-0.246558	0.0134026
PSEN1	0.266702	7.71876e-20	STT3B	0.198482	1.09e-05	LOC728716	-0.465104	4.97782e-05	AFAP1	-0.245406	0.00765575	LOC652721	-0.27651	3.23e-06	TRNAU1AP	-0.246556	0.0134036
LOR	-0.266648	7.85728e-20	ARL5B	0.198414	1.09e-05	KRTAP5-3	-0.465074	4.98421e-05	LOC646044	-0.245386	0.00766092	ING1	0.276462	3.24e-06	SLC6A12	-0.246547	0.0134069
KIAA0430	0.266647	7.8604e-20	CPM	0.198378	1.1e-05	VN1R2	-0.465064	4.98627e-05	NUP35	0.245375	0.00766375	DPP9	-0.276456	3.25e-06	CCDC158	-0.246526	0.013415
FOXP4	0.266625	7.91568e-20	CACNA2D1	-0.198358	1.1e-05	PABPC5-AS1	-0.465039	4.99171e-05	LOC643445	-0.245374	0.00766393	MVD	-0.276358	3.27e-06	GMNN	0.246526	0.0134153
NOXA1	0.26662	7.92882e-20	ZNRF1	0.198335	1.1e-05	DEFA5	-0.464994	5.00118e-05	HSD17B7P2	0.24535	0.00767024	TMEM47	0.276204	3.32e-06	ATG4A	0.246524	0.0134161
C4orf33	0.266562	8.08218e-20	C2orf27A	-0.198332	1.1e-05	SNHG10	0.464963	5.00769e-05	LOC643873	0.245285	0.00768688	PECAM1	0.276141	3.33e-06	NUF2	0.246427	0.0134537
DMP1	-0.266525	8.17964e-20	DHRS4-AS1	0.198129	1.13e-05	HSD17B14	-0.464875	5.02626e-05	LOC651914	0.245263	0.0076925	ZNF616	0.276132	3.34e-06	ZNF532	-0.246352	0.0134828
IL1F10	-0.266509	8.22182e-20	TTBK2	-0.197964	1.15e-05	NDUFA1	0.464856	5.03037e-05	LOC644083	0.245262	0.00769258	SSR4	0.276108	3.34e-06	TAF4B	-0.24629	0.0135071
LOC442421	-0.266466	8.33851e-20	RNF32	0.197958	1.15e-05	C6orf10	-0.464837	5.03444e-05	LOC647839	0.245249	0.00769602	RNU25	-0.276102	3.34e-06	UQCRQ	0.246257	0.01352
WDR62	-0.266417	8.47453e-20	DGKI	-0.197903	1.15e-05	OR10Z1	-0.464783	5.04598e-05	LOC654078	0.245205	0.00770722	MGP	0.276095	3.35e-06	C14orf2	0.246228	0.0135314
CAD	-0.266416	8.47506e-20	CTSK	-0.197899	1.15e-05	IQCJ	-0.464734	5.05635e-05	TCEA1	0.245186	0.00771209	LOC642751	-0.27609	3.35e-06	C1orf162	-0.246212	0.0135378
CDH8	-0.266406	8.50526e-20	XXYLT1	-0.197877	1.16e-05	RBPJL	-0.464733	5.0566e-05	LOC283278	0.245168	0.00771686	LOC651060	-0.276053	3.36e-06	T	-0.246207	0.0135398
MGST1	0.266331	8.71408e-20	MAGED1	0.197874	1.16e-05	CLTC	-0.464676	5.0687e-05	CELP	0.245133	0.00772572	C1orf43	0.276014	3.37e-06	RP1-142L7.8	-0.246134	0.0135682
GPRC5D	-0.266325	8.73261e-20	IL12A	0.197862	1.16e-05	CAMKV	-0.464668	5.07052e-05	C19orf47	-0.245076	0.00774063	RPUSD1	-0.276002	3.37e-06	PODNL1	-0.246125	0.0135716
PFKFB2	0.266253	8.94008e-20	SPINK1	0.197823	1.16e-05	CPNE6	-0.464656	5.07313e-05	LOC729798	0.245042	0.00774934	C13orf7	0.275973	3.38e-06	FRMD6	-0.246107	0.0135787
PRSS16	0.26623	9.0073e-20	LINC00589	0.197811	1.17e-05	LOC100130442	-0.464638	5.0769e-05	PRRC1	0.24502	0.00775505	C9orf100	-0.275918	3.4e-06	OXNAD1	0.2461	0.0135815
IL17RB	0.266228	9.01413e-20	CHST9	0.197809	1.17e-05	GMNC	-0.464626	5.07948e-05	UTP14A	0.245012	0.00775694	C10orf118	0.275883	3.41e-06	TFCP2	0.246098	0.0135823
DSG2	-0.26622	9.03686e-20	ZNF771	-0.197795	1.17e-05	MYH4	-0.464618	5.08119e-05	LOC648342	-0.244967	0.00776875	NME5	0.275782	3.44e-06	TOLLIP-AS1	0.246071	0.0135931
RFWD3	-0.266214	9.05535e-20	LIPH	0.197716	1.18e-05	GSC2	-0.464562	5.09325e-05	HTRA1	-0.24495	0.00777315	RNF31	-0.275777	3.44e-06	C6orf226	0.246059	0.0135977
PCDHA13	0.266185	9.14028e-20	RERGL	0.197699	1.18e-05	PROL1	-0.464554	5.09485e-05	LOC728734	-0.244943	0.00777482	MRPL2	-0.27567	3.47e-06	ITGA8	-0.246033	0.0136078
C2CD2L	0.266151	9.24262e-20	INPP5B	0.197638	1.19e-05	AADACL2	-0.46449	5.10877e-05	PHLDB1	-0.244844	0.00780062	C3orf17	0.27566	3.47e-06	BICD2	-0.246012	0.013616
TMEM185B	-0.266129	9.31082e-20	SETD8	-0.197638	1.19e-05	TLL2	-0.464478	5.11128e-05	LOC730455	-0.244843	0.00780079	LOC642033	-0.275632	3.48e-06	CXCL13	-0.245993	0.0136236
TCP1	-0.266086	9.44121e-20	CYS1	-0.19763	1.19e-05	PRSS54	-0.464476	5.11169e-05	KCTD7	-0.244816	0.00780771	TMEM4	0.275511	3.52e-06	GK3P	0.245969	0.0136331
ADAM28	0.265951	9.86511e-20	DDX3X	0.197629	1.19e-05	OR9A4	-0.464447	5.11796e-05	KIAA0355	-0.244712	0.00783494	MAP4K5	0.275468	3.53e-06	WDR20	0.245967	0.0136337
KCNK2	-0.265949	9.87195e-20	GORASP2	0.197592	1.19e-05	MIR143HG	-0.464396	5.1289e-05	ARHGAP25	-0.244705	0.00783679	CSNK1G3	0.275451	3.53e-06	LDLRAD3	-0.245855	0.013678
ELOVL4	-0.265934	9.92086e-20	LOC101928881	-0.197581	1.19e-05	ADIG	-0.464349	5.13908e-05	LOC650898	0.244607	0.0078622	MPL	0.275322	3.57e-06	LOC100507006	-0.245809	0.0136961
LOC344595	-0.265897	1.0041e-19	CLDN20	-0.197557	1.2e-05	LOC152578	-0.464336	5.142e-05	EPHX2	0.244532	0.00788195	WDR36	0.275285	3.58e-06	AX746830	0.245765	0.0137135
TP53INP1	0.265884	1.00832e-19	ARTN	-0.197544	1.2e-05	UBTF	0.464331	5.14301e-05	LOC387720	-0.244522	0.00788467	RBM15B	0.275283	3.58e-06	RBMS1	-0.245747	0.0137207
C12orf56	-0.26588	1.0097e-19	UQCRC2	0.197533	1.2e-05	TTC8	0.464316	5.14639e-05	VPS72	0.244521	0.00788473	PLCH2	-0.275264	3.59e-06	P2RY2	0.245661	0.0137548
GPR1	-0.265822	1.02886e-19	ZNF233	0.197477	1.21e-05	C22orf34	-0.464312	5.14722e-05	PPARGC1A	0.244455	0.00790218	LOC653876	-0.275238	3.6e-06	UBE2A	0.245658	0.013756
GAL3ST4	-0.265818	1.03034e-19	EMC1	0.19746	1.21e-05	SHOX	-0.464307	5.1483e-05	FABP5L2	-0.244431	0.00790846	NFYB	-0.275229	3.6e-06	COPS5	0.245618	0.0137719
TMEM108	0.265728	1.06088e-19	LOC100288911	0.19745	1.21e-05	LINC00315	-0.464272	5.15582e-05	C10orf54	-0.244392	0.00791878	HSZFP36	0.275206	3.61e-06	OVOL2	0.245592	0.0137825
LOC84989	0.26572	1.06367e-19	LOC100132891	-0.197443	1.21e-05	OR5B3	-0.464258	5.15895e-05	BMP8B	-0.244334	0.00793411	PARVB	-0.275172	3.62e-06	CRYAB	-0.245547	0.0138001
FAM25A	-0.265704	1.06944e-19	ZNF665	0.197358	1.22e-05	C17orf77	-0.464241	5.16256e-05	YIPF6	0.244327	0.00793581	KBTBD7	0.275161	3.62e-06	NCKAP1L	-0.245515	0.0138128
PREP	-0.265696	1.07201e-19	MANBA	0.197352	1.22e-05	HBZ	-0.464233	5.16447e-05	LOC646358	-0.244323	0.00793691	ZNF317	-0.275158	3.62e-06	LEPRE1	-0.245506	0.0138167
OPHN1	0.265573	1.11617e-19	REEP2	-0.197225	1.24e-05	C10orf122	-0.464231	5.1649e-05	TUSC3	0.244265	0.00795217	RAB5A	0.275113	3.64e-06	CABS1	0.245458	0.0138356
TMEM61	0.265538	1.12863e-19	TTC25	0.197184	1.24e-05	SPTSSA	0.464205	5.17054e-05	LOC144678	0.244255	0.00795476	FUT3	0.275086	3.65e-06	ERP29	0.245413	0.0138536
SLC2A9	-0.2655	1.14301e-19	BCR	0.197174	1.24e-05	ZBTB32	-0.464131	5.18653e-05	LOC100129243	-0.244252	0.00795558	OR4D2	-0.27506	3.65e-06	KGFLP2	-0.245376	0.0138685
TM4SF4	0.265492	1.14572e-19	RAP2B	-0.197167	1.25e-05	RHD	-0.464131	5.1866e-05	SMCR7L	-0.244246	0.00795735	RCD-8	-0.275051	3.66e-06	LINC00324	-0.245331	0.0138866
HES2	-0.265409	1.17736e-19	MRPL1	0.19714	1.25e-05	RAD21L1	-0.464104	5.1926e-05	LOC100131866	0.244208	0.00796736	MGC10433	-0.274855	3.72e-06	TPD52	0.24532	0.013891
SYVN1	0.265408	1.17774e-19	TINF2	0.197113	1.25e-05	HAPLN2	-0.464067	5.2007e-05	MAP7D1	-0.244206	0.00796782	BLCAP	-0.27485	3.72e-06	GRAP	-0.245314	0.0138935
ST7	0.265396	1.18205e-19	P4HB	0.197062	1.26e-05	C9orf106	-0.46405	5.20443e-05	HDGF	0.244174	0.00797625	LOC654191	0.274745	3.75e-06	CCDC8	-0.245256	0.0139165
NUBP1	0.265353	1.1989e-19	RP11-201A3.1	0.196991	1.27e-05	TTTY3	-0.464023	5.21023e-05	LOC649784	0.244156	0.0079809	MTA2	-0.274739	3.75e-06	SCN3B	-0.245245	0.013921
CHP2	-0.265307	1.21684e-19	WIZ	-0.196936	1.28e-05	DKFZP434H168	-0.464019	5.21112e-05	BBS12	-0.244119	0.00799081	C6	0.274739	3.75e-06	CD200	-0.245224	0.0139293
FZD4	0.2653	1.21975e-19	TUBA3FP	-0.196915	1.28e-05	NOTUM	-0.463988	5.21792e-05	LOC100131973	0.244106	0.00799417	KIAA0232	0.27464	3.79e-06	INPP5K	-0.245203	0.0139378
ZSWIM5	0.265299	1.22018e-19	GPRIN1	-0.196914	1.28e-05	C5orf50	-0.463964	5.22322e-05	ALAS1	0.244087	0.00799943	GDI1	-0.274625	3.79e-06	PCDHAC1	0.245189	0.0139433
FN3K	0.265295	1.22167e-19	AIFM1	0.196856	1.29e-05	PLA2G2E	-0.463955	5.22519e-05	LOC730081	-0.244067	0.00800462	LOC441136	-0.27455	3.81e-06	RP4-657D16.3	-0.245186	0.0139445
TRIM68	0.26526	1.23582e-19	ANP32E	0.196848	1.29e-05	LOC100130314	-0.463945	5.22744e-05	HTATIP2	0.243965	0.00803174	TBL1X	-0.274502	3.83e-06	ZBTB7B	0.245186	0.0139446
TMEM38B	-0.265189	1.26466e-19	ZBTB18	0.196825	1.29e-05	ZNF473	0.463938	5.22899e-05	QSOX1	0.243953	0.00803487	RASEF	0.274387	3.87e-06	GSTA4	0.245171	0.0139508
ROR2	-0.265174	1.27085e-19	PUS10	0.196822	1.29e-05	ADAD1	-0.463891	5.23928e-05	RANBP3	-0.243812	0.00807276	DSC3	-0.274372	3.87e-06	PABPC4L	0.245169	0.0139516
TMEM185A	-0.265152	1.27982e-19	MGC24103	-0.196803	1.29e-05	TM9SF1	0.463882	5.24122e-05	FLJ36032	0.243688	0.0081058	RASD1	0.274341	3.88e-06	KBTBD8	-0.245064	0.0139935
NCRNA00099	-0.265027	1.33275e-19	PTCH1	-0.196779	1.3e-05	LOC399875	-0.463879	5.24195e-05	LOC653512	0.243684	0.00810691	SLC35B1	0.274318	3.89e-06	PLK1	0.244947	0.014041
GAMT	-0.264986	1.35057e-19	PEX7	0.196744	1.3e-05	LOC100130776	-0.463863	5.24543e-05	DDA1	-0.243657	0.00811411	C1orf82	0.274306	3.89e-06	CCDC93	-0.244918	0.0140525
LOC100270710	-0.264963	1.36071e-19	GBAS	0.196736	1.3e-05	CRIM1	-0.463844	5.24963e-05	VGLL4	-0.243654	0.00811507	PTGS2	0.27429	3.9e-06	FZD3	0.244834	0.0140866
ABP1	0.264918	1.38102e-19	CD9	-0.196713	1.31e-05	AFF2	-0.463841	5.25044e-05	PRCP	-0.243649	0.00811647	PFKL	-0.27429	3.9e-06	PCDHB13	0.244833	0.014087
PSMB7	-0.26488	1.39817e-19	DECR2	0.196705	1.31e-05	OLIG2	-0.463791	5.2614e-05	DOC2A	-0.243595	0.0081308	MLLT10	0.27426	3.91e-06	RAB30-AS1	0.244802	0.0140995
EFS	-0.264864	1.40532e-19	SRSF4	0.196702	1.31e-05	DCAF4	0.463708	5.27983e-05	LOC399937	0.243557	0.00814109	LOC652082	-0.274247	3.91e-06	MAP1LC3C	-0.24479	0.0141045
C9orf78	-0.264814	1.42838e-19	MAGT1	0.196671	1.31e-05	EMX2	-0.463586	5.3071e-05	ADA	-0.243544	0.00814476	SOCS5	0.274217	3.92e-06	FBXO10	-0.24479	0.0141045
KLHL5	-0.264784	1.44244e-19	LINC01102	0.196655	1.31e-05	FNDC8	-0.463467	5.33378e-05	EIF4B	0.243453	0.00816922	LOC647393	-0.27402	3.99e-06	STAMBP	0.244658	0.0141581
DTL	-0.264756	1.45569e-19	RP11-285F7.2	0.19659	1.32e-05	NBPF3	-0.463453	5.33678e-05	PABPC3	0.243446	0.00817122	C10orf32	0.274014	3.99e-06	MYL9	-0.24465	0.0141613
TRIB1	0.264736	1.46502e-19	SOX9-AS1	0.196575	1.32e-05	LOC283484	-0.46342	5.34416e-05	LOC643778	0.243415	0.00817946	LOC644781	-0.273908	4.03e-06	TMEM201	-0.244636	0.014167
HINT3	0.26473	1.46775e-19	C15orf65	0.196524	1.33e-05	SORCS3	-0.463384	5.35242e-05	TRPC1	-0.243396	0.0081848	VPS54	0.273903	4.03e-06	FCRL1	-0.244577	0.0141913
LOC283761	-0.264664	1.49968e-19	KLF3	0.196439	1.34e-05	OR2L2	-0.463281	5.37551e-05	LOC100131384	0.243338	0.00820051	C19orf4	0.273898	4.03e-06	DDX10	0.244448	0.0142437
DQX1	-0.264598	1.53195e-19	CCDC3	-0.196421	1.35e-05	IDI2	-0.463222	5.38893e-05	PPP1R14D	0.243324	0.00820428	LOC651787	-0.27388	4.04e-06	ZW10	0.244439	0.0142474
PAK3	0.264536	1.56321e-19	KLHL20	0.196393	1.35e-05	OR10W1	-0.463221	5.38911e-05	LOC391833	0.243284	0.008215	LMAN2	0.273865	4.04e-06	AMPD2	-0.244369	0.0142764
ERO1LB	0.26452	1.57123e-19	KRTAP4-5	-0.196302	1.36e-05	CHRM5	-0.463208	5.39199e-05	PCP4	0.243209	0.00823543	MAP4K3	0.273789	4.07e-06	PEA15	-0.244366	0.0142776
C1orf230	0.26451	1.57631e-19	CYP3A7-CYP3AP1	0.1963	1.36e-05	MCHR2	-0.46314	5.4076e-05	ZNF200	-0.24319	0.00824059	DTX3L	0.273759	4.08e-06	ACAP3	-0.244351	0.0142837
C2orf66	-0.264484	1.58977e-19	C6orf10	-0.196288	1.36e-05	OR6K3	-0.463123	5.41132e-05	AIM1L	-0.243124	0.00825865	ATP1A3	-0.273726	4.09e-06	ARMC12	0.244258	0.0143219
TPST1	-0.26441	1.62818e-19	COG5	0.196127	1.39e-05	FLJ44054	-0.463043	5.42961e-05	KDM4D	-0.243119	0.00826009	ING2	0.273716	4.09e-06	EVI2B	-0.244189	0.0143501
UNG	-0.26438	1.64416e-19	MGC15885	-0.196101	1.39e-05	KCNQ5	-0.463027	5.43319e-05	UBQLN4	0.243063	0.00827535	PLUNC	0.273713	4.09e-06	BCAT1	-0.244171	0.0143575
ZNF467	0.264371	1.64885e-19	FAM45A	-0.19609	1.39e-05	C3orf54	-0.463007	5.43775e-05	RPL31P10	-0.243057	0.00827698	ARL2	-0.273658	4.11e-06	KIAA0101	0.244161	0.0143619
MT1X	-0.264368	1.65043e-19	HOGA1	-0.196084	1.39e-05	PTCRA	-0.462992	5.44119e-05	MRS2	0.242967	0.0083015	TFB2M	0.273644	4.12e-06	TMEFF2	-0.244135	0.0143723
TTC7B	-0.264336	1.66815e-19	UFL1	0.196073	1.39e-05	C19orf79	0.462989	5.44193e-05	LOC100130411	-0.242954	0.0083051	NDUFS1	0.273593	4.13e-06	LINC00460	0.244109	0.0143833
TCF19	-0.26433	1.67129e-19	C1orf216	-0.19607	1.4e-05	SCGB1D4	-0.462889	5.46476e-05	RPA3	-0.242925	0.00831327	SLC25A28	-0.273586	4.14e-06	NPSR1-AS1	0.244081	0.0143947
C1orf68	-0.264275	1.70138e-19	LOC100129884	-0.196061	1.4e-05	LINC00293	-0.462885	5.46569e-05	SNORD30	0.242879	0.00832569	UBE2M	-0.273511	4.16e-06	KCNS2	-0.24407	0.0143995
ITGB4	-0.264255	1.71246e-19	SPTLC3	0.196015	1.4e-05	LOC728114	-0.462826	5.4794e-05	SDHC	0.242794	0.00834933	LOC642607	-0.273503	4.17e-06	GIMAP8	-0.244029	0.0144164
IL1A	-0.264173	1.75849e-19	PDIA6	0.196013	1.4e-05	FLJ42280	-0.462799	5.48562e-05	FLJ40113	0.242743	0.00836334	KLF9	0.273486	4.17e-06	ILF3-AS1	0.244015	0.014422
OVOL2	0.264044	1.83339e-19	CDK5RAP1	0.195993	1.41e-05	OR2T8	-0.462798	5.48577e-05	LOC652688	-0.242726	0.00836797	TBC1D10B	-0.273355	4.22e-06	LOC285812	-0.243975	0.0144386
KPNA1	-0.264028	1.84269e-19	IL17D	-0.195974	1.41e-05	LOC647589	-0.462776	5.49074e-05	TMEM126B	0.242688	0.00837861	LOC441126	-0.273307	4.23e-06	GBGT1	-0.243963	0.0144435
HSD17B1	-0.263998	1.86068e-19	DMWD	-0.195949	1.41e-05	CSTF2T	0.462723	5.50307e-05	C7orf26	-0.242686	0.00837905	LYST	0.273291	4.24e-06	LOC643733	-0.243925	0.0144594
MGRN1	0.263984	1.86944e-19	FUCA2	0.195907	1.42e-05	DPAGT1	0.46272	5.50376e-05	SLC27A2	0.24262	0.00839736	PIGB	0.273148	4.29e-06	WDR1	-0.24392	0.0144613
VIPR2	0.263948	1.89137e-19	SLC9A8	0.195865	1.42e-05	ZNF835	-0.462716	5.50474e-05	RHOU	0.242596	0.00840392	C9orf4	-0.273135	4.3e-06	ANKRD40	-0.243913	0.0144643
SGK1	-0.263856	1.94822e-19	FAM189A2	0.195854	1.43e-05	LOC100128075	-0.462659	5.5178e-05	LOC100134384	0.242555	0.00841532	CNIH4	0.273126	4.3e-06	CRYBG3	0.243885	0.0144757
KCTD1	-0.263796	1.98608e-19	MGAM	0.195837	1.43e-05	OR2AE1	-0.462634	5.52365e-05	MINA	0.242544	0.00841835	TSEN54	-0.273102	4.31e-06	C19orf45	0.243858	0.0144873
NEK8	0.263644	2.08618e-19	CA1	-0.195765	1.44e-05	SLC36A2	-0.462627	5.52515e-05	LOC642833	0.242467	0.00843982	CSS3	0.273091	4.31e-06	BAG5	0.243843	0.0144935
DKK3	-0.26364	2.08884e-19	SLIRP	0.195751	1.44e-05	LOC644083	-0.462619	5.52717e-05	CUGBP1	0.242427	0.0084509	TMEM32	0.273056	4.33e-06	CD180	-0.243822	0.0145019
ASAP2	-0.263566	2.13951e-19	CTNNAL1	-0.195751	1.44e-05	PDIA6	0.462591	5.53368e-05	BTBD16	0.242389	0.0084616	PIP5K2C	0.273014	4.34e-06	LOC101927069	-0.243758	0.0145286
COMMD2	-0.263539	2.15827e-19	PPP1R8	0.195742	1.44e-05	LHX5	-0.462589	5.53415e-05	KIAA0196	0.24234	0.00847522	PRSS8	0.273005	4.34e-06	UBE2Q2L	-0.243723	0.0145434
USP46	-0.263515	2.17526e-19	ZNF22	0.195665	1.45e-05	CRHR1	-0.462561	5.54059e-05	LARP6	-0.242327	0.00847891	RSPO2	-0.272991	4.35e-06	RAP1A	-0.24372	0.0145444
SCTR	0.263467	2.20936e-19	EPS15	0.195665	1.45e-05	LSAMP-AS3	-0.46256	5.54071e-05	OPA3	-0.242276	0.0084931	SDC4	0.272925	4.37e-06	PIGA	0.243707	0.0145501
IFI16	-0.263462	2.21237e-19	SOX15	-0.195643	1.46e-05	PROK1	-0.462518	5.55053e-05	MRPS5	0.242275	0.00849349	BET1L	0.272908	4.38e-06	DLG3	0.24365	0.0145738
STARD5	-0.26345	2.22134e-19	FAM208B	0.195638	1.46e-05	USH2A	-0.462448	5.56677e-05	LOC644808	0.242245	0.00850185	NIPA2	0.272843	4.4e-06	RP11-673E11.2	-0.243631	0.0145818
FICD	0.263448	2.22233e-19	CLCA4	0.195631	1.46e-05	OR51I1	-0.462429	5.57139e-05	LAT	-0.24222	0.00850895	PFAAP5	0.27284	4.4e-06	IRF5	-0.243609	0.014591
GNB1L	-0.263428	2.23684e-19	DAW1	0.195628	1.46e-05	LOC100132966	-0.462428	5.57163e-05	GALE	0.242188	0.00851773	MAP2K1IP1	0.27284	4.4e-06	LOC102723380	0.243574	0.0146057
FOXA2	0.263366	2.282e-19	PPP1R21	0.195614	1.46e-05	LOC100124692	-0.4624	5.57805e-05	BCL2L15	0.242166	0.00852384	LOC652684	-0.272812	4.41e-06	CECR1	-0.243543	0.0146183
XCL1	-0.263358	2.28846e-19	DPAGT1	0.1956	1.46e-05	FGFR1OP2	-0.462342	5.59159e-05	LOC400836	-0.24216	0.00852556	ETFDH	0.272772	4.43e-06	SNN	-0.24352	0.014628
KRBA1	-0.263349	2.29485e-19	IER5	0.195581	1.47e-05	LOC442028	-0.462271	5.60841e-05	NPAT	-0.242157	0.00852643	RCOR3	0.272716	4.45e-06	RANBP6	0.243489	0.0146413
NOX1	0.263321	2.31592e-19	RAPGEF1	-0.195515	1.48e-05	LOC401463	-0.462254	5.61233e-05	GPR160	0.242024	0.00856397	LOC653853	-0.272656	4.47e-06	NUP62CL	0.243381	0.0146863
C9orf89	-0.263318	2.31794e-19	SERPINA1	0.195438	1.49e-05	KRTAP4-4	-0.462236	5.61661e-05	JAG1	-0.241965	0.00858066	SFTPA1	0.272593	4.5e-06	EAF1	0.24337	0.0146912
HESRG	-0.263309	2.32469e-19	ACSL6	-0.19543	1.49e-05	XLOC_002504	-0.462232	5.61761e-05	BTAF1	0.24195	0.00858476	ABI3BP	0.272577	4.5e-06	PABPC5	-0.24335	0.0146994
ZNF91	0.263306	2.32666e-19	SLC35D2	-0.195364	1.5e-05	ESRRB	-0.462203	5.62431e-05	LOC100008589	-0.241945	0.0085861	LOC652688	-0.272537	4.52e-06	EVC	-0.243349	0.0146999
PDE3A	0.263223	2.39018e-19	GALNT7	0.195286	1.51e-05	CPLX4	-0.462178	5.63014e-05	TUBA3D	-0.241867	0.00860838	ATP5F1	0.272535	4.52e-06	HSF2BP	0.243339	0.0147041
GAPDH	-0.263167	2.43341e-19	TMEM70	0.195245	1.52e-05	KANK3	-0.462177	5.63051e-05	TTTY6B	0.241851	0.00861282	FAM33A	-0.272499	4.53e-06	RSRC1	0.24327	0.014733
RAB37	0.263137	2.45725e-19	MYBPC2	0.195237	1.52e-05	TMEM72	-0.462174	5.6312e-05	IMPA1	0.241824	0.0086204	PDZK1IP1	0.272455	4.55e-06	GNG11	-0.243261	0.0147368
ARL6IP5	0.263024	2.54797e-19	OR7A5	-0.195234	1.52e-05	C1orf105	-0.462111	5.64603e-05	KIF3A	0.241792	0.00862968	Magmas	-0.272423	4.56e-06	PLEKHO2	-0.243211	0.0147579
ENPP3	0.262998	2.56981e-19	FAM221A	0.195232	1.52e-05	INTS10	0.462104	5.64774e-05	LOC729659	-0.24176	0.00863864	FLJ46838	-0.272369	4.58e-06	ARHGEF33	-0.243208	0.0147595
GATAD2A	-0.262981	2.58426e-19	MFSD8	0.195203	1.53e-05	PCDHGC5	-0.462074	5.65479e-05	TP53RK	-0.241751	0.00864111	SPARC	0.272358	4.59e-06	S100A14	0.243183	0.0147699
GPR160	0.262939	2.61875e-19	JKAMP	0.195153	1.53e-05	ANKS1B	-0.462038	5.6634e-05	PRKAB1	0.241736	0.00864552	TMEM16F	0.272333	4.6e-06	C3orf49	-0.243176	0.014773
SMAD5OS	-0.262937	2.62036e-19	LGSN	0.19515	1.53e-05	PGK2	-0.462026	5.66616e-05	PPP1R2	-0.241692	0.00865788	ADRB2	0.272255	4.63e-06	TRIM17	0.243055	0.0148242
RLN3	0.262889	2.66184e-19	GPR156	-0.195128	1.54e-05	OR10R2	-0.462012	5.66959e-05	LOC100128086	0.241682	0.00866087	LOC647152	-0.272244	4.63e-06	MRPS33	0.24303	0.0148347
CDK6	-0.26288	2.66907e-19	CTA-280A3__B.2	-0.195095	1.54e-05	GDF6	-0.461999	5.67253e-05	KBTBD9	-0.24167	0.00866419	CBX3	-0.272229	4.64e-06	THBS1	-0.242997	0.0148487
EPHA1	-0.262853	2.69218e-19	CNIH3	-0.195094	1.54e-05	NUDCD2	0.461999	5.67256e-05	KLRC4	0.241667	0.00866517	ZNF767	-0.272169	4.66e-06	NONO	0.242974	0.0148583
MOSPD1	0.262836	2.70695e-19	SMAGP	0.195065	1.55e-05	DNAJB7	-0.461965	5.68075e-05	ZP2	0.241661	0.00866682	MRPL55	-0.27215	4.67e-06	LOC100289058	-0.242961	0.0148638
TBXAS1	0.262782	2.75454e-19	KCNAB3	-0.195046	1.55e-05	LOC339822	-0.461882	5.70036e-05	CTNND2	0.241633	0.00867468	FLJ20245	0.272142	4.67e-06	OAZ3	0.242954	0.0148667
ARHGAP11A	-0.262775	2.76085e-19	ABCA5	-0.19504	1.55e-05	CD209	-0.461793	5.72162e-05	CNO	0.24161	0.00868126	LOC644625	-0.272107	4.68e-06	C1orf123	-0.242897	0.0148912
EHD3	-0.262775	2.76123e-19	GPR113	-0.194974	1.56e-05	GAL3ST3	-0.461766	5.72831e-05	EMILIN2	-0.241571	0.00869249	LOC646917	-0.272083	4.69e-06	SH2D4A	0.242896	0.0148915
PCBD2	0.262742	2.79071e-19	EXOC1	0.194934	1.57e-05	NFE2L2	-0.461752	5.73146e-05	FLJ40296	0.241529	0.00870442	MGC4677	-0.272081	4.69e-06	LINC00528	-0.242869	0.014903
CXCL2	0.262726	2.80495e-19	MUC12	-0.19492	1.57e-05	LUZP4	-0.46175	5.73207e-05	SLC22A15	0.241428	0.00873345	C14orf58	0.272073	4.7e-06	SH3BP2	-0.242856	0.0149086
TSC22D2	-0.262675	2.85168e-19	RP11-388M20.6	0.194914	1.57e-05	VSX2	-0.46173	5.73686e-05	ZCCHC4	0.241383	0.00874628	FLJ25222	-0.27207	4.7e-06	AKR1B10	0.242837	0.0149166
TTC4	-0.262619	2.90271e-19	LOC80154	0.194899	1.57e-05	ASB10	-0.46172	5.73914e-05	SLC25A35	0.241302	0.00876971	LOC648195	-0.272017	4.72e-06	MAP2	-0.242781	0.0149404
LOC100129550	-0.262602	2.91923e-19	GMNC	0.194843	1.58e-05	LOC100128651	-0.461709	5.74192e-05	ORMDL2	0.241164	0.00880956	HBII-438B	-0.271995	4.73e-06	DENND1C	-0.242762	0.0149488
NLGN2	-0.262565	2.95362e-19	CTSA	0.194819	1.59e-05	TBX21	-0.46165	5.75598e-05	SNORA66	0.241156	0.00881193	APAF1	0.27199	4.73e-06	SLC12A6	-0.242738	0.0149587
CEP97	-0.262564	2.95521e-19	KLK1	-0.194802	1.59e-05	TMEM207	-0.46163	5.76079e-05	LOC649903	0.241132	0.00881886	PAG1	0.271899	4.76e-06	RP11-674P19.2	-0.242686	0.0149813
AK1	0.262561	2.95767e-19	RAB11A	0.194785	1.59e-05	LOC100287225	-0.461601	5.76798e-05	CNTNAP2	-0.241074	0.00883544	LOC200493	-0.271799	4.8e-06	RBMX2	0.242649	0.0149969
ZNF330	0.26251	3.00651e-19	RPL34-AS1	0.194728	1.6e-05	SLC22A7	-0.461581	5.7726e-05	FOXO4	0.241065	0.00883826	MGC35361	0.271752	4.82e-06	EPT1	0.242639	0.0150014
PLA2G1B	0.262509	3.00767e-19	ZDHHC20	0.194711	1.6e-05	LINC00488	-0.461552	5.77961e-05	GAL3ST4	-0.24104	0.00884551	CENPM	-0.271707	4.84e-06	WNT7B	0.242558	0.0150358
PAQR3	-0.262426	3.08886e-19	AACS	0.194697	1.61e-05	PPM1A	0.461477	5.79783e-05	GPR89A	0.241027	0.00884924	EHF	0.271704	4.84e-06	STAT5B	-0.242552	0.0150386
PCDH20	0.262404	3.11052e-19	EMX1	-0.194697	1.61e-05	MAS1L	-0.461476	5.79813e-05	NFE2	0.241015	0.00885251	MAMDC2	0.271685	4.85e-06	GRK5	-0.242547	0.0150407
STRADA	-0.262403	3.11152e-19	CEBPB	0.194695	1.61e-05	IMP5	-0.46146	5.80205e-05	YWHAZ	0.240979	0.00886325	ATOH8	0.271684	4.85e-06	TBX5-AS1	-0.242538	0.0150445
H2AFY2	-0.2624	3.11538e-19	ESYT3	0.194694	1.61e-05	OR52A1	-0.461451	5.80414e-05	PGBD5	-0.240959	0.00886881	LOC647304	-0.27168	4.85e-06	TRIP11	0.242424	0.0150935
TMEM167A	0.262367	3.14782e-19	HOMER2	0.194649	1.61e-05	LY6G5B	-0.461446	5.80528e-05	TUBA1B	-0.240943	0.00887369	AUP1	-0.271653	4.86e-06	COL4A2	-0.242416	0.015097
CDKL2	0.262282	3.23542e-19	DST	-0.19463	1.62e-05	APOPT1	0.461433	5.8085e-05	LOC100130663	0.240937	0.00887544	STRN3	0.271651	4.86e-06	SBF1	-0.242388	0.015109
SFTPD	0.26225	3.26841e-19	LIMK1	-0.194618	1.62e-05	NEUROD4	-0.461418	5.81218e-05	C6orf176	0.240803	0.0089144	ASCIZ	0.271606	4.88e-06	RAB39B	-0.242363	0.0151199
PRRG3	-0.262236	3.28355e-19	TMEM256	0.194585	1.62e-05	ODF2L	-0.461362	5.82575e-05	YEATS2	-0.240727	0.00893665	ZFP161	0.271602	4.88e-06	MAB21L3	0.242286	0.0151529
NLRP10	-0.262096	3.43464e-19	ADPRHL2	0.194582	1.63e-05	MCF2	-0.461353	5.82791e-05	PCYOX1L	-0.240631	0.00896467	DCTD	0.271595	4.89e-06	HSPA5	0.242216	0.0151833
DDC	0.262007	3.53426e-19	CTC-527H23.4	-0.194498	1.64e-05	LST1	-0.461265	5.84933e-05	ELP3	0.24061	0.0089708	LOC641738	-0.271578	4.89e-06	LOC101928424	0.242214	0.015184
CCBP2	0.261984	3.55961e-19	EFCAB12	0.194481	1.64e-05	LOC727677	-0.461254	5.8522e-05	UQCRQ	0.240499	0.00900346	FLJ21865	-0.271567	4.9e-06	ZNF300P1	-0.242162	0.0152065
WWC1	0.261908	3.64753e-19	HNRNPF	0.194479	1.64e-05	FLJ35424	-0.461222	5.85995e-05	C19orf21	0.24048	0.00900928	LOC653676	-0.271537	4.91e-06	ITGA7	-0.242157	0.0152087
TRAPPC6B	0.2619	3.65699e-19	EFEMP1	0.194427	1.65e-05	MASP1	-0.46121	5.86294e-05	TTC39B	0.240467	0.00901308	FXYD4	0.271525	4.92e-06	GUCY1B3	-0.242061	0.0152502
RIPK3	0.261854	3.71178e-19	PROSER2-AS1	-0.194406	1.65e-05	LOC285370	-0.461209	5.86308e-05	GNA12	-0.240411	0.00902965	USP14	0.271502	4.93e-06	C14orf178	0.242034	0.0152621
ARMC8	-0.26185	3.71615e-19	PTGDR	-0.194397	1.66e-05	ERMN	-0.461151	5.87724e-05	LOC730316	-0.240382	0.009038	HSP90AA1	0.271501	4.93e-06	SMIM7	0.242024	0.0152665
LLGL1	-0.261845	3.72205e-19	KDF1	0.194374	1.66e-05	LZTS1	-0.461145	5.87887e-05	PTMS	-0.240371	0.0090414	EPB41L5	0.271475	4.94e-06	PEAR1	-0.241959	0.0152948
C14orf162	-0.261824	3.74687e-19	DAZAP2	0.194365	1.66e-05	C12orf12	-0.461125	5.88363e-05	RAD51	-0.240312	0.00905872	C17orf32	0.271444	4.95e-06	CAP2	-0.241936	0.0153046
SFTPA2	0.261819	3.75306e-19	MYO5A	-0.194344	1.67e-05	LOC1720	-0.46104	5.90458e-05	SLC4A2	0.240283	0.00906759	CAND1	0.271414	4.96e-06	RDH5	-0.241935	0.0153051
STX18	0.261795	3.78212e-19	TATDN1	0.194344	1.67e-05	ABRA	-0.461036	5.9057e-05	MOCS2	0.240277	0.00906921	LOC645550	0.271403	4.97e-06	SLC25A53	-0.241927	0.0153089
MOBKL2C	-0.261754	3.83213e-19	RNF157-AS1	0.194261	1.68e-05	PPIB	0.460984	5.91858e-05	KLHL30	0.240243	0.00907929	LOC648934	-0.271395	4.97e-06	ADAMTS15	-0.24189	0.0153249
GRAMD3	0.261717	3.87766e-19	NUDT5	0.19424	1.68e-05	ARHGAP36	-0.460943	5.92867e-05	LOC100133298	-0.240234	0.00908206	KIF22	-0.27136	4.98e-06	DFNB31	-0.241814	0.0153579
LOC728554	-0.261627	3.9918e-19	RBPMS-AS1	0.194219	1.69e-05	GLP2R	-0.460908	5.93733e-05	ZBTB47	-0.240225	0.00908476	MSTP9	0.271346	4.99e-06	ANKRD36BP2	-0.241805	0.0153621
ARID3B	-0.261624	3.99537e-19	GCFC2	0.194217	1.69e-05	DOK3	-0.460885	5.94298e-05	SDHAP3	0.240195	0.00909357	APH1A	0.271081	5.1e-06	UNC5B	-0.241793	0.0153671
SLC5A8	0.26158	4.05243e-19	LRRC27	0.194173	1.69e-05	AKR1D1	-0.460884	5.9432e-05	NECAB3	0.240194	0.00909374	IRF2BP1	-0.271076	5.1e-06	ITGAM	-0.241765	0.0153794
CCDC38	-0.261428	4.25362e-19	TMEM126B	0.194136	1.7e-05	LOC728445	-0.460861	5.94905e-05	LOC652760	0.240193	0.00909415	EPHX2	0.271045	5.12e-06	KMT2A	-0.24174	0.0153903
WDR66	-0.261408	4.28142e-19	FAM168A	0.194118	1.7e-05	SCARNA2	-0.46082	5.95924e-05	RAB3GAP1	-0.240158	0.00910456	RPS6KA2	0.271028	5.12e-06	TFPT	0.241719	0.0153994
LCA5L	0.261394	4.30099e-19	LOC101929243	0.194117	1.7e-05	KIAA1239	-0.460779	5.96929e-05	USP3	0.240072	0.00913028	LOC400879	-0.270973	5.15e-06	SDR39U1	0.241687	0.0154137
GTF3C3	-0.261343	4.37149e-19	TFAM	0.194092	1.71e-05	KCNAB3	-0.460777	5.96985e-05	FAM83A	0.240052	0.00913625	LOC646207	-0.270966	5.15e-06	GIMAP6	-0.241678	0.0154176
MCM8	-0.261253	4.49824e-19	PRPF31	0.194054	1.72e-05	L1TD1	-0.460723	5.98335e-05	LOC100133118	0.240038	0.00914023	SLC26A9	0.270926	5.17e-06	CASC5	0.241675	0.0154187
XIAP	0.261243	4.51368e-19	MMP2	-0.194018	1.72e-05	IQSEC3	-0.460712	5.98607e-05	FLJ10803	-0.239965	0.00916226	FAM7A1	-0.270921	5.17e-06	LOC153546	0.24165	0.0154297
PLEKHG6	-0.261175	4.61309e-19	FPGT	0.194001	1.72e-05	GDF2	-0.460665	5.99789e-05	LOC100131905	0.239947	0.00916758	VPS35	0.270873	5.19e-06	FAM133A	0.241623	0.0154415
C14orf129	0.261151	4.64852e-19	ARHGAP5-AS1	0.193965	1.73e-05	CPA4	-0.460632	6.00614e-05	LOC100129808	-0.239902	0.00918116	PCQAP	-0.270818	5.21e-06	GSTTP1	0.241589	0.0154565
TOP1	0.261078	4.75742e-19	CNDP2	0.193955	1.73e-05	NR5A1	-0.460625	6.00788e-05	LOC731985	0.239873	0.00918971	CENPO	-0.270727	5.25e-06	LRIG1	0.241577	0.0154617
FAM123B	-0.260993	4.88891e-19	RHOBTB2	0.193912	1.74e-05	CXorf51A	-0.460603	6.0132e-05	LOC100129083	0.239856	0.00919494	RNF10	0.270718	5.26e-06	FAM181B	-0.241551	0.0154732
ITGB5	-0.260982	4.90549e-19	LOC101927410	0.193894	1.74e-05	LOC440346	-0.460602	6.01364e-05	RASSF7	0.239818	0.00920621	NFIL3	0.27067	5.28e-06	S100A9	0.241541	0.0154776
TMEM109	-0.26098	4.90878e-19	CAT	0.193878	1.75e-05	POLA1	0.460594	6.01543e-05	LOC647949	-0.239798	0.00921219	GMDS	0.270651	5.29e-06	TBX3	-0.241525	0.0154849
LASS2	0.260961	4.93878e-19	IQCD	0.193872	1.75e-05	EPX	-0.460585	6.01785e-05	ADRA2A	0.239796	0.00921303	AURKB	-0.270634	5.29e-06	CREB3L1	0.241524	0.0154853
MAP3K7	-0.260955	4.94898e-19	STK32B	-0.193866	1.75e-05	LOC100129717	-0.460517	6.03488e-05	MIR98	0.239731	0.00923257	BICD2	-0.270602	5.31e-06	NDUFA6	0.241494	0.0154983
WNT11	-0.260902	5.03254e-19	MLF1	0.193864	1.75e-05	OR6A2	-0.460445	6.05295e-05	C6orf89	0.239728	0.00923334	LOC400120	-0.270594	5.31e-06	ASPA	-0.241468	0.0155098
RNF216	-0.26088	5.06869e-19	RARS	0.193851	1.75e-05	RNF128	-0.460389	6.06716e-05	PSMB5	0.239702	0.00924107	KL	0.270575	5.32e-06	A2M-AS1	-0.241467	0.01551
SCGB3A2	0.260837	5.13772e-19	PRTG	0.193797	1.76e-05	CEACAM22P	-0.460374	6.07099e-05	C1orf53	0.239683	0.0092469	ARHGEF12	0.270556	5.33e-06	GLRX3	0.24143	0.0155265
ABCA3	0.260836	5.14001e-19	ZBTB38	-0.193725	1.77e-05	CD300LG	-0.460368	6.07257e-05	SECISBP2L	0.239646	0.00925795	EFHC2	0.270522	5.34e-06	TMEM110	-0.241282	0.015592
TNPO2	-0.260763	5.26057e-19	DEFB118	-0.193716	1.78e-05	USHBP1	-0.460294	6.0912e-05	MAPK10	-0.239563	0.00928328	SLC16A14	0.270464	5.37e-06	CCNYL1	0.241233	0.0156137
ZFYVE16	0.260665	5.42843e-19	EFCAB14	0.193709	1.78e-05	MRPL24	0.460157	6.12612e-05	XG	0.239452	0.00931672	ZBP1	0.270427	5.39e-06	PLA2G4A	0.241228	0.0156158
CYP2B6	0.260649	5.45575e-19	LYN	0.193653	1.79e-05	SLC30A10	-0.460149	6.12803e-05	NKX2-1	0.239445	0.0093189	IRX5	0.270415	5.39e-06	SLAIN2	0.241209	0.0156241
MLEC	0.26057	5.59547e-19	MAPK14	0.19355	1.81e-05	XLOC_003608	-0.460062	6.15024e-05	PSME1	0.239415	0.00932809	CREB3L4	0.270385	5.41e-06	OARD1	0.241129	0.0156597
PIK3R2	-0.260498	5.72589e-19	LYPLA1	0.193505	1.81e-05	CALB2	-0.460026	6.1596e-05	TIGD5	-0.239277	0.00937026	VAMP2	0.270365	5.41e-06	TRAF3	-0.241122	0.0156631
MERTK	-0.260341	6.01893e-19	VEPH1	0.1935	1.81e-05	TSTD1	0.459957	6.17726e-05	LSP1	-0.239276	0.00937053	C11orf65	-0.270319	5.44e-06	PDGFB	-0.241047	0.0156961
SCFD1	0.260281	6.13521e-19	CSTF2	0.193496	1.82e-05	ABCC13	-0.459876	6.19811e-05	TOP1	0.239259	0.00937548	TSCOT	0.270307	5.44e-06	LINC00597	-0.240959	0.0157357
ADD3	-0.260273	6.15001e-19	BC036311	-0.193486	1.82e-05	C11orf36	-0.459864	6.20127e-05	LOC642513	0.239192	0.00939623	BLM	-0.270219	5.48e-06	FAM171B	-0.240918	0.0157539
RNF180	0.260264	6.16738e-19	PIFO	0.19348	1.82e-05	ANKRD53	-0.459842	6.20688e-05	RASAL3	-0.239148	0.00940967	UBE2O	-0.270185	5.5e-06	ARID3A	-0.240833	0.0157918
TDRKH	0.260232	6.23049e-19	EFHD2	0.193464	1.82e-05	SYCE1	-0.459824	6.21144e-05	SNORD31	0.239128	0.00941578	MGC33214	0.270108	5.53e-06	NREP	-0.240814	0.0158004
BAIAP3	0.260191	6.31359e-19	PPP1CA	0.193438	1.83e-05	LOC100133131	-0.459782	6.2225e-05	LOC100134563	-0.239118	0.00941866	LOC440934	-0.270059	5.55e-06	STAP1	-0.240808	0.0158029
ZNF282	-0.260121	6.45437e-19	ZFAND4	0.193313	1.85e-05	OR13C4	-0.459751	6.23042e-05	MRPL24	0.239112	0.00942047	TMIGD	-0.270034	5.57e-06	CLECL1	-0.240804	0.0158049
EME1	-0.26007	6.56068e-19	ZBTB8OS	0.193275	1.86e-05	LOC728690	-0.459686	6.24734e-05	ARHGAP17	-0.239055	0.00943811	LOC115749	-0.270032	5.57e-06	RP11-305O6.3	-0.240722	0.0158415
[truncated: 11,967 more rows]
