# Supplementary material for: TC2N maintains stem cell-like characteristics to accelerate lung carcinogenesis by blockade of dual specificity protein phosphatase 3
Source: Cell Biosci. 2025 Jan 23;15:8. doi: 10.1186/s13578-025-01348-3 (PMC11758731; doi:10.1186/s13578-025-01348-3)
Supplement: Supplementary file 2 — Supplementary Material 2 [file 13578_2025_1348_MOESM2_ESM.xlsx]

## Sheet: Sheet1
Supplementary Data S2. GO enrichment analysis of TCGA database by GSEA.
		SIZE	ES	NES	NOM p-val	FDR q-val	FWER p-val
TCGA-Normal	GOBP_REGULATION_OF_TRANSLATIONAL_ELONGATION	15	0.72278	1.82259	0	1	0.83
	GOBP_POSITIVE_REGULATION_OF_PROTEIN_MODIFICATION_BY_SMALL_PROTEIN_CONJUGATION_OR_REMOVAL	124	0.421166	1.77415	0.00178253	1	0.921
	GOBP_S_ADENOSYLMETHIONINE_METABOLIC_PROCESS	15	0.688216	1.86944	0.00179211	1	0.708
	GOBP_ALTERNATIVE_MRNA_SPLICING_VIA_SPLICEOSOME	64	0.567821	1.92953	0.00189036	1	0.534
	GOBP_PROTEIN_K48_LINKED_UBIQUITINATION	66	0.468802	1.71382	0.00372439	1	0.975
	GOBP_NEGATIVE_REGULATION_OF_PROTEASOMAL_UBIQUITIN_DEPENDENT_PROTEIN_CATABOLIC_PROCESS	33	0.517084	1.76959	0.00380228	1	0.921
	GOBP_REGULATION_OF_MRNA_SPLICING_VIA_SPLICEOSOME	93	0.534996	1.86739	0.00380952	1	0.713
	GOBP_NLS_BEARING_PROTEIN_IMPORT_INTO_NUCLEUS	19	0.754693	1.82362	0.0038835	1	0.829
	GOBP_REGULATION_OF_ALTERNATIVE_MRNA_SPLICING_VIA_SPLICEOSOME	50	0.574978	1.83471	0.00581395	1	0.792
	GOBP_STRESS_GRANULE_ASSEMBLY	27	0.579069	1.76268	0.00957854	1	0.927
	GOBP_REGULATION_OF_PROTEIN_K63_LINKED_UBIQUITINATION	15	0.641559	1.78066	0.00970874	1	0.911
	GOBP_REGULATION_OF_MRNA_PROCESSING	123	0.484813	1.72443	0.00972763	1	0.967
	GOBP_POSITIVE_REGULATION_OF_TELOMERASE_ACTIVITY	34	0.484942	1.68924	0.0110294	1	0.983
	GOBP_POSITIVE_REGULATION_OF_RESPONSE_TO_ENDOPLASMIC_RETICULUM_STRESS	33	0.492099	1.67635	0.0114504	1	0.988
	GOBP_REGULATION_OF_RNA_SPLICING	158	0.432038	1.67228	0.0132325	1	0.99
	GOBP_COPPER_ION_TRANSPORT	16	0.605906	1.68838	0.0132576	1	0.983
	GOBP_CELLULAR_RESPONSE_TO_TOPOLOGICALLY_INCORRECT_PROTEIN	109	0.400959	1.61658	0.0144928	1	0.998
	GOBP_SKELETAL_MUSCLE_TISSUE_REGENERATION	32	0.448748	1.62019	0.0150659	1	0.998
	GOBP_REGULATION_OF_TRANSLATIONAL_INITIATION	79	0.46925	1.6274	0.0151515	1	0.996
	GOBP_POSITIVE_REGULATION_OF_MRNA_PROCESSING	39	0.497771	1.6837	0.0153551	1	0.985
	GOBP_VESICLE_TARGETING	57	0.41904	1.59356	0.0157895	1	1
	GOBP_NEGATIVE_REGULATION_OF_OXIDATIVE_STRESS_INDUCED_CELL_DEATH	44	0.432717	1.61152	0.0165746	1	0.999
	GOBP_CELLULAR_RESPONSE_TO_ARSENIC_CONTAINING_SUBSTANCE	20	0.636674	1.73392	0.0173745	1	0.954
	GOBP_ACROSOME_ASSEMBLY	21	0.512402	1.60412	0.0174081	1	0.999
	GOBP_RNA_SPLICING	379	0.39307	1.6466	0.0181818	1	0.995
	GOBP_POSITIVE_REGULATION_OF_MRNA_SPLICING_VIA_SPLICEOSOME	30	0.524351	1.65065	0.0188324	1	0.995
	GOBP_PROTEIN_REFOLDING	23	0.639684	1.74396	0.0189036	1	0.947
	GOBP_REGULATION_OF_PROTEIN_UBIQUITINATION	190	0.369323	1.58714	0.019678	1	1
	GOBP_PERK_MEDIATED_UNFOLDED_PROTEIN_RESPONSE	18	0.617546	1.71588	0.0209524	1	0.972
	GOBP_CELLULAR_RESPONSE_TO_UNFOLDED_PROTEIN	91	0.39682	1.59183	0.0215827	1	1
	GOBP_MODULATION_BY_HOST_OF_VIRAL_GENOME_REPLICATION	19	0.518938	1.62134	0.0223048	1	0.997
	GOBP_NEGATIVE_REGULATION_OF_SIGNAL_TRANSDUCTION_BY_P53_CLASS_MEDIATOR	28	0.519123	1.62773	0.0223464	1	0.996
	GOBP_RNA_SPLICING_VIA_TRANSESTERIFICATION_REACTIONS	261	0.42522	1.68058	0.0238095	1	0.986
	GOBP_NEGATIVE_REGULATION_OF_INTRINSIC_APOPTOTIC_SIGNALING_PATHWAY_BY_P53_CLASS_MEDIATOR	20	0.545109	1.60686	0.0240296	1	0.999
	GOBP_INTEGRATED_STRESS_RESPONSE_SIGNALING	40	0.506865	1.67433	0.0245747	1	0.989
	GOBP_REGULATION_OF_PROTEIN_STABILITY	289	0.29224	1.41408	0.0246711	1	1
	GOBP_POSITIVE_REGULATION_OF_TELOMERE_MAINTENANCE	65	0.423522	1.59302	0.0256881	1	1
	GOBP_POSITIVE_REGULATION_OF_PROTEIN_POLYUBIQUITINATION	15	0.580828	1.6322	0.0261194	1	0.996
	GOBP_REGULATION_OF_OXIDATIVE_STRESS_INDUCED_CELL_DEATH	66	0.403039	1.53132	0.0262664	1	1
	GOBP_POSITIVE_REGULATION_OF_TELOMERE_MAINTENANCE_VIA_TELOMERE_LENGTHENING	37	0.498669	1.66275	0.0276753	1	0.995
	GOBP_NEGATIVE_REGULATION_OF_FATTY_ACID_BIOSYNTHETIC_PROCESS	17	0.468496	1.51081	0.0276753	1	1
	GOBP_REGULATION_OF_PROTEIN_MODIFICATION_BY_SMALL_PROTEIN_CONJUGATION_OR_REMOVAL	230	0.347007	1.52809	0.0281195	1	1
	GOBP_SPHINGOMYELIN_METABOLIC_PROCESS	20	0.467549	1.53657	0.028169	1	1
	GOBP_IRON_ION_TRANSMEMBRANE_TRANSPORT	19	0.515641	1.56698	0.0313112	1	1
	GOBP_POSITIVE_REGULATION_OF_EXOSOMAL_SECRETION	15	0.564191	1.57403	0.0314815	1	1
	GOBP_POSITIVE_REGULATION_OF_EXOCYTOSIS	80	0.361953	1.46281	0.0337478	1	1
	GOBP_MRNA_PROCESSING	404	0.36547	1.55949	0.0344203	1	1
	GOBP_REGULATION_OF_PROTEIN_EXIT_FROM_ENDOPLASMIC_RETICULUM	24	0.488393	1.56684	0.0381818	1	1
	GOBP_NUCLEOTIDE_BINDING_DOMAIN_LEUCINE_RICH_REPEAT_CONTAINING_RECEPTOR_SIGNALING_PATHWAY	22	0.609767	1.61275	0.038835	1	0.999
	GOBP_DE_NOVO_PROTEIN_FOLDING	39	0.51781	1.60693	0.0390335	1	0.999
	GOBP_CHAPERONE_COFACTOR_DEPENDENT_PROTEIN_REFOLDING	31	0.527836	1.57148	0.039548	1	1
	GOBP_MAINTENANCE_OF_GASTROINTESTINAL_EPITHELIUM	20	0.562118	1.59962	0.0415913	1	1
	GOBP_LONG_CHAIN_FATTY_ACYL_COA_METABOLIC_PROCESS	23	0.545182	1.61723	0.0416667	1	0.998
	GOBP_CELLULAR_RESPONSE_TO_HEAT	62	0.399502	1.52204	0.0425926	1	1
	GOBP_NEGATIVE_REGULATION_OF_PROTEASOMAL_PROTEIN_CATABOLIC_PROCESS	42	0.405329	1.478	0.0438931	1	1
	GOBP_ERBB2_SIGNALING_PATHWAY	18	0.541727	1.53563	0.0443262	1	1
	GOBP_MODULATION_BY_HOST_OF_SYMBIONT_PROCESS	78	0.348828	1.42052	0.0464286	1	1
	GOBP_ANTIMICROBIAL_HUMORAL_IMMUNE_RESPONSE_MEDIATED_BY_ANTIMICROBIAL_PEPTIDE	69	0.422225	1.50145	0.046729	1	1
	GOBP_MAGNESIUM_ION_TRANSPORT	18	0.517021	1.52446	0.0472727	1	1
	GOBP_LONG_CHAIN_FATTY_ACYL_COA_BIOSYNTHETIC_PROCESS	17	0.576501	1.58233	0.0485437	1	1
	GOBP_PROTEASOMAL_PROTEIN_CATABOLIC_PROCESS	471	0.282397	1.34642	0.0495575	1	1
	GOBP_SPINAL_CORD_DEVELOPMENT	99	-0.528288	-1.95297	0	0.345811	0.377
	GOBP_POST_ANAL_TAIL_MORPHOGENESIS	19	-0.649266	-1.94132	0	0.324399	0.415
	GOBP_NEGATIVE_REGULATION_OF_MYOBLAST_DIFFERENTIATION	24	-0.593061	-1.89631	0	0.336674	0.577
	GOBP_OSTEOBLAST_DEVELOPMENT	17	-0.693532	-1.87517	0	0.356503	0.643
	GOBP_CEREBELLAR_CORTEX_DEVELOPMENT	46	-0.506272	-1.84598	0	0.351537	0.748
	GOBP_CRANIAL_NERVE_MORPHOGENESIS	29	-0.621056	-1.81937	0	0.317108	0.801
	GOBP_POSITIVE_REGULATION_OF_MUSCLE_CELL_DIFFERENTIATION	61	-0.52337	-1.97566	0.0019685	0.33592	0.311
	GOBP_EMBRYONIC_SKELETAL_SYSTEM_MORPHOGENESIS	94	-0.55207	-1.91008	0.0020284	0.421081	0.532
	GOBP_BONE_MORPHOGENESIS	95	-0.495135	-1.8229	0.0020284	0.317328	0.795
	GOBP_REGULATION_OF_MAMMARY_GLAND_EPITHELIAL_CELL_PROLIFERATION	15	-0.629704	-1.82314	0.00203252	0.330729	0.795
	GOBP_POSITIVE_REGULATION_OF_STRIATED_MUSCLE_CELL_DIFFERENTIATION	41	-0.497722	-1.78628	0.00205761	0.320382	0.876
	GOBP_REGULATION_OF_MYOBLAST_DIFFERENTIATION	70	-0.451926	-1.76629	0.00206612	0.324694	0.899
	GOBP_SKELETAL_SYSTEM_MORPHOGENESIS	220	-0.456992	-1.80431	0.002079	0.322547	0.834
	GOBP_VENTRAL_SPINAL_CORD_DEVELOPMENT	46	-0.535365	-1.86072	0.00209205	0.336126	0.697
	GOBP_EPIDERMIS_MORPHOGENESIS	36	-0.541413	-1.82387	0.00209644	0.343802	0.793
	GOBP_SPINAL_CORD_MOTOR_NEURON_DIFFERENTIATION	30	-0.530358	-1.72231	0.00210084	0.360702	0.946
	GOBP_PROTEOGLYCAN_BIOSYNTHETIC_PROCESS	63	-0.558062	-1.97882	0.0021322	0.478986	0.303
	GOBP_SPINAL_CORD_PATTERNING	20	-0.608929	-1.7573	0.00392157	0.324744	0.909
	GOBP_EMBRYONIC_DIGESTIVE_TRACT_DEVELOPMENT	32	-0.612023	-1.83284	0.00403226	0.34625	0.78
	GOBP_CELL_DIFFERENTIATION_IN_SPINAL_CORD	50	-0.496638	-1.70667	0.00404858	0.391408	0.962
	GOBP_EMBRYONIC_SKELETAL_SYSTEM_DEVELOPMENT	127	-0.54097	-1.89834	0.00406504	0.368781	0.572
	GOBP_NEUROMUSCULAR_PROCESS_CONTROLLING_BALANCE	47	-0.4763	-1.68235	0.00408163	0.394203	0.98
	GOBP_BONE_DEVELOPMENT	219	-0.441878	-1.80278	0.00410678	0.317082	0.839
	GOBP_EMBRYONIC_APPENDAGE_MORPHOGENESIS	115	-0.49082	-1.76375	0.00413223	0.31762	0.901
	GOBP_METENCEPHALON_DEVELOPMENT	106	-0.406583	-1.66134	0.00421941	0.40324	0.989
	GOBP_DORSAL_VENTRAL_NEURAL_TUBE_PATTERNING	21	-0.609858	-1.69788	0.00428265	0.385144	0.97
	GOBP_PROTEOGLYCAN_METABOLIC_PROCESS	91	-0.528644	-1.98194	0.00429185	0.918163	0.296
	GOBP_REGULATION_OF_CELL_FATE_COMMITMENT	38	-0.508203	-1.78258	0.00430108	0.323406	0.881
	GOBP_ATRIAL_CARDIAC_MUSCLE_TISSUE_DEVELOPMENT	22	-0.637727	-1.85367	0.00591716	0.344196	0.722
	GOBP_CATECHOLAMINE_SECRETION	57	-0.50025	-1.77384	0.00595238	0.316028	0.892
	GOBP_HINDBRAIN_MORPHOGENESIS	41	-0.460386	-1.67212	0.00606061	0.395167	0.985
	GOBP_CEREBELLAR_CORTEX_MORPHOGENESIS	31	-0.531217	-1.75729	0.00610998	0.317776	0.909
	GOBP_APPENDAGE_MORPHOGENESIS	140	-0.476512	-1.73881	0.00610998	0.364938	0.932
	GOBP_CATECHOLAMINE_TRANSPORT	71	-0.452195	-1.70461	0.00610998	0.386112	0.966
	GOBP_POST_EMBRYONIC_ANIMAL_MORPHOGENESIS	16	-0.560676	-1.7013	0.00612245	0.385151	0.969
	GOBP_REGULATION_OF_NEUROTRANSMITTER_RECEPTOR_ACTIVITY	61	-0.523295	-1.83677	0.00619835	0.349423	0.771
	GOBP_APPENDAGE_DEVELOPMENT	173	-0.446985	-1.6996	0.00623701	0.385194	0.97
	GOBP_EMBRYONIC_ORGAN_DEVELOPMENT	442	-0.39193	-1.66288	0.00625	0.402426	0.989
	GOBP_RESPONSE_TO_CHOLESTEROL	25	-0.513637	-1.67445	0.00628931	0.391799	0.984
	GOBP_HINDBRAIN_DEVELOPMENT	148	-0.381292	-1.62535	0.00630252	0.39083	0.997
	GOBP_RECEPTOR_CLUSTERING	49	-0.443704	-1.6238	0.00649351	0.389512	0.998
	GOBP_POSITIVE_REGULATION_OF_PROTEIN_DEPHOSPHORYLATION	42	-0.460618	-1.73538	0.00660793	0.35594	0.935
	GOBP_PRESYNAPTIC_MODULATION_OF_CHEMICAL_SYNAPTIC_TRANSMISSION	34	-0.543582	-1.7761	0.008	0.317995	0.891
	GOBP_MONOAMINE_TRANSPORT	83	-0.431734	-1.69598	0.00806452	0.380197	0.972
	GOBP_NEGATIVE_REGULATION_OF_OSTEOBLAST_DIFFERENTIATION	45	-0.538732	-1.80916	0.00809717	0.327833	0.823
	GOBP_NEGATIVE_REGULATION_OF_MYELOID_CELL_APOPTOTIC_PROCESS	17	-0.617083	-1.79261	0.00809717	0.329482	0.86
	GOBP_BASEMENT_MEMBRANE_ORGANIZATION	33	-0.645947	-1.86794	0.00817996	0.356876	0.667
	GOBP_DOPAMINE_SECRETION	37	-0.554579	-1.78774	0.00823045	0.3257	0.875
	GOBP_CYCLIC_NUCLEOTIDE_BIOSYNTHETIC_PROCESS	19	-0.577424	-1.66409	0.00824742	0.402722	0.989
	GOBP_HEPARIN_METABOLIC_PROCESS	16	-0.671089	-1.73008	0.00829876	0.36072	0.938
	GOBP_NEGATIVE_REGULATION_OF_AMINO_ACID_TRANSPORT	15	-0.581329	-1.73716	0.00831601	0.363887	0.935
	GOBP_PROXIMAL_DISTAL_PATTERN_FORMATION	34	-0.581031	-1.86237	0.0083682	0.354621	0.69
	GOBP_EMBRYONIC_ORGAN_MORPHOGENESIS	287	-0.417079	-1.67847	0.0083682	0.393075	0.983
	GOBP_RESPIRATORY_SYSTEM_PROCESS	33	-0.46434	-1.66951	0.00875273	0.393843	0.985
	GOBP_COLLAGEN_METABOLIC_PROCESS	85	-0.570562	-1.88133	0.01	0.366106	0.617
	GOBP_ARTERY_DEVELOPMENT	98	-0.543286	-1.79046	0.010101	0.326615	0.866
	GOBP_NEURON_PROJECTION_REGENERATION	53	-0.496663	-1.723	0.0102041	0.364968	0.945
	GOBP_EXTRACELLULAR_MATRIX_ASSEMBLY	40	-0.645174	-1.80041	0.0102459	0.314596	0.844
	GOBP_REGULATION_OF_GLUCAN_BIOSYNTHETIC_PROCESS	26	-0.545603	-1.68254	0.0102669	0.404367	0.98
	GOBP_CHONDROITIN_SULFATE_PROTEOGLYCAN_METABOLIC_PROCESS	34	-0.541401	-1.80697	0.0105485	0.324549	0.828
	GOBP_HEPARAN_SULFATE_PROTEOGLYCAN_BIOSYNTHETIC_PROCESS	32	-0.518228	-1.71711	0.0107296	0.372507	0.954
	GOBP_AMINOGLYCAN_BIOSYNTHETIC_PROCESS	71	-0.441211	-1.68974	0.0108225	0.397155	0.976
	GOBP_COLLAGEN_FIBRIL_ORGANIZATION	58	-0.683971	-1.90888	0.0117188	0.367028	0.538
	GOBP_EXTERNAL_ENCAPSULATING_STRUCTURE_ORGANIZATION	298	-0.501691	-1.84049	0.0120968	0.354159	0.761
	GOBP_REGULATION_OF_MYOTUBE_DIFFERENTIATION	39	-0.487691	-1.67756	0.0124224	0.391023	0.983
	GOBP_EMBRYONIC_DIGIT_MORPHOGENESIS	53	-0.454163	-1.59717	0.0124224	0.393497	1
	GOBP_DOPAMINE_TRANSPORT	50	-0.487296	-1.72413	0.0124481	0.367565	0.945
	GOBP_REGULATION_OF_G_PROTEIN_COUPLED_RECEPTOR_SIGNALING_PATHWAY	125	-0.384927	-1.60356	0.0125261	0.395846	1
	GOBP_MUCOPOLYSACCHARIDE_METABOLIC_PROCESS	90	-0.428762	-1.70639	0.0127932	0.386221	0.963
	GOBP_ADENYLATE_CYCLASE_INHIBITING_G_PROTEIN_COUPLED_RECEPTOR_SIGNALING_PATHWAY	77	-0.449393	-1.65103	0.012931	0.396146	0.991
	GOBP_MOTOR_NEURON_AXON_GUIDANCE	24	-0.577285	-1.81265	0.0137525	0.327497	0.811
	GOBP_CARTILAGE_DEVELOPMENT	189	-0.456223	-1.74708	0.0138067	0.342733	0.922
	GOBP_EPITHELIAL_CELL_FATE_COMMITMENT	15	-0.601059	-1.70281	0.0144033	0.386186	0.968
	GOBP_SEGMENT_SPECIFICATION	17	-0.61068	-1.72974	0.014433	0.355161	0.938
	GOBP_SYNAPTIC_VESICLE_RECYCLING	79	-0.428378	-1.63123	0.0144928	0.389423	0.996
	GOBP_REGULATION_OF_MUSCLE_ORGAN_DEVELOPMENT	19	-0.514088	-1.5885	0.0144928	0.403824	1
	GOBP_HEPARAN_SULFATE_PROTEOGLYCAN_METABOLIC_PROCESS	15	-0.592839	-1.65599	0.0147679	0.399841	0.991
	GOBP_POSITIVE_REGULATION_OF_COLLAGEN_METABOLIC_PROCESS	22	-0.571281	-1.73627	0.014862	0.359945	0.935
	GOBP_COLLAGEN_BIOSYNTHETIC_PROCESS	39	-0.58716	-1.8255	0.0156863	0.355216	0.79
	GOBP_POSTSYNAPSE_ASSEMBLY	40	-0.533102	-1.77776	0.0159046	0.320774	0.887
	GOBP_REGULATION_OF_ATP_METABOLIC_PROCESS	63	-0.366774	-1.52473	0.0159817	0.421066	1
	GOBP_NEGATIVE_REGULATION_OF_CARTILAGE_DEVELOPMENT	27	-0.603745	-1.78156	0.0162272	0.317178	0.881
	GOBP_CARTILAGE_DEVELOPMENT_INVOLVED_IN_ENDOCHONDRAL_BONE_MORPHOGENESIS	33	-0.494895	-1.65223	0.0162933	0.400288	0.991
	GOBP_EPITHELIAL_TUBE_MORPHOGENESIS	329	-0.39213	-1.62049	0.0165631	0.390303	0.999
	GOBP_POSITIVE_REGULATION_OF_GLYCOGEN_METABOLIC_PROCESS	16	-0.584142	-1.65595	0.0168421	0.395717	0.991
	GOBP_ODONTOGENESIS	130	-0.395778	-1.62302	0.017094	0.38565	0.999
	GOBP_AMINOGLYCAN_METABOLIC_PROCESS	119	-0.38195	-1.59171	0.0172414	0.404575	1
	GOBP_CARDIAC_SEPTUM_DEVELOPMENT	102	-0.516807	-1.76601	0.0181087	0.317995	0.9
	GOBP_SMOOTH_MUSCLE_TISSUE_DEVELOPMENT	24	-0.607585	-1.68916	0.0181452	0.393345	0.976
	GOBP_REGULATION_OF_SYNAPTIC_TRANSMISSION_GLUTAMATERGIC	77	-0.394201	-1.57604	0.0184049	0.401125	1
	GOBP_NEUROTROPHIN_TRK_RECEPTOR_SIGNALING_PATHWAY	24	-0.532802	-1.68242	0.0186335	0.399342	0.98
	GOBP_ANTERIOR_POSTERIOR_PATTERN_SPECIFICATION	204	-0.426722	-1.6808	0.0187891	0.389562	0.981
	GOBP_REGULATION_OF_STRIATED_MUSCLE_TISSUE_DEVELOPMENT	15	-0.561527	-1.63101	0.0189076	0.386914	0.996
	GOBP_REGULATION_OF_STRIATED_MUSCLE_CELL_DIFFERENTIATION	79	-0.372849	-1.51181	0.0189474	0.41236	1
	GOBP_EPITHELIAL_TUBE_FORMATION	137	-0.382766	-1.49308	0.0199115	0.427478	1
	GOBP_CARDIAC_ATRIUM_MORPHOGENESIS	27	-0.625326	-1.76216	0.0199601	0.315512	0.902
	GOBP_FORELIMB_MORPHOGENESIS	39	-0.50681	-1.64099	0.0208333	0.397321	0.992
	GOBP_NEGATIVE_REGULATION_OF_FIBROBLAST_GROWTH_FACTOR_RECEPTOR_SIGNALING_PATHWAY	18	-0.600458	-1.76712	0.0209644	0.329969	0.899
	GOBP_TUBE_FORMATION	152	-0.37951	-1.50643	0.0214592	0.413984	1
	GOBP_REGULATION_OF_NUCLEOTIDE_METABOLIC_PROCESS	81	-0.342835	-1.48148	0.0220751	0.42666	1
	GOBP_ESTABLISHMENT_OF_PLANAR_POLARITY_OF_EMBRYONIC_EPITHELIUM	16	-0.642277	-1.68564	0.0221328	0.39925	0.977
	GOBP_ANATOMICAL_STRUCTURE_ARRANGEMENT	16	-0.585864	-1.65196	0.0222222	0.396983	0.991
	GOBP_REGULATION_OF_POSTSYNAPTIC_NEUROTRANSMITTER_RECEPTOR_ACTIVITY	21	-0.561	-1.63454	0.0222222	0.399368	0.994
	GOBP_AORTA_DEVELOPMENT	58	-0.555805	-1.73407	0.0223577	0.353675	0.937
	GOBP_REGULATION_OF_MUSCLE_CELL_DIFFERENTIATION	129	-0.395882	-1.58453	0.0224033	0.405309	1
	GOBP_CORONARY_VASCULATURE_DEVELOPMENT	42	-0.560648	-1.71203	0.0224949	0.384361	0.959
	GOBP_COLLECTING_DUCT_DEVELOPMENT	16	-0.592526	-1.61927	0.022541	0.388031	0.999
	GOBP_EXTRACELLULAR_MATRIX_DISASSEMBLY	58	-0.472839	-1.63406	0.0229167	0.393967	0.994
	GOBP_REGULATION_OF_MUSCLE_TISSUE_DEVELOPMENT	42	-0.47932	-1.63375	0.0229645	0.391513	0.994
	GOBP_COCHLEA_DEVELOPMENT	49	-0.457927	-1.56749	0.0229645	0.399293	1
	GOBP_CARDIAC_CHAMBER_DEVELOPMENT	160	-0.448974	-1.67056	0.0230608	0.395501	0.985
	GOBP_REGULATION_OF_INTEGRIN_MEDIATED_SIGNALING_PATHWAY	20	-0.620958	-1.69664	0.0232068	0.383629	0.971
	GOBP_RESPONSE_TO_AXON_INJURY	80	-0.384721	-1.57668	0.0233051	0.403944	1
	GOBP_SMAD_PROTEIN_SIGNAL_TRANSDUCTION	82	-0.402458	-1.52678	0.0235546	0.422631	1
	GOBP_NEURAL_TUBE_DEVELOPMENT	159	-0.390753	-1.5138	0.0237069	0.411897	1
	GOBP_NEGATIVE_REGULATION_OF_CANONICAL_WNT_SIGNALING_PATHWAY	123	-0.404888	-1.59981	0.024948	0.401586	1
	GOBP_POSITIVE_REGULATION_OF_SPROUTING_ANGIOGENESIS	19	-0.555677	-1.61233	0.025	0.391707	0.999
	GOBP_REGULATION_OF_GLYCOGEN_METABOLIC_PROCESS	31	-0.459603	-1.57233	0.025	0.402751	1
	GOBP_ADULT_BEHAVIOR	139	-0.343522	-1.51049	0.0255864	0.411122	1
	GOBP_NEURAL_TUBE_FORMATION	104	-0.396651	-1.50501	0.0260304	0.416084	1
	GOBP_CARDIAC_ATRIUM_DEVELOPMENT	35	-0.555024	-1.67544	0.0261044	0.393411	0.984
	GOBP_METANEPHRIC_NEPHRON_DEVELOPMENT	41	-0.492913	-1.65841	0.0262626	0.3999	0.989
	GOBP_BRANCHING_INVOLVED_IN_SALIVARY_GLAND_MORPHOGENESIS	21	-0.601557	-1.66094	0.0263692	0.400095	0.989
	GOBP_CELLULAR_RESPONSE_TO_ALKALOID	34	-0.424603	-1.53532	0.0263736	0.419081	1
	GOBP_MYOBLAST_DIFFERENTIATION	105	-0.374886	-1.5242	0.026694	0.417291	1
	GOBP_CELLULAR_RESPONSE_TO_CHOLESTEROL	15	-0.581785	-1.57844	0.026749	0.403341	1
	GOBP_BLOOD_VESSEL_REMODELING	44	-0.495101	-1.6341	0.0271399	0.397376	0.994
	GOBP_NEUROTROPHIN_SIGNALING_PATHWAY	37	-0.458451	-1.57908	0.0273109	0.403921	1
	GOBP_REGULATION_OF_NMDA_RECEPTOR_ACTIVITY	22	-0.53079	-1.64566	0.0273684	0.402147	0.992
	GOBP_VOCALIZATION_BEHAVIOR	17	-0.615506	-1.60995	0.027668	0.387743	0.999
	GOBP_MAINTENANCE_OF_PROTEIN_LOCATION	88	-0.322903	-1.4786	0.0277136	0.427236	1
	GOBP_CEREBELLAR_PURKINJE_CELL_LAYER_DEVELOPMENT	23	-0.466983	-1.54659	0.0277186	0.406073	1
	GOBP_PATTERN_SPECIFICATION_PROCESS	437	-0.378865	-1.5521	0.0277778	0.412823	1
	GOBP_ENDOCHONDRAL_BONE_MORPHOGENESIS	57	-0.482473	-1.65925	0.0283401	0.401536	0.989
	GOBP_REGULATION_OF_FIBROBLAST_GROWTH_FACTOR_RECEPTOR_SIGNALING_PATHWAY	31	-0.470553	-1.61891	0.0284553	0.383191	0.999
	GOBP_POSITIVE_REGULATION_OF_PATHWAY_RESTRICTED_SMAD_PROTEIN_PHOSPHORYLATION	50	-0.467151	-1.6432	0.0285714	0.401868	0.992
	GOBP_NEGATIVE_REGULATION_OF_AMINE_TRANSPORT	27	-0.500258	-1.6123	0.0287474	0.388914	0.999
	GOBP_CRANIOFACIAL_SUTURE_MORPHOGENESIS	17	-0.58543	-1.59781	0.028866	0.399362	1
	GOBP_REGULATION_OF_PROTEIN_BINDING	194	-0.310666	-1.46271	0.0292135	0.432741	1
	GOBP_MESENCHYME_DEVELOPMENT	295	-0.408447	-1.63618	0.0292276	0.398039	0.994
	GOBP_NEGATIVE_REGULATION_OF_WNT_SIGNALING_PATHWAY	156	-0.391432	-1.56207	0.0294737	0.403432	1
	GOBP_SOMITE_DEVELOPMENT	82	-0.411553	-1.55107	0.0294737	0.41378	1
	GOBP_REGULATION_OF_LYASE_ACTIVITY	62	-0.371504	-1.50741	0.0295983	0.414452	1
	GOBP_REGULATION_OF_SMAD_PROTEIN_SIGNAL_TRANSDUCTION	31	-0.446929	-1.58436	0.029724	0.403165	1
	GOBP_VASCULAR_ENDOTHELIAL_GROWTH_FACTOR_RECEPTOR_SIGNALING_PATHWAY	51	-0.527948	-1.64463	0.0298805	0.401404	0.992
	GOBP_NEURON_PROJECTION_GUIDANCE	215	-0.437594	-1.62672	0.0306748	0.390066	0.997
	GOBP_REGULATION_OF_LIPID_KINASE_ACTIVITY	51	-0.488732	-1.63756	0.0308642	0.397203	0.993
	GOBP_COCHLEA_MORPHOGENESIS	23	-0.544189	-1.61738	0.0309917	0.382015	0.999
	GOBP_SNARE_COMPLEX_ASSEMBLY	21	-0.477136	-1.52673	0.0309917	0.420957	1
	GOBP_MAMMARY_GLAND_EPITHELIAL_CELL_PROLIFERATION	26	-0.469574	-1.57067	0.03125	0.401098	1
	GOBP_PATHWAY_RESTRICTED_SMAD_PROTEIN_PHOSPHORYLATION	65	-0.448533	-1.62842	0.0315126	0.388381	0.996
	GOBP_CELL_VOLUME_HOMEOSTASIS	31	-0.456515	-1.56543	0.0318471	0.400426	1
	GOBP_NEURON_RECOGNITION	45	-0.511558	-1.65663	0.0327869	0.401811	0.991
	GOBP_REGULATION_OF_RECEPTOR_BINDING	21	-0.546103	-1.71144	0.0331263	0.379997	0.959
	GOBP_CONVERGENT_EXTENSION	15	-0.610166	-1.60701	0.033195	0.387752	0.999
	GOBP_POSITIVE_REGULATION_OF_SYNAPSE_ASSEMBLY	56	-0.498813	-1.62007	0.0337302	0.388644	0.999
	GOBP_NEGATIVE_REGULATION_OF_PROTEIN_BINDING	92	-0.348356	-1.48047	0.0337838	0.425044	1
	GOBP_CELL_FATE_SPECIFICATION	107	-0.398575	-1.52202	0.0338266	0.41485	1
	GOBP_NOTCH_SIGNALING_PATHWAY	163	-0.352164	-1.50928	0.0341151	0.412798	1
	GOBP_REGULATION_OF_SYNAPTIC_VESICLE_ENDOCYTOSIS	18	-0.496503	-1.56472	0.0343434	0.398028	1
	GOBP_AORTIC_VALVE_MORPHOGENESIS	38	-0.57977	-1.68085	0.034413	0.394449	0.981
	GOBP_INSULIN_LIKE_GROWTH_FACTOR_RECEPTOR_SIGNALING_PATHWAY	47	-0.494481	-1.61872	0.034413	0.380818	0.999
	GOBP_MONOATOMIC_ANION_HOMEOSTASIS	22	-0.483548	-1.56664	0.0345528	0.399244	1
	GOBP_CHONDROCYTE_DIFFERENTIATION	105	-0.476021	-1.63775	0.0347648	0.400233	0.992
	GOBP_MAMMARY_GLAND_DEVELOPMENT	131	-0.373011	-1.51818	0.0350109	0.414998	1
	GOBP_POSITIVE_REGULATION_OF_DEPHOSPHORYLATION	57	-0.392564	-1.51146	0.0352423	0.411724	1
	GOBP_POSTSYNAPTIC_MEMBRANE_ORGANIZATION	35	-0.432387	-1.5303	0.035343	0.420081	1
	GOBP_HEMATOPOIETIC_STEM_CELL_HOMEOSTASIS	20	-0.507915	-1.58108	0.0354167	0.400722	1
	GOBP_PYRIMIDINE_NUCLEOBASE_METABOLIC_PROCESS	19	-0.532571	-1.60006	0.0357143	0.403586	1
	GOBP_REGULATION_OF_CELL_FATE_SPECIFICATION	25	-0.500495	-1.5831	0.0357143	0.402039	1
	GOBP_SEGMENTATION	96	-0.414162	-1.57379	0.0357895	0.403216	1
	GOBP_DIGESTIVE_SYSTEM_DEVELOPMENT	139	-0.397478	-1.53874	0.0357895	0.417068	1
	GOBP_PRESYNAPTIC_ENDOCYTOSIS	70	-0.397569	-1.53233	0.0357895	0.419724	1
	GOBP_SENSORY_PERCEPTION_OF_TEMPERATURE_STIMULUS	27	-0.457347	-1.51707	0.0360169	0.414667	1
	GOBP_EPHRIN_RECEPTOR_SIGNALING_PATHWAY	50	-0.464418	-1.55062	0.0368098	0.410915	1
	GOBP_APOPTOTIC_PROCESS_INVOLVED_IN_DEVELOPMENT	39	-0.459005	-1.58902	0.036961	0.40477	1
	GOBP_EMBRYONIC_FORELIMB_MORPHOGENESIS	31	-0.521053	-1.62917	0.0371901	0.38955	0.996
	GOBP_CHONDROITIN_SULFATE_BIOSYNTHETIC_PROCESS	18	-0.580326	-1.60764	0.0371901	0.388751	0.999
	GOBP_REGULATION_OF_RECEPTOR_INTERNALIZATION	62	-0.345009	-1.41562	0.0372807	0.453867	1
	GOBP_REGULATION_OF_CARTILAGE_DEVELOPMENT	64	-0.472011	-1.61912	0.0373444	0.385423	0.999
	GOBP_POSITIVE_REGULATION_OF_ORGAN_GROWTH	42	-0.438239	-1.57271	0.037422	0.403972	1
	GOBP_CARDIAC_VENTRICLE_DEVELOPMENT	122	-0.447871	-1.64231	0.0375	0.400878	0.992
	GOBP_METANEPHRIC_GLOMERULUS_DEVELOPMENT	17	-0.626262	-1.66792	0.0376238	0.394667	0.985
	GOBP_INTEGRIN_MEDIATED_SIGNALING_PATHWAY	106	-0.484852	-1.65019	0.0378151	0.394745	0.992
	GOBP_REGULATION_OF_EPITHELIAL_TO_MESENCHYMAL_TRANSITION	94	-0.419452	-1.58664	0.0378151	0.40682	1
	GOBP_POSTSYNAPTIC_SPECIALIZATION_ASSEMBLY	28	-0.511565	-1.61666	0.0379242	0.381298	0.999
	GOBP_REGULATION_OF_ANIMAL_ORGAN_MORPHOGENESIS	127	-0.423246	-1.57166	0.0379747	0.402505	1
	GOBP_POSITIVE_REGULATION_OF_BMP_SIGNALING_PATHWAY	37	-0.518422	-1.57581	0.0380762	0.399526	1
	GOBP_REGULATION_OF_CARBOHYDRATE_CATABOLIC_PROCESS	54	-0.360044	-1.45662	0.0381356	0.43969	1
	GOBP_POSITIVE_REGULATION_OF_NOTCH_SIGNALING_PATHWAY	40	-0.459887	-1.56898	0.0388548	0.399363	1
	GOBP_RESPONSE_TO_STEROL	29	-0.4379	-1.48783	0.0388769	0.429183	1
	GOBP_REGULATION_OF_MORPHOGENESIS_OF_A_BRANCHING_STRUCTURE	51	-0.43875	-1.5827	0.0391753	0.400861	1
	GOBP_CHONDROITIN_SULFATE_PROTEOGLYCAN_BIOSYNTHETIC_PROCESS	22	-0.548089	-1.58973	0.0392562	0.405332	1
	GOBP_STARTLE_RESPONSE	26	-0.505307	-1.56501	0.0395833	0.399378	1
	GOBP_NEGATIVE_REGULATION_OF_CYCLIN_DEPENDENT_PROTEIN_KINASE_ACTIVITY	30	-0.430838	-1.50648	0.0395833	0.415406	1
	GOBP_CENTRAL_NERVOUS_SYSTEM_PROJECTION_NEURON_AXONOGENESIS	26	-0.595594	-1.61186	0.04	0.387424	0.999
	GOBP_REGULATION_OF_PHOSPHATIDYLINOSITOL_3_KINASE_ACTIVITY	39	-0.506862	-1.59842	0.0407332	0.400387	1
	GOBP_SYNAPTIC_TRANSMISSION_GLUTAMATERGIC	108	-0.36185	-1.46526	0.0412371	0.43267	1
	GOBP_SIGNALING_RECEPTOR_LIGAND_PRECURSOR_PROCESSING	38	-0.46099	-1.53064	0.0413043	0.422839	1
	GOBP_DEVELOPMENTAL_MATURATION	295	-0.282218	-1.36939	0.0413943	0.452924	1
	GOBP_NEGATIVE_REGULATION_OF_ORGANIC_ACID_TRANSPORT	22	-0.484771	-1.59595	0.0419287	0.394568	1
	GOBP_REGULATION_OF_TRANS_SYNAPTIC_SIGNALING	453	-0.325179	-1.45094	0.0419287	0.446685	1
	GOBP_ROOF_OF_MOUTH_DEVELOPMENT	89	-0.432212	-1.57128	0.0421941	0.401371	1
	GOBP_GLYCOPROTEIN_METABOLIC_PROCESS	358	-0.315075	-1.46824	0.0422535	0.430401	1
	GOBP_RESPONSE_TO_UV_B	20	-0.459341	-1.52041	0.0423729	0.412313	1
	GOBP_BRANCHING_MORPHOGENESIS_OF_AN_EPITHELIAL_TUBE	155	-0.413404	-1.54428	0.0424628	0.405063	1
	GOBP_VENTRICULAR_SEPTUM_DEVELOPMENT	70	-0.50701	-1.63158	0.0428571	0.391831	0.996
	GOBP_MAINTENANCE_OF_SYNAPSE_STRUCTURE	26	-0.547401	-1.55888	0.0429448	0.404549	1
	GOBP_HEART_VALVE_FORMATION	15	-0.5577	-1.55604	0.0429448	0.405979	1
	GOBP_AXONAL_FASCICULATION	20	-0.542057	-1.58214	0.0430328	0.40011	1
	GOBP_NEGATIVE_REGULATION_OF_LOCOMOTION	315	-0.344374	-1.46458	0.0431965	0.433277	1
	GOBP_LIPID_PHOSPHORYLATION	16	-0.562697	-1.54989	0.043222	0.411121	1
	GOBP_ENDODERM_DEVELOPMENT	81	-0.423167	-1.50844	0.0433884	0.413359	1
	GOBP_ANIMAL_ORGAN_MATURATION	30	-0.429004	-1.5305	0.0435644	0.421356	1
	GOBP_OSSIFICATION	382	-0.367899	-1.54914	0.0435685	0.409122	1
	GOBP_HOMOPHILIC_CELL_ADHESION_VIA_PLASMA_MEMBRANE_ADHESION_MOLECULES	163	-0.511861	-1.64192	0.043659	0.398237	0.992
	GOBP_REGULATION_OF_ADENYLATE_CYCLASE_ACTIVITY	50	-0.391033	-1.47452	0.0438597	0.427449	1
	GOBP_POSITIVE_REGULATION_OF_SYNAPTIC_TRANSMISSION	151	-0.332924	-1.41308	0.0441177	0.458149	1
	GOBP_POSITIVE_REGULATION_OF_MAP_KINASE_ACTIVITY	116	-0.379213	-1.49005	0.0443975	0.42773	1
	GOBP_REGULATION_OF_NEURON_PROJECTION_REGENERATION	27	-0.483648	-1.5442	0.0444444	0.40336	1
	GOBP_RESPONSE_TO_ACETYLCHOLINE	34	-0.44019	-1.4829	0.0444444	0.430195	1
	GOBP_OSTEOBLAST_DIFFERENTIATION	213	-0.380408	-1.54951	0.044586	0.410074	1
	GOBP_REGULATION_OF_CHONDROCYTE_DIFFERENTIATION	48	-0.506037	-1.61025	0.0455487	0.389565	0.999
	GOBP_FOREBRAIN_GENERATION_OF_NEURONS	51	-0.390402	-1.43662	0.0455487	0.441862	1
	GOBP_REGULATION_OF_NOTCH_SIGNALING_PATHWAY	82	-0.384429	-1.4828	0.0461216	0.428985	1
	GOBP_CELL_FATE_COMMITMENT	272	-0.358073	-1.50362	0.046371	0.415259	1
	GOBP_BONE_GROWTH	32	-0.473639	-1.54717	0.0464135	0.410393	1
	GOBP_GLYCOPROTEIN_BIOSYNTHETIC_PROCESS	288	-0.309886	-1.43428	0.0465116	0.444079	1
	GOBP_REGULATION_OF_COLLAGEN_METABOLIC_PROCESS	35	-0.493371	-1.58552	0.0466531	0.404986	1
	GOBP_EMBRYONIC_SKELETAL_JOINT_DEVELOPMENT	15	-0.606052	-1.62409	0.0469388	0.391699	0.998
	GOBP_EMBRYONIC_DIGESTIVE_TRACT_MORPHOGENESIS	17	-0.609141	-1.59753	0.0474308	0.397751	1
	GOBP_REGULATION_OF_SIGNALING_RECEPTOR_ACTIVITY	156	-0.320972	-1.44915	0.0477178	0.439785	1
	GOBP_MORPHOGENESIS_OF_EMBRYONIC_EPITHELIUM	149	-0.366122	-1.42373	0.0479303	0.452179	1
	GOBP_N_ACETYLGLUCOSAMINE_METABOLIC_PROCESS	16	-0.511573	-1.52713	0.0480167	0.423534	1
	GOBP_LIGAND_GATED_ION_CHANNEL_SIGNALING_PATHWAY	34	-0.459673	-1.5285	0.048218	0.421653	1
	GOBP_HEART_VALVE_MORPHOGENESIS	58	-0.542796	-1.65417	0.048583	0.397546	0.991
	GOBP_NEURON_FATE_COMMITMENT	67	-0.40099	-1.50287	0.048583	0.414238	1
	GOBP_TISSUE_REMODELING	164	-0.3595	-1.4778	0.048583	0.425295	1
	GOBP_POSITIVE_REGULATION_OF_MESENCHYMAL_CELL_PROLIFERATION	24	-0.544807	-1.57743	0.0488323	0.403875	1
	GOBP_ARTERY_MORPHOGENESIS	70	-0.512703	-1.63831	0.0489796	0.402029	0.992
	GOBP_CONNECTIVE_TISSUE_DEVELOPMENT	258	-0.392708	-1.54743	0.0490798	0.411569	1
	GOBP_REGULATION_OF_GLYCOLYTIC_PROCESS	46	-0.366279	-1.4394	0.0490798	0.440599	1
TCGA-Tumor	GOBP_LUNG_CELL_DIFFERENTIATION	28	0.61781	1.91532	0.00383142	1	0.641
	GOBP_AMMONIUM_ION_METABOLIC_PROCESS	23	0.630394	1.78336	0.00390625	1	0.949
	GOBP_NEGATIVE_REGULATION_OF_BLOOD_CIRCULATION	22	0.62523	1.74134	0.00725953	1	0.98
	GOBP_NEGATIVE_REGULATION_OF_PROTEIN_TYROSINE_KINASE_ACTIVITY	29	0.556318	1.81856	0.00750469	1	0.898
	GOBP_NEUTRAL_LIPID_BIOSYNTHETIC_PROCESS	41	0.546713	1.7022	0.00888099	1	0.99
	GOBP_COMPLEMENT_ACTIVATION_CLASSICAL_PATHWAY	32	0.686137	1.75706	0.0093633	1	0.975
	GOBP_IRE1_MEDIATED_UNFOLDED_PROTEIN_RESPONSE	19	0.634211	1.79159	0.00954198	1	0.94
	GOBP_REGULATION_OF_ENDOPLASMIC_RETICULUM_UNFOLDED_PROTEIN_RESPONSE	26	0.555445	1.76581	0.0108499	1	0.965
	GOBP_AMINE_METABOLIC_PROCESS	111	0.411927	1.58316	0.0110092	1	1
	GOBP_SURFACTANT_HOMEOSTASIS	15	0.703266	1.77445	0.0115385	1	0.957
	GOBP_INTRINSIC_APOPTOTIC_SIGNALING_PATHWAY_IN_RESPONSE_TO_ENDOPLASMIC_RETICULUM_STRESS	58	0.464823	1.6962	0.014733	1	0.992
	GOBP_POSITIVE_REGULATION_OF_PROTEIN_SECRETION	139	0.392559	1.57601	0.014733	1	1
	GOBP_NEGATIVE_REGULATION_OF_B_CELL_MEDIATED_IMMUNITY	16	0.664813	1.66966	0.0148423	1	0.998
	GOBP_TYROSINE_METABOLIC_PROCESS	17	0.618658	1.68753	0.0149813	1	0.993
	GOBP_MULTICELLULAR_ORGANISMAL_LEVEL_CHEMICAL_HOMEOSTASIS	54	0.522255	1.70138	0.0152381	1	0.99
	GOBP_TRANSCYTOSIS	20	0.620215	1.63696	0.0169173	1	1
	GOBP_LUNG_EPITHELIUM_DEVELOPMENT	42	0.483976	1.674	0.0171429	1	0.994
	GOBP_NEGATIVE_REGULATION_OF_PEPTIDYL_TYROSINE_PHOSPHORYLATION	50	0.438271	1.57629	0.0230089	1	1
	GOBP_COPII_COATED_VESICLE_BUDDING	38	0.526406	1.68409	0.023166	1	0.993
	GOBP_GOLGI_ORGANIZATION	131	0.382613	1.54359	0.023301	1	1
	GOBP_SPHINGOMYELIN_METABOLIC_PROCESS	20	0.564426	1.64511	0.0235935	1	0.999
	GOBP_REGULATION_OF_PROTEIN_EXIT_FROM_ENDOPLASMIC_RETICULUM	24	0.568706	1.65958	0.0258303	1	0.999
	GOBP_NEGATIVE_REGULATION_OF_MUSCLE_CONTRACTION	20	0.600703	1.57997	0.0263158	1	1
	GOBP_REGULATION_OF_PROGRAMMED_NECROTIC_CELL_DEATH	26	0.504751	1.57824	0.026455	1	1
	GOBP_POSITIVE_REGULATION_OF_VOLTAGE_GATED_POTASSIUM_CHANNEL_ACTIVITY	17	0.580799	1.55953	0.0313725	1	1
	GOBP_AUTOPHAGOSOME_ORGANIZATION	104	0.371961	1.50109	0.032197	1	1
	GOBP_PROTEIN_EXIT_FROM_ENDOPLASMIC_RETICULUM	46	0.525079	1.65881	0.0328467	1	0.999
	GOBP_OPSONIZATION	16	0.631659	1.62641	0.0333333	1	1
	GOBP_AROMATIC_AMINO_ACID_METABOLIC_PROCESS	32	0.512141	1.63618	0.034358	1	1
	GOBP_BILE_ACID_METABOLIC_PROCESS	46	0.429263	1.52141	0.0345455	1	1
	GOBP_LEUKOTRIENE_BIOSYNTHETIC_PROCESS	19	0.668159	1.59163	0.0347349	1	1
	GOBP_REGULATION_OF_PROTEIN_SECRETION	244	0.347339	1.49911	0.03663	1	1
	GOBP_FATTY_ACID_BETA_OXIDATION	72	0.434419	1.53675	0.0379507	1	1
	GOBP_HUMORAL_IMMUNE_RESPONSE_MEDIATED_BY_CIRCULATING_IMMUNOGLOBULIN	45	0.577521	1.56767	0.0382409	1	1
	GOBP_BILE_ACID_BIOSYNTHETIC_PROCESS	34	0.46208	1.53222	0.0390335	1	1
	GOBP_REGULATION_OF_TOLL_LIKE_RECEPTOR_SIGNALING_PATHWAY	28	0.561737	1.54134	0.0404412	1	1
	GOBP_REGULATION_OF_PHOSPHOLIPID_TRANSPORT	15	0.609123	1.56729	0.0412758	1	1
	GOBP_FLUID_TRANSPORT	34	0.500273	1.5577	0.0413534	1	1
	GOBP_NEGATIVE_REGULATION_OF_SYSTEMIC_ARTERIAL_BLOOD_PRESSURE	21	0.527063	1.55746	0.0415094	1	1
	GOBP_HISTAMINE_TRANSPORT	16	0.585183	1.5501	0.0425926	1	1
	GOBP_COPII_COATED_VESICLE_CARGO_LOADING	15	0.639762	1.58161	0.0438931	1	1
	GOBP_POSITIVE_REGULATION_OF_PEPTIDE_SECRETION	102	0.362148	1.45426	0.0446097	1	1
	GOBP_REGULATION_OF_AMINO_ACID_TRANSMEMBRANE_TRANSPORT	17	0.553087	1.57318	0.0446602	1	1
	GOBP_NEGATIVE_REGULATION_OF_PHOSPHOPROTEIN_PHOSPHATASE_ACTIVITY	23	0.459013	1.50368	0.0450281	1	1
	GOBP_REGULATION_OF_RESPONSE_TO_ENDOPLASMIC_RETICULUM_STRESS	74	0.377551	1.45648	0.0462107	1	1
	GOBP_NEGATIVE_REGULATION_OF_AMINO_ACID_TRANSPORT	15	0.576928	1.54321	0.0464217	1	1
	GOBP_DIOL_METABOLIC_PROCESS	24	0.488749	1.5211	0.0464684	1	1
	GOBP_COMPLEMENT_ACTIVATION_ALTERNATIVE_PATHWAY	16	0.663706	1.56058	0.0466418	1	1
	GOBP_REGULATION_OF_AMINE_METABOLIC_PROCESS	32	0.471687	1.52514	0.047081	1	1
	GOBP_POSITIVE_REGULATION_OF_MACROPHAGE_DERIVED_FOAM_CELL_DIFFERENTIATION	18	0.629631	1.55053	0.0474453	1	1
	GOBP_ENDOPLASMIC_RETICULUM_TO_GOLGI_VESICLE_MEDIATED_TRANSPORT	125	0.447374	1.62191	0.0475285	1	1
	GOBP_GOLGI_VESICLE_TRANSPORT	276	0.350605	1.46697	0.0486891	1	1
	GOBP_TRIGLYCERIDE_METABOLIC_PROCESS	88	0.390239	1.45781	0.0488656	1	1
	GOBP_WATER_HOMEOSTASIS	36	0.467692	1.51064	0.0496183	1	1
	GOBP_ENDOPLASMIC_RETICULUM_UNFOLDED_PROTEIN_RESPONSE	69	0.403259	1.52222	0.0497238	1	1
	GOBP_DNA_UNWINDING_INVOLVED_IN_DNA_REPLICATION	20	-0.85582	-1.8554	0	1	0.758
	GOBP_PROTEIN_LOCALIZATION_TO_CHROMOSOME_CENTROMERIC_REGION	21	-0.799762	-1.83478	0	0.58452	0.821
	GOBP_REGULATION_OF_CELL_DIVISION	173	-0.420993	-1.83152	0	0.532907	0.825
	GOBP_POSITIVE_REGULATION_OF_ORGANELLE_ORGANIZATION	463	-0.322861	-1.60496	0	0.366061	0.995
	GOBP_NEGATIVE_REGULATION_OF_ORGANELLE_ORGANIZATION	320	-0.337196	-1.59804	0	0.371168	0.998
	GOBP_BLASTOCYST_GROWTH	20	-0.652481	-1.83707	0.0018797	0.659691	0.816
	GOBP_REGULATION_OF_TRANSCRIPTION_INVOLVED_IN_G1_S_TRANSITION_OF_MITOTIC_CELL_CYCLE	21	-0.625675	-1.80404	0.00198807	0.430207	0.874
	GOBP_PROTEIN_SUMOYLATION	63	-0.412496	-1.61597	0.00202429	0.365912	0.995
	GOBP_POSITIVE_REGULATION_OF_DNA_DAMAGE_RESPONSE_SIGNAL_TRANSDUCTION_BY_P53_CLASS_MEDIATOR	16	-0.585113	-1.79578	0.00209644	0.394082	0.889
	GOBP_REGULATION_OF_CYTOKINESIS	88	-0.493862	-1.82165	0.00372439	0.436941	0.842
	GOBP_POSITIVE_REGULATION_OF_MITOTIC_CELL_CYCLE_PHASE_TRANSITION	85	-0.545408	-1.83885	0.0037594	0.699234	0.808
	GOBP_POSITIVE_REGULATION_OF_CELL_CYCLE_PROCESS	233	-0.511406	-1.91225	0.00377358	1	0.583
	GOBP_POSITIVE_REGULATION_OF_CELL_CYCLE	308	-0.459575	-1.84503	0.00379507	0.714524	0.789
	GOBP_REGULATION_OF_DNA_TEMPLATED_DNA_REPLICATION	52	-0.740117	-1.90089	0.00380952	1	0.621
	GOBP_NEGATIVE_REGULATION_OF_MITOTIC_CELL_CYCLE	201	-0.452107	-1.88483	0.00384615	1	0.666
	GOBP_REGULATION_OF_MITOTIC_CELL_CYCLE	460	-0.418154	-1.81774	0.00386847	0.420552	0.854
	GOBP_CELL_CYCLE_G1_S_PHASE_TRANSITION	240	-0.382182	-1.65448	0.00391389	0.357373	0.988
	GOBP_PEPTIDE_CROSS_LINKING	33	-0.674168	-1.88986	0.00394477	1	0.654
	GOBP_POSITIVE_REGULATION_OF_NUCLEOCYTOPLASMIC_TRANSPORT	58	-0.478066	-1.73145	0.00395257	0.379422	0.957
	GOBP_PALLIUM_DEVELOPMENT	172	-0.423272	-1.67322	0.00399202	0.351926	0.987
	GOBP_EMBRYONIC_HINDLIMB_MORPHOGENESIS	28	-0.571877	-1.75044	0.00402414	0.377208	0.938
	GOBP_POSITIVE_REGULATION_OF_INTRACELLULAR_TRANSPORT	174	-0.305231	-1.48329	0.00406504	0.431529	1
	GOBP_NEGATIVE_REGULATION_OF_CELL_DIVISION	15	-0.614477	-1.75646	0.00414079	0.371875	0.935
	GOBP_INTERSTRAND_CROSS_LINK_REPAIR	29	-0.720539	-1.81824	0.00558659	0.435725	0.853
	GOBP_POSITIVE_REGULATION_OF_CELL_CYCLE_PHASE_TRANSITION	104	-0.51596	-1.80264	0.00570342	0.421417	0.876
	GOBP_REGULATION_OF_MITOTIC_CELL_CYCLE_PHASE_TRANSITION	305	-0.438704	-1.78786	0.00572519	0.38927	0.899
	GOBP_REGULATION_OF_CELL_CYCLE_PHASE_TRANSITION	389	-0.430201	-1.75024	0.00575816	0.37084	0.939
	GOBP_REGULATION_OF_NUCLEAR_DIVISION	138	-0.51468	-1.84901	0.00576923	0.841049	0.782
	GOBP_EMBRYONIC_FORELIMB_MORPHOGENESIS	31	-0.609482	-1.78909	0.00579151	0.395984	0.897
	GOBP_REGULATION_OF_DNA_REPLICATION	120	-0.582499	-1.90641	0.00580271	1	0.603
	GOBP_SKIN_EPIDERMIS_DEVELOPMENT	120	-0.50796	-1.82262	0.00580271	0.452167	0.839
	GOBP_DNA_MODIFICATION	110	-0.39881	-1.62939	0.00581395	0.359089	0.992
	GOBP_REPLICATIVE_SENESCENCE	15	-0.639383	-1.69877	0.00582524	0.381881	0.978
	GOBP_EPIDERMIS_MORPHOGENESIS	36	-0.605686	-1.85463	0.00584795	0.889881	0.76
	GOBP_DNA_REPLICATION_INITIATION	28	-0.795166	-1.78293	0.00584795	0.366147	0.902
	GOBP_PROTEIN_LOCALIZATION_TO_NUCLEUS	289	-0.342655	-1.55823	0.00591716	0.381117	0.998
	GOBP_HIPPOCAMPUS_DEVELOPMENT	84	-0.443249	-1.66604	0.00595238	0.351922	0.988
	GOBP_CELLULAR_SENESCENCE	92	-0.399172	-1.61642	0.00610998	0.367017	0.994
	GOBP_POSITIVE_REGULATION_OF_MITOTIC_CELL_CYCLE	115	-0.489161	-1.78496	0.00747664	0.368396	0.9
	GOBP_REGULATION_OF_STEM_CELL_DIFFERENTIATION	78	-0.496057	-1.76441	0.00769231	0.385656	0.93
	GOBP_REGULATION_OF_HAIR_FOLLICLE_DEVELOPMENT	19	-0.669616	-1.82347	0.00773694	0.469934	0.838
	GOBP_ESTABLISHMENT_OF_MITOCHONDRION_LOCALIZATION	29	-0.543126	-1.74632	0.00776699	0.369609	0.943
	GOBP_MESODERM_DEVELOPMENT	124	-0.415438	-1.6389	0.00784314	0.353131	0.989
	GOBP_NEGATIVE_REGULATION_OF_DNA_BINDING	49	-0.458209	-1.69651	0.00787402	0.374932	0.979
	GOBP_POSITIVE_REGULATION_OF_INTRACELLULAR_PROTEIN_TRANSPORT	137	-0.302832	-1.4549	0.00842105	0.446138	1
	GOBP_ESTABLISHMENT_OF_PROTEIN_LOCALIZATION_TO_CHROMOSOME	22	-0.698148	-1.76185	0.00929368	0.369929	0.933
	GOBP_POSITIVE_REGULATION_OF_CHROMOSOME_SEGREGATION	27	-0.718276	-1.83139	0.00932836	0.503841	0.825
	GOBP_ATTACHMENT_OF_SPINDLE_MICROTUBULES_TO_KINETOCHORE	35	-0.680755	-1.82713	0.0093633	0.474163	0.829
	GOBP_CELL_CYCLE_DNA_REPLICATION	41	-0.718497	-1.80487	0.0093633	0.442196	0.874
	GOBP_EPIDERMIS_DEVELOPMENT	357	-0.467202	-1.80023	0.0095057	0.402608	0.882
	GOBP_MESODERM_MORPHOGENESIS	70	-0.48075	-1.70911	0.00952381	0.378829	0.97
	GOBP_MITOTIC_NUCLEAR_DIVISION	260	-0.513524	-1.85874	0.00961539	1	0.747
	GOBP_NEGATIVE_REGULATION_OF_MITOTIC_CELL_CYCLE_PHASE_TRANSITION	157	-0.463985	-1.83521	0.00961539	0.624113	0.821
	GOBP_MITOTIC_CELL_CYCLE_PHASE_TRANSITION	411	-0.414149	-1.73434	0.00963391	0.376052	0.953
	GOBP_CELL_CYCLE_PHASE_TRANSITION	499	-0.409905	-1.71292	0.00965251	0.387757	0.967
	GOBP_REGULATION_OF_EMBRYONIC_DEVELOPMENT	79	-0.411258	-1.60707	0.00976562	0.364857	0.995
	GOBP_HINDLIMB_MORPHOGENESIS	35	-0.543756	-1.74688	0.00994036	0.374483	0.943
	GOBP_EXIT_FROM_MITOSIS	28	-0.497634	-1.67584	0.00998004	0.358585	0.985
	GOBP_ESTABLISHMENT_OR_MAINTENANCE_OF_MONOPOLAR_CELL_POLARITY	23	-0.527981	-1.66952	0.01	0.352342	0.987
	GOBP_SINGLE_STRANDED_VIRAL_RNA_REPLICATION_VIA_DOUBLE_STRANDED_DNA_INTERMEDIATE	17	-0.646087	-1.69439	0.0102459	0.372532	0.979
	GOBP_DNA_REPLICATION	239	-0.544506	-1.83203	0.0114723	0.563185	0.825
	GOBP_PRESYNAPSE_ORGANIZATION	52	-0.518879	-1.69371	0.011583	0.370147	0.979
	GOBP_DNA_TEMPLATED_DNA_REPLICATION	133	-0.645689	-1.82799	0.0116054	0.49534	0.827
	GOBP_POSITIVE_REGULATION_OF_STEM_CELL_DIFFERENTIATION	21	-0.582388	-1.66888	0.0116505	0.350595	0.987
	GOBP_NUCLEAR_TRANSPORT	306	-0.374414	-1.59422	0.0116732	0.36998	0.998
	GOBP_FORELIMB_MORPHOGENESIS	39	-0.535173	-1.67941	0.0116959	0.355238	0.983
	GOBP_SPINDLE_ORGANIZATION	179	-0.479231	-1.75613	0.0117188	0.365668	0.935
	GOBP_CEREBRAL_CORTEX_DEVELOPMENT	116	-0.433441	-1.65884	0.0117417	0.361017	0.988
	GOBP_NON_MEMBRANE_BOUNDED_ORGANELLE_ASSEMBLY	356	-0.371494	-1.65389	0.0118812	0.355845	0.988
	GOBP_PROTEIN_EXPORT_FROM_NUCLEUS	56	-0.399909	-1.56479	0.0118812	0.379461	0.998
	GOBP_LIMBIC_SYSTEM_DEVELOPMENT	112	-0.416667	-1.61317	0.011976	0.368021	0.995
	GOBP_MICROTUBULE_POLYMERIZATION_OR_DEPOLYMERIZATION	119	-0.442661	-1.72723	0.012	0.364379	0.96
	GOBP_ESTABLISHMENT_OF_ORGANELLE_LOCALIZATION	396	-0.280046	-1.41575	0.0129032	0.467895	1
	GOBP_PROTEIN_COMPLEX_OLIGOMERIZATION	241	-0.282347	-1.40076	0.0130152	0.472531	1
	GOBP_ODONTOGENESIS_OF_DENTIN_CONTAINING_TOOTH	89	-0.456374	-1.6685	0.0133843	0.348594	0.987
	GOBP_MITOCHONDRIAL_GENOME_MAINTENANCE	27	-0.526903	-1.67562	0.01341	0.35567	0.985
	GOBP_NUCLEOLAR_LARGE_RRNA_TRANSCRIPTION_BY_RNA_POLYMERASE_I	17	-0.688218	-1.72302	0.0134875	0.371629	0.962
	GOBP_POSITIVE_REGULATION_OF_NUCLEAR_DIVISION	57	-0.436629	-1.61066	0.0135135	0.362866	0.995
	GOBP_MICROTUBULE_DEPOLYMERIZATION	41	-0.524639	-1.67161	0.0136452	0.353089	0.987
	GOBP_POSITIVE_REGULATION_OF_CELL_CYCLE_G1_S_PHASE_TRANSITION	53	-0.473631	-1.67349	0.0137525	0.354455	0.986
	GOBP_REGULATION_OF_CELL_CYCLE_G1_S_PHASE_TRANSITION	175	-0.357508	-1.54719	0.0139442	0.386833	0.999
	GOBP_EMBRYONIC_DIGIT_MORPHOGENESIS	53	-0.513643	-1.73762	0.0139721	0.378438	0.95
	GOBP_NEGATIVE_REGULATION_OF_NEURON_PROJECTION_DEVELOPMENT	133	-0.374892	-1.52047	0.014	0.408961	1
	GOBP_REGULATION_OF_DNA_BINDING	114	-0.361877	-1.55274	0.0142276	0.387476	0.999
	GOBP_ORGANELLE_FISSION	427	-0.44815	-1.7949	0.0150659	0.385138	0.89
	GOBP_REGULATION_OF_EXIT_FROM_MITOSIS	17	-0.602726	-1.71128	0.0152091	0.382401	0.968
	GOBP_CHROMOSOME_SEGREGATION	378	-0.498044	-1.80201	0.0152672	0.409859	0.88
	GOBP_TELOMERE_ORGANIZATION	144	-0.474775	-1.68673	0.0152964	0.364931	0.981
	GOBP_REGULATION_OF_MITOTIC_NUCLEAR_DIVISION	111	-0.551235	-1.84756	0.0153551	0.766977	0.786
	GOBP_EMBRYONIC_APPENDAGE_MORPHOGENESIS	115	-0.484373	-1.70507	0.015534	0.376597	0.97
	GOBP_NEGATIVE_REGULATION_OF_CELL_CYCLE_PROCESS	262	-0.420036	-1.69049	0.0156863	0.375316	0.98
	GOBP_REGULATION_OF_HAIR_CYCLE	27	-0.550915	-1.68968	0.0158416	0.369124	0.98
	GOBP_BASE_EXCISION_REPAIR	42	-0.535327	-1.67415	0.0168539	0.355871	0.986
	GOBP_MICROTUBULE_CYTOSKELETON_ORGANIZATION_INVOLVED_IN_MITOSIS	145	-0.505275	-1.77976	0.0171756	0.367927	0.908
	GOBP_ORGANELLE_TRANSPORT_ALONG_MICROTUBULE	78	-0.402772	-1.59097	0.0174757	0.373856	0.998
	GOBP_NEGATIVE_REGULATION_OF_KERATINOCYTE_PROLIFERATION	22	-0.598828	-1.6772	0.0177866	0.358122	0.984
	GOBP_RESPONSE_TO_ARSENIC_CONTAINING_SUBSTANCE	32	-0.488703	-1.60301	0.0177866	0.364735	0.997
	GOBP_NEGATIVE_REGULATION_OF_CELL_CYCLE	337	-0.380553	-1.65025	0.0179283	0.350993	0.988
	GOBP_REGULATION_OF_NUCLEOCYTOPLASMIC_TRANSPORT	103	-0.391352	-1.58685	0.0179283	0.375964	0.998
	GOBP_SKIN_DEVELOPMENT	297	-0.46774	-1.72159	0.0190476	0.37103	0.963
	GOBP_SECONDARY_PALATE_DEVELOPMENT	26	-0.593725	-1.68598	0.0191205	0.355774	0.981
	GOBP_RNA_LOCALIZATION	179	-0.479581	-1.68185	0.019305	0.352699	0.982
	GOBP_DNA_RECOMBINATION	258	-0.450752	-1.70045	0.0193798	0.38144	0.975
	GOBP_DOUBLE_STRAND_BREAK_REPAIR_VIA_NONHOMOLOGOUS_END_JOINING	55	-0.456256	-1.64663	0.0194553	0.351727	0.988
	GOBP_RRNA_TRANSCRIPTION	30	-0.568662	-1.61699	0.0194932	0.370511	0.994
	GOBP_POSITIVE_REGULATION_OF_DNA_REPLICATION	36	-0.575178	-1.76347	0.0195695	0.380465	0.931
	GOBP_GLYCOLYTIC_PROCESS_THROUGH_FRUCTOSE_6_PHOSPHATE	18	-0.643108	-1.70346	0.0200401	0.376716	0.971
	GOBP_NEGATIVE_REGULATION_OF_DNA_REPLICATION	27	-0.590353	-1.71277	0.0200803	0.382687	0.967
	GOBP_MICROTUBULE_POLYMERIZATION	81	-0.425542	-1.6572	0.0201207	0.359032	0.988
	GOBP_POSITIVE_REGULATION_OF_PROTEIN_IMPORT_INTO_NUCLEUS	38	-0.454355	-1.57048	0.0203252	0.382363	0.998
	GOBP_POSITIVE_REGULATION_OF_CELL_CYCLE_G2_M_PHASE_TRANSITION	30	-0.590625	-1.68559	0.0203327	0.349542	0.981
	GOBP_NEGATIVE_REGULATION_OF_NUCLEAR_DIVISION	60	-0.604001	-1.81491	0.0207156	0.417027	0.858
	GOBP_REGULATION_OF_CHROMOSOME_SEGREGATION	123	-0.55315	-1.77694	0.0207156	0.359569	0.912
	GOBP_MITOTIC_SISTER_CHROMATID_SEGREGATION	177	-0.547591	-1.79894	0.0207547	0.394341	0.883
	GOBP_PROTEIN_LOCALIZATION_TO_CHROMOSOME	83	-0.532371	-1.73711	0.0207939	0.373556	0.95
	GOBP_DNA_CONFORMATION_CHANGE	83	-0.60462	-1.73992	0.0209125	0.384129	0.948
	GOBP_NUCLEAR_CHROMOSOME_SEGREGATION	289	-0.503621	-1.77922	0.0210325	0.360838	0.908
	GOBP_NEGATIVE_REGULATION_OF_CELLULAR_SENESCENCE	23	-0.538798	-1.61818	0.0210325	0.372205	0.994
	GOBP_ESTABLISHMENT_OF_SKIN_BARRIER	28	-0.656887	-1.78654	0.0212355	0.373424	0.899
	GOBP_MITOTIC_RECOMBINATION	23	-0.601742	-1.69769	0.0212766	0.380593	0.979
	GOBP_NEGATIVE_REGULATION_OF_DNA_METABOLIC_PROCESS	110	-0.431826	-1.59643	0.0214844	0.368694	0.998
	GOBP_POSITIVE_REGULATION_OF_MEIOTIC_NUCLEAR_DIVISION	16	-0.605196	-1.63393	0.0215264	0.355527	0.991
	GOBP_REGULATION_OF_DNA_METABOLIC_PROCESS	461	-0.390825	-1.61311	0.0216535	0.365836	0.995
	GOBP_NUCLEAR_EXPORT	149	-0.440499	-1.61699	0.0218688	0.368073	0.994
	GOBP_REGULATION_OF_STEM_CELL_PROLIFERATION	75	-0.428816	-1.61713	0.0221328	0.372603	0.994
	GOBP_REGULATION_OF_VESICLE_FUSION	22	-0.538727	-1.63583	0.0222222	0.358503	0.99
	GOBP_REGULATION_OF_PROTEIN_LOCALIZATION_TO_NUCLEUS	128	-0.342634	-1.46963	0.0222672	0.436326	1
	GOBP_CENTROMERE_COMPLEX_ASSEMBLY	25	-0.724017	-1.70568	0.0229008	0.379524	0.97
	GOBP_DOUBLE_STRAND_BREAK_REPAIR	246	-0.474215	-1.70822	0.0229446	0.376428	0.97
	GOBP_CELLULAR_RESPONSE_TO_ALKALOID	34	-0.421119	-1.54029	0.0230608	0.396707	1
	GOBP_POSITIVE_REGULATION_OF_RESPONSE_TO_DNA_DAMAGE_STIMULUS	144	-0.388244	-1.52658	0.0231214	0.40568	1
	GOBP_KINETOCHORE_ORGANIZATION	19	-0.780484	-1.68952	0.023166	0.365482	0.98
	GOBP_MITOTIC_CELL_CYCLE_CHECKPOINT_SIGNALING	122	-0.510085	-1.76196	0.0235756	0.377498	0.933
	GOBP_PROTEIN_DEPOLYMERIZATION	105	-0.414567	-1.64208	0.0238095	0.352854	0.989
	GOBP_INTERMEDIATE_FILAMENT_BASED_PROCESS	91	-0.520215	-1.68864	0.0239521	0.363804	0.98
	GOBP_NEGATIVE_REGULATION_OF_CHROMOSOME_ORGANIZATION	82	-0.56892	-1.73823	0.0244821	0.383117	0.95
	GOBP_UROGENITAL_SYSTEM_DEVELOPMENT	66	-0.460402	-1.63021	0.0245283	0.359594	0.992
	GOBP_NEGATIVE_REGULATION_OF_BINDING	152	-0.304512	-1.41254	0.0245399	0.464985	1
	GOBP_REGULATION_OF_INTRACELLULAR_PROTEIN_TRANSPORT	200	-0.267177	-1.34084	0.0246085	0.52884	1
	GOBP_DNA_STRAND_ELONGATION_INVOLVED_IN_DNA_REPLICATION	15	-0.783308	-1.56552	0.0246679	0.381459	0.998
	GOBP_MITOTIC_SPINDLE_ORGANIZATION	117	-0.518716	-1.7283	0.0249042	0.37189	0.96
	GOBP_CYTOKINESIS	161	-0.376365	-1.58127	0.025	0.381236	0.998
	GOBP_EPIDERMAL_CELL_DIFFERENTIATION	225	-0.448133	-1.68553	0.0250965	0.346162	0.981
	GOBP_REGULATION_OF_BINDING	350	-0.283818	-1.41511	0.0255319	0.466999	1
	GOBP_ESTABLISHMENT_OF_PROTEIN_LOCALIZATION_TO_TELOMERE	16	-0.726741	-1.65903	0.0259259	0.363653	0.988
	GOBP_CHROMOSOME_SEPARATION	75	-0.615208	-1.78668	0.025974	0.383009	0.899
	GOBP_POSITIVE_REGULATION_OF_DNA_METABOLIC_PROCESS	272	-0.387878	-1.57074	0.026	0.383526	0.998
	GOBP_NEGATIVE_REGULATION_OF_MUSCLE_CELL_APOPTOTIC_PROCESS	37	-0.413068	-1.5027	0.0265306	0.421006	1
	GOBP_REGULATION_OF_MITOTIC_SISTER_CHROMATID_SEGREGATION	50	-0.626692	-1.77081	0.0267176	0.372345	0.922
	GOBP_PARAXIAL_MESODERM_DEVELOPMENT	17	-0.603018	-1.63553	0.027027	0.356676	0.99
	GOBP_DNA_REPAIR	495	-0.426802	-1.62786	0.0271318	0.360694	0.992
	GOBP_REGULATION_OF_DNA_METHYLATION	18	-0.603993	-1.5798	0.0275591	0.377183	0.998
	GOBP_REGULATION_OF_RESPONSE_TO_DNA_DAMAGE_STIMULUS	269	-0.361767	-1.50815	0.0276134	0.420253	1
	GOBP_MITOTIC_SISTER_CHROMATID_SEPARATION	58	-0.623032	-1.75801	0.0276753	0.374119	0.934
	GOBP_NADH_REGENERATION	15	-0.673643	-1.6482	0.0277228	0.353323	0.988
	GOBP_POSITIVE_REGULATION_OF_CELL_DIVISION	88	-0.401132	-1.56166	0.0278884	0.378311	0.998
	GOBP_REGULATION_OF_PROTEIN_IMPORT_INTO_NUCLEUS	55	-0.419235	-1.57487	0.028169	0.377433	0.998
	GOBP_CELL_CYCLE_G2_M_PHASE_TRANSITION	132	-0.447865	-1.6447	0.0281955	0.348469	0.988
	GOBP_REGULATION_OF_CELL_CYCLE_G2_M_PHASE_TRANSITION	94	-0.473788	-1.64796	0.0284091	0.351128	0.988
	GOBP_SISTER_CHROMATID_SEGREGATION	224	-0.50066	-1.73089	0.0285714	0.37531	0.958
	GOBP_REGULATION_OF_ATTACHMENT_OF_SPINDLE_MICROTUBULES_TO_KINETOCHORE	17	-0.686249	-1.68656	0.0287356	0.361539	0.981
	GOBP_IMPORT_INTO_NUCLEUS	161	-0.354314	-1.5163	0.0291262	0.411174	1
	GOBP_ROOF_OF_MOUTH_DEVELOPMENT	89	-0.466239	-1.61108	0.0292398	0.363987	0.995
	GOBP_MRNA_TRANSPORT	115	-0.489492	-1.66954	0.0294118	0.355591	0.987
	GOBP_MOLTING_CYCLE_PROCESS	93	-0.467111	-1.65274	0.0294118	0.353069	0.988
	GOBP_RECOMBINATIONAL_REPAIR	134	-0.521752	-1.729	0.0295749	0.375697	0.959
	GOBP_CELL_PROLIFERATION_IN_HINDBRAIN	15	-0.598918	-1.62305	0.0296443	0.369924	0.993
	GOBP_EXCITATORY_SYNAPSE_ASSEMBLY	31	-0.521656	-1.57953	0.0296443	0.375746	0.998
	GOBP_REGULATION_OF_EXTENT_OF_CELL_GROWTH	101	-0.422654	-1.58084	0.0298211	0.378396	0.998
	GOBP_FEMALE_GAMETE_GENERATION	133	-0.331135	-1.45918	0.0305499	0.449298	1
	GOBP_REGULATION_OF_MICROTUBULE_DEPOLYMERIZATION	27	-0.512608	-1.5898	0.0306748	0.374626	0.998
	GOBP_MEIOSIS_I_CELL_CYCLE_PROCESS	108	-0.495254	-1.71084	0.030888	0.378598	0.968
	GOBP_TRANSPOSITION	30	-0.497538	-1.58731	0.0311203	0.376887	0.998
	GOBP_INTERMEDIATE_FILAMENT_ORGANIZATION	72	-0.564849	-1.69048	0.03125	0.371072	0.98
	GOBP_APPENDAGE_MORPHOGENESIS	140	-0.433826	-1.5644	0.0313112	0.378663	0.998
	GOBP_MOLTING_CYCLE	113	-0.438861	-1.61303	0.0313725	0.363722	0.995
	GOBP_REGULATION_OF_INCLUSION_BODY_ASSEMBLY	18	-0.561192	-1.59343	0.031746	0.369896	0.998
	GOBP_REGULATION_OF_LONG_TERM_SYNAPTIC_POTENTIATION	45	-0.445482	-1.55901	0.0319829	0.381044	0.998
	GOBP_PERIPHERAL_NERVOUS_SYSTEM_NEURON_DIFFERENTIATION	15	-0.603166	-1.61855	0.0320641	0.373864	0.994
	GOBP_CARDIAC_CONDUCTION_SYSTEM_DEVELOPMENT	36	-0.501741	-1.58582	0.0321285	0.372426	0.998
	GOBP_TELOMERE_MAINTENANCE	139	-0.462142	-1.64089	0.0324427	0.350675	0.989
	GOBP_KERATINIZATION	79	-0.633406	-1.69568	0.0325048	0.373191	0.979
	GOBP_REGULATION_OF_DNA_BIOSYNTHETIC_PROCESS	113	-0.40692	-1.56781	0.0328185	0.383262	0.998
	GOBP_ESTABLISHMENT_OF_MITOTIC_SPINDLE_LOCALIZATION	35	-0.490098	-1.5768	0.032882	0.376483	0.998
	GOBP_REGULATION_OF_DOUBLE_STRAND_BREAK_REPAIR_VIA_NONHOMOLOGOUS_END_JOINING	20	-0.51622	-1.55581	0.0329457	0.385284	0.999
	GOBP_N_ACETYLGLUCOSAMINE_METABOLIC_PROCESS	16	-0.566021	-1.57589	0.0335968	0.376847	0.998
	GOBP_TELENCEPHALON_DEVELOPMENT	258	-0.359038	-1.5036	0.0337302	0.420261	1
	GOBP_KERATINOCYTE_DIFFERENTIATION	164	-0.511339	-1.72788	0.0337711	0.367755	0.96
	GOBP_CHROMOSOME_LOCALIZATION	80	-0.492358	-1.68618	0.0337972	0.358938	0.981
	GOBP_POSITIVE_REGULATION_OF_LONG_TERM_SYNAPTIC_POTENTIATION	24	-0.482084	-1.56724	0.0337972	0.382719	0.998
	GOBP_FOREBRAIN_REGIONALIZATION	23	-0.554517	-1.60191	0.0339321	0.363438	0.997
	GOBP_REGULATION_OF_NEURON_DIFFERENTIATION	182	-0.414027	-1.56102	0.0339321	0.378024	0.998
	GOBP_DNA_DAMAGE_RESPONSE_SIGNAL_TRANSDUCTION_BY_P53_CLASS_MEDIATOR	68	-0.358025	-1.47404	0.0340426	0.435422	1
	GOBP_REGULATION_OF_INTRACELLULAR_TRANSPORT	298	-0.267686	-1.35903	0.0344086	0.512267	1
	GOBP_REGULATION_OF_COLLATERAL_SPROUTING	18	-0.573553	-1.60361	0.0344828	0.365422	0.997
	GOBP_OOGENESIS	85	-0.332281	-1.41804	0.0345528	0.46721	1
	GOBP_REGULATION_OF_CHROMOSOME_ORGANIZATION	227	-0.467086	-1.65488	0.0346154	0.359336	0.988
	GOBP_MEIOTIC_CELL_CYCLE_PROCESS	179	-0.470376	-1.71621	0.0348837	0.382736	0.966
	GOBP_DNA_STRAND_ELONGATION	36	-0.616426	-1.64475	0.0348837	0.350994	0.988
	GOBP_MICROTUBULE_ORGANIZING_CENTER_ORGANIZATION	138	-0.406951	-1.5618	0.0348837	0.379777	0.998
	GOBP_SOMITOGENESIS	64	-0.393266	-1.48348	0.0349794	0.432518	1
	GOBP_REGULATION_OF_MUSCLE_ORGAN_DEVELOPMENT	19	-0.521346	-1.57828	0.0352941	0.376728	0.998
	GOBP_NEGATIVE_REGULATION_OF_STEM_CELL_PROLIFERATION	21	-0.598658	-1.6529	0.0353817	0.355682	0.988
	GOBP_POSITIVE_REGULATION_OF_G1_S_TRANSITION_OF_MITOTIC_CELL_CYCLE	42	-0.463974	-1.58673	0.0354331	0.374219	0.998
	GOBP_DNA_BIOSYNTHETIC_PROCESS	177	-0.386355	-1.54857	0.035503	0.386931	0.999
	GOBP_POSITIVE_REGULATION_OF_CYTOKINESIS	43	-0.500466	-1.61541	0.0358491	0.364984	0.995
	GOBP_REGULATION_OF_MEIOTIC_NUCLEAR_DIVISION	32	-0.477273	-1.56644	0.0358491	0.382758	0.998
	GOBP_REGULATION_OF_DOUBLE_STRAND_BREAK_REPAIR	111	-0.425623	-1.5556	0.0365385	0.384052	0.999
	GOBP_VIRAL_RNA_GENOME_REPLICATION	26	-0.488687	-1.57694	0.0366599	0.378096	0.998
	GOBP_ATTACHMENT_OF_MITOTIC_SPINDLE_MICROTUBULES_TO_KINETOCHORE	18	-0.692812	-1.65974	0.036965	0.365012	0.988
	GOBP_REGULATION_OF_MITOTIC_CELL_CYCLE_SPINDLE_ASSEMBLY_CHECKPOINT	20	-0.624129	-1.64557	0.037037	0.351489	0.988
	GOBP_BLASTOCYST_DEVELOPMENT	108	-0.344408	-1.45108	0.037037	0.447129	1
	GOBP_ESTABLISHMENT_OF_RNA_LOCALIZATION	144	-0.451682	-1.60217	0.037182	0.365001	0.997
	GOBP_POSITIVE_REGULATION_OF_NEURON_DIFFERENTIATION	87	-0.415949	-1.51089	0.0375494	0.418195	1
	GOBP_DNA_METHYLATION	61	-0.434973	-1.53673	0.038	0.39705	1
	GOBP_REGULATION_OF_MICROTUBULE_POLYMERIZATION_OR_DEPOLYMERIZATION	80	-0.392342	-1.52172	0.0383838	0.409273	1
	GOBP_MEIOTIC_CELL_CYCLE	243	-0.428769	-1.65808	0.0386847	0.359977	0.988
	GOBP_SIGNAL_TRANSDUCTION_IN_RESPONSE_TO_DNA_DAMAGE	165	-0.375132	-1.56299	0.0387597	0.378713	0.998
	GOBP_THYMOCYTE_APOPTOTIC_PROCESS	19	-0.505297	-1.5109	0.0389344	0.419776	1
	GOBP_PROTEIN_CONTAINING_COMPLEX_DISASSEMBLY	217	-0.293088	-1.38307	0.0390144	0.495664	1
	GOBP_REGULATION_OF_MICROTUBULE_CYTOSKELETON_ORGANIZATION	142	-0.349438	-1.47708	0.0390947	0.433769	1
	GOBP_POSITIVE_REGULATION_OF_MITOTIC_NUCLEAR_DIVISION	42	-0.416424	-1.47469	0.04	0.436629	1
	GOBP_RESPONSE_TO_RADIATION	413	-0.270451	-1.34336	0.04	0.529102	1
	GOBP_MEIOTIC_CHROMOSOME_SEGREGATION	83	-0.530725	-1.68597	0.0403071	0.352103	0.981
	GOBP_REGULATION_OF_DNA_REPAIR	183	-0.393367	-1.53387	0.0404624	0.401086	1
	GOBP_CELLULAR_RESPONSE_TO_RADIATION	175	-0.321799	-1.42598	0.0407332	0.462691	1
	GOBP_REGULATION_OF_CLATHRIN_DEPENDENT_ENDOCYTOSIS	19	-0.546272	-1.57466	0.0408163	0.376067	0.998
	GOBP_CELL_CYCLE_CHECKPOINT_SIGNALING	163	-0.487733	-1.69695	0.0409357	0.37828	0.979
	GOBP_POSTSYNAPTIC_MEMBRANE_ORGANIZATION	35	-0.441592	-1.53745	0.0409357	0.397044	1
	GOBP_CELLULAR_RESPONSE_TO_GAMMA_RADIATION	27	-0.470679	-1.54985	0.041502	0.388946	0.999
	GOBP_U2_TYPE_PRESPLICEOSOME_ASSEMBLY	23	-0.643509	-1.59703	0.0418251	0.369434	0.998
	GOBP_ESTABLISHMENT_OF_PLANAR_POLARITY_OF_EMBRYONIC_EPITHELIUM	16	-0.629277	-1.59792	0.0419048	0.369276	0.998
	GOBP_PROXIMAL_DISTAL_PATTERN_FORMATION	34	-0.568334	-1.60846	0.0419847	0.363676	0.995
	GOBP_RESPONSE_TO_IONIZING_RADIATION	126	-0.380608	-1.50454	0.0423387	0.41963	1
	GOBP_POSITIVE_REGULATION_OF_CHROMOSOME_ORGANIZATION	100	-0.457891	-1.60616	0.042471	0.365242	0.995
	GOBP_MATURATION_OF_SSU_RRNA	46	-0.605981	-1.64109	0.0426357	0.352805	0.989
	GOBP_COLLATERAL_SPROUTING	25	-0.493916	-1.54428	0.0434783	0.390561	0.999
	GOBP_NEUROEPITHELIAL_CELL_DIFFERENTIATION	34	-0.491296	-1.54878	0.0435606	0.388102	0.999
	GOBP_MAINTENANCE_OF_PROTEIN_LOCATION_IN_NUCLEUS	23	-0.42337	-1.47089	0.0436508	0.436031	1
	GOBP_SIGNAL_TRANSDUCTION_BY_P53_CLASS_MEDIATOR	159	-0.326474	-1.4236	0.0438095	0.461238	1
	GOBP_ESTROUS_CYCLE	17	-0.496944	-1.49464	0.044	0.425831	1
	GOBP_LENS_FIBER_CELL_DIFFERENTIATION	35	-0.431609	-1.4914	0.0440882	0.423592	1
	GOBP_SPINDLE_ASSEMBLY	121	-0.4574	-1.63417	0.0441459	0.357562	0.991
	GOBP_NEGATIVE_REGULATION_OF_RESPONSE_TO_DNA_DAMAGE_STIMULUS	65	-0.398525	-1.49522	0.0444444	0.425926	1
	GOBP_RNA_CAPPING	15	-0.71095	-1.63379	0.0446602	0.353331	0.991
	GOBP_POSITIVE_REGULATION_OF_DNA_BIOSYNTHETIC_PROCESS	73	-0.46324	-1.60896	0.0446602	0.364691	0.995
	GOBP_APPENDAGE_DEVELOPMENT	173	-0.40361	-1.53578	0.0446602	0.397884	1
	GOBP_RESPONSE_TO_UV	141	-0.319953	-1.40778	0.0449219	0.465963	1
	GOBP_MUSCLE_CELL_CELLULAR_HOMEOSTASIS	21	-0.489644	-1.5396	0.0451866	0.395109	1
	GOBP_CHROMOSOME_CONDENSATION	30	-0.593115	-1.58621	0.0456349	0.373424	0.998
	GOBP_STEM_CELL_PROLIFERATION	102	-0.374697	-1.49167	0.0456349	0.427331	1
	GOBP_REGULATION_OF_CENTRIOLE_REPLICATION	19	-0.603091	-1.56373	0.045977	0.378732	0.998
	GOBP_REGULATION_OF_MICROTUBULE_BASED_PROCESS	217	-0.328022	-1.46131	0.0462777	0.446804	1
	GOBP_REGULATION_OF_CELL_CYCLE_CHECKPOINT	40	-0.554077	-1.62182	0.0464217	0.367955	0.994
	GOBP_PROTEIN_DNA_COMPLEX_SUBUNIT_ORGANIZATION	175	-0.431576	-1.56597	0.0464217	0.382131	0.998
	GOBP_REGULATION_OF_KERATINOCYTE_PROLIFERATION	43	-0.469631	-1.5168	0.0464646	0.411456	1
	GOBP_DNA_TEMPLATED_DNA_REPLICATION_MAINTENANCE_OF_FIDELITY	45	-0.57564	-1.61302	0.0465116	0.361439	0.995
	GOBP_REGULATION_OF_NEURON_PROJECTION_REGENERATION	27	-0.51668	-1.57041	0.0466019	0.380667	0.998
	GOBP_POSITIVE_REGULATION_OF_PROTEIN_LOCALIZATION_TO_NUCLEUS	83	-0.368469	-1.48029	0.0473373	0.431666	1
	GOBP_CEREBRAL_CORTEX_RADIALLY_ORIENTED_CELL_MIGRATION	33	-0.481126	-1.50112	0.0476191	0.420449	1
	GOBP_NEGATIVE_REGULATION_OF_CANONICAL_WNT_SIGNALING_PATHWAY	123	-0.388253	-1.49446	0.0476191	0.424779	1
	GOBP_MITOTIC_CHROMOSOME_CONDENSATION	17	-0.709369	-1.58909	0.0477099	0.374298	0.998
	GOBP_MAINTENANCE_OF_CELL_POLARITY	18	-0.535942	-1.52352	0.0484496	0.406534	1
	GOBP_METAPHASE_PLATE_CONGRESSION	64	-0.509214	-1.6521	0.0485437	0.351864	0.988
	GOBP_POSITIVE_REGULATION_OF_BINDING	169	-0.292069	-1.36392	0.0487288	0.512616	1
	GOBP_REGULATION_OF_SISTER_CHROMATID_SEGREGATION	99	-0.496898	-1.65127	0.0487805	0.351309	0.988
	GOBP_ANTERIOR_POSTERIOR_PATTERN_SPECIFICATION	204	-0.397575	-1.53334	0.0488281	0.400726	1
	GOBP_TELOMERE_MAINTENANCE_VIA_TELOMERE_LENGTHENING	73	-0.456232	-1.5418	0.0492126	0.394872	0.999
	GOBP_INCLUSION_BODY_ASSEMBLY	24	-0.492588	-1.50534	0.0492813	0.420893	1
	GOBP_NEGATIVE_REGULATION_OF_CELL_CYCLE_G2_M_PHASE_TRANSITION	52	-0.444722	-1.53982	0.0496183	0.396248	1
