# Supplementary material for: TC2N maintains stem cell-like characteristics to accelerate lung carcinogenesis by blockade of dual specificity protein phosphatase 3
Source: Cell Biosci. 2025 Jan 23;15:8. doi: 10.1186/s13578-025-01348-3 (PMC11758731; doi:10.1186/s13578-025-01348-3)
Supplement: Supplementary file 3 — Supplementary Material 3 [file 13578_2025_1348_MOESM3_ESM.xlsx]

## Sheet: Sheet1
Supplementary Data S3. GO enrichment analysis of GEO datasets by GSEA.
		SIZE	ES	NES	NOM p-val	FDR q-val	FWER p-val
GSE41271	GOMF_LIGASE_ACTIVITY_FORMING_CARBON_SULFUR_BONDS	27	0.661444	2.10582	0	0.0409466	0.026
	GOMF_FATTY_ACID_LIGASE_ACTIVITY	15	0.765059	2.09309	0	0.0224892	0.029
	GOMF_ACID_THIOL_LIGASE_ACTIVITY	23	0.698974	2.08076	0	0.0185846	0.035
	GOMF_HYDRO_LYASE_ACTIVITY	51	0.547863	1.97957	0	0.0595689	0.117
	GOMF_PHOSPHATIDYLINOSITOL_4_PHOSPHATE_BINDING	23	0.633509	1.94485	0	0.0673388	0.181
	GOMF_GDP_BINDING	67	0.558979	1.91567	0	0.0768011	0.24
	GOMF_CYSTEINE_TYPE_PEPTIDASE_ACTIVITY	144	0.462724	1.91224	0	0.0707611	0.244
	GOMF_FLAVIN_ADENINE_DINUCLEOTIDE_BINDING	73	0.508132	1.89829	0	0.0732706	0.274
	GOMF_HYDROLASE_ACTIVITY_ACTING_ON_GLYCOSYL_BONDS	112	0.482764	1.893	0	0.064593	0.288
	GOMF_SNAP_RECEPTOR_ACTIVITY	28	0.583491	1.87377	0	0.065371	0.342
	GOMF_CALCIUM_DEPENDENT_PROTEIN_BINDING	57	0.493162	1.84289	0	0.073538	0.416
	GOMF_ACYLTRANSFERASE_ACTIVITY	177	0.432379	1.84231	0	0.0708698	0.421
	GOMF_NAD_BINDING	52	0.533253	1.82259	0	0.0747383	0.478
	GOMF_LYASE_ACTIVITY	159	0.45355	1.81718	0	0.0739505	0.506
	GOMF_STEROL_BINDING	53	0.502846	1.81301	0	0.0740153	0.519
	GOMF_PHOSPHATASE_REGULATOR_ACTIVITY	80	0.432871	1.78588	0	0.0827282	0.606
	GOMF_TETRAPYRROLE_BINDING	130	0.419907	1.77951	0	0.0830637	0.623
	GOMF_PEPTIDASE_ACTIVITY	497	0.354481	1.73005	0	0.0967264	0.749
	GOMF_ENDOPEPTIDASE_ACTIVITY	354	0.335584	1.61572	0	0.122794	0.913
	GOMF_ATPASE_BINDING	72	0.448027	1.7425	0.00200803	0.0915896	0.718
	GOMF_PHOSPHOLIPID_TRANSPORTER_ACTIVITY	48	0.445986	1.71066	0.00201207	0.096525	0.779
	GOMF_NUCLEOBASE_CONTAINING_COMPOUND_TRANSMEMBRANE_TRANSPORTER_ACTIVITY	42	0.548079	1.85751	0.00203252	0.074268	0.381
	GOMF_GUANYL_NUCLEOTIDE_BINDING	318	0.364689	1.64099	0.00205761	0.111696	0.889
	GOMF_HEXOSYLTRANSFERASE_ACTIVITY	159	0.416902	1.75166	0.00206186	0.0897297	0.694
	GOMF_ALDEHYDE_DEHYDROGENASE_NAD_P_PLUS_ACTIVITY	17	0.668048	1.88869	0.002079	0.0579592	0.297
	GOMF_ATPASE_COUPLED_MONOATOMIC_CATION_TRANSMEMBRANE_TRANSPORTER_ACTIVITY	50	0.495665	1.84363	0.002079	0.0771352	0.415
	GOMF_CARBON_OXYGEN_LYASE_ACTIVITY	65	0.490653	1.81055	0.002079	0.0709058	0.532
	GOMF_CYSTEINE_TYPE_ENDOPEPTIDASE_ACTIVITY	90	0.493765	1.92568	0.00210084	0.0759051	0.221
	GOMF_HYDROLASE_ACTIVITY_HYDROLYZING_O_GLYCOSYL_COMPOUNDS	77	0.490882	1.81249	0.00210084	0.0717591	0.522
	GOMF_OXIDOREDUCTASE_ACTIVITY_ACTING_ON_THE_ALDEHYDE_OR_OXO_GROUP_OF_DONORS	46	0.560362	1.89043	0.0021097	0.0609578	0.293
	GOMF_STEROID_BINDING	92	0.441882	1.78681	0.0021097	0.0873783	0.603
	GOMF_MISFOLDED_PROTEIN_BINDING	25	0.627472	1.8958	0.00211864	0.0683205	0.279
	GOMF_OXIDOREDUCTASE_ACTIVITY_ACTING_ON_THE_ALDEHYDE_OR_OXO_GROUP_OF_DONORS_NAD_OR_NADP_AS_ACCEPTOR	37	0.564855	1.85518	0.0021322	0.0716227	0.387
	GOMF_CARBOHYDRATE_DERIVATIVE_TRANSMEMBRANE_TRANSPORTER_ACTIVITY	45	0.511502	1.70453	0.00213675	0.0964723	0.788
	GOMF_PURINE_RIBONUCLEOTIDE_TRANSMEMBRANE_TRANSPORTER_ACTIVITY	15	0.668537	1.77558	0.00215054	0.08436	0.632
	GOMF_PHOSPHORIC_ESTER_HYDROLASE_ACTIVITY	292	0.368305	1.71919	0.00215054	0.0928259	0.769
	GOMF_KINASE_REGULATOR_ACTIVITY	174	0.38569	1.69532	0.00215054	0.101369	0.808
	GOMF_PROTEIN_MACROMOLECULE_ADAPTOR_ACTIVITY	307	0.358388	1.64184	0.00220751	0.113581	0.889
	GOMF_PHOSPHOPROTEIN_PHOSPHATASE_ACTIVITY	146	0.383898	1.64572	0.00222717	0.113177	0.885
	GOMF_FAD_BINDING	34	0.588506	1.95013	0.00385356	0.0741966	0.167
	GOMF_ACTIVE_TRANSMEMBRANE_TRANSPORTER_ACTIVITY	382	0.297362	1.48804	0.00393701	0.162936	0.984
	GOMF_ATPASE_COUPLED_TRANSMEMBRANE_TRANSPORTER_ACTIVITY	96	0.424502	1.77366	0.00398406	0.0835428	0.636
	GOMF_ENZYME_INHIBITOR_ACTIVITY	295	0.372228	1.66736	0.00401606	0.114513	0.859
	GOMF_PHOSPHATIDYLINOSITOL_PHOSPHATE_BINDING	137	0.380499	1.65084	0.00414079	0.115668	0.879
	GOMF_POLYPEPTIDE_N_ACETYLGALACTOSAMINYLTRANSFERASE_ACTIVITY	15	0.636267	1.7491	0.00414938	0.0878855	0.7
	GOMF_PURINE_NUCLEOTIDE_TRANSMEMBRANE_TRANSPORTER_ACTIVITY	18	0.606838	1.72858	0.00414938	0.0961048	0.752
	GOMF_PHOSPHATIDYLINOSITOL_BINDING	213	0.388355	1.72814	0.004158	0.0942836	0.752
	GOMF_NUCLEOSIDE_DIPHOSPHATE_PHOSPHATASE_ACTIVITY	15	0.66483	1.84121	0.00417537	0.0685908	0.428
	GOMF_ORGANOPHOSPHATE_ESTER_TRANSMEMBRANE_TRANSPORTER_ACTIVITY	26	0.567908	1.76596	0.0041841	0.0826487	0.653
	GOMF_PROTEIN_PHOSPHATASE_REGULATOR_ACTIVITY	62	0.409403	1.64069	0.00420168	0.110691	0.89
	GOMF_NADP_BINDING	47	0.509639	1.84064	0.00423729	0.0658244	0.43
	GOMF_CHANNEL_INHIBITOR_ACTIVITY	39	0.518696	1.76818	0.00424628	0.0832215	0.648
	GOMF_GLYCOSYLTRANSFERASE_ACTIVITY	226	0.393752	1.75046	0.00424628	0.0889433	0.698
	GOMF_PHOSPHATASE_ACTIVITY	213	0.384474	1.73786	0.00443459	0.0938644	0.734
	GOMF_KINASE_INHIBITOR_ACTIVITY	36	0.525354	1.81821	0.00606061	0.0762106	0.503
	GOMF_P_TYPE_TRANSMEMBRANE_TRANSPORTER_ACTIVITY	23	0.525409	1.70887	0.00606061	0.0960694	0.779
	GOMF_AMIDE_BINDING	349	0.354772	1.57366	0.00610998	0.134749	0.96
	GOMF_PHOSPHATASE_INHIBITOR_ACTIVITY	30	0.519532	1.78647	0.00612245	0.0848192	0.604
	GOMF_PHOSPHOLIPID_BINDING	382	0.352586	1.6439	0.00612245	0.113182	0.888
	GOMF_MYOSIN_V_BINDING	16	0.630932	1.78149	0.00614754	0.0838232	0.617
	GOMF_ALCOHOL_BINDING	78	0.410189	1.62386	0.00627615	0.118417	0.908
	GOMF_14_3_3_PROTEIN_BINDING	28	0.53148	1.72463	0.00636943	0.0953864	0.757
	GOMF_MOLECULAR_ADAPTOR_ACTIVITY	407	0.340208	1.57718	0.00674157	0.136049	0.957
	GOMF_PRIMARY_ACTIVE_TRANSMEMBRANE_TRANSPORTER_ACTIVITY	146	0.427414	1.72277	0.00804829	0.0932224	0.762
	GOMF_ACYL_COA_BINDING	19	0.604139	1.77276	0.00813008	0.0820409	0.636
	GOMF_SNARE_BINDING	91	0.400852	1.62127	0.00817996	0.119424	0.909
	GOMF_OXIDOREDUCTASE_ACTIVITY_ACTING_ON_PAIRED_DONORS_WITH_INCORPORATION_OR_REDUCTION_OF_MOLECULAR_OXYGEN	134	0.354069	1.58456	0.00831601	0.137217	0.949
	GOMF_CHOLESTEROL_BINDING	45	0.463006	1.65934	0.00835073	0.117123	0.866
	GOMF_PROTEIN_SERINE_THREONINE_PHOSPHATASE_ACTIVITY	79	0.430633	1.68279	0.00845666	0.108112	0.834
	GOMF_ENZYME_SUBSTRATE_ADAPTOR_ACTIVITY	34	0.475693	1.64868	0.00858369	0.114645	0.88
	GOMF_O_ACYLTRANSFERASE_ACTIVITY	37	0.533208	1.83578	0.00892857	0.0669103	0.446
	GOMF_FLIPPASE_ACTIVITY	15	0.588637	1.66502	0.00994036	0.115014	0.863
	GOMF_CALCIUM_CHANNEL_REGULATOR_ACTIVITY	47	0.430235	1.65556	0.00996016	0.117462	0.871
	GOMF_SYNTAXIN_1_BINDING	20	0.584184	1.68981	0.010101	0.10287	0.816
	GOMF_FATTY_ACID_DERIVATIVE_BINDING	17	0.584439	1.67937	0.0103306	0.106349	0.84
	GOMF_SULFUR_COMPOUND_BINDING	229	0.351632	1.55648	0.0105263	0.140843	0.97
	GOMF_VITAMIN_BINDING	124	0.351423	1.52971	0.0105263	0.156873	0.975
	GOMF_NUCLEAR_RECEPTOR_BINDING	117	0.402481	1.64759	0.0107991	0.112758	0.88
	GOMF_QUATERNARY_AMMONIUM_GROUP_TRANSMEMBRANE_TRANSPORTER_ACTIVITY	19	0.570456	1.66993	0.0121704	0.113507	0.855
	GOMF_CARBOXYLIC_ESTER_HYDROLASE_ACTIVITY	96	0.369513	1.59318	0.0125	0.131793	0.936
	GOMF_GTPASE_ACTIVITY	259	0.361774	1.57754	0.012685	0.136845	0.956
	GOMF_NADPLUS_BINDING	17	0.600368	1.69066	0.0127932	0.103557	0.816
	GOMF_SMAD_BINDING	68	0.470841	1.70708	0.012931	0.0957231	0.781
	GOMF_ASPARTIC_TYPE_PEPTIDASE_ACTIVITY	25	0.524983	1.72027	0.0137795	0.0936474	0.767
	GOMF_NUCLEOTIDE_TRANSMEMBRANE_TRANSPORTER_ACTIVITY	21	0.575272	1.73079	0.0142276	0.0981564	0.748
	GOMF_SYNTAXIN_BINDING	63	0.409482	1.56642	0.0143737	0.138536	0.963
	GOMF_POLY_PURINE_TRACT_BINDING	24	0.58459	1.7549	0.0144628	0.0896132	0.688
	GOMF_PHOSPHATIDYLINOSITOL_3_PHOSPHATE_BINDING	36	0.466067	1.65076	0.0144928	0.114262	0.879
	GOMF_ACETYLGALACTOSAMINYLTRANSFERASE_ACTIVITY	25	0.509729	1.59633	0.0147059	0.131177	0.933
	GOMF_ACETYLGLUCOSAMINYLTRANSFERASE_ACTIVITY	34	0.519718	1.72444	0.0147679	0.0936929	0.757
	GOMF_S_ACYLTRANSFERASE_ACTIVITY	28	0.511469	1.64793	0.0147992	0.113997	0.88
	GOMF_MYOSIN_PHOSPHATASE_ACTIVITY	65	0.411343	1.57089	0.014862	0.136372	0.962
	GOMF_ADENYLYLTRANSFERASE_ACTIVITY	19	0.580452	1.66325	0.0150862	0.114978	0.863
	GOMF_UBIQUITIN_LIKE_PROTEIN_PEPTIDASE_ACTIVITY	98	0.450332	1.70075	0.0154185	0.0983443	0.797
	GOMF_SULFURIC_ESTER_HYDROLASE_ACTIVITY	16	0.622665	1.71222	0.0157171	0.0969667	0.776
	GOMF_LIPID_TRANSPORTER_ACTIVITY	145	0.339909	1.51354	0.0160966	0.160227	0.981
	GOMF_PROTEIN_KINASE_A_BINDING	41	0.449511	1.60813	0.0161943	0.125554	0.922
	GOMF_PROTEIN_PHOSPHATASE_BINDING	125	0.374293	1.55206	0.0169492	0.143063	0.971
	GOMF_ALKALI_METAL_ION_BINDING	16	0.525316	1.61198	0.0186722	0.123506	0.918
	GOMF_TRANSMEMBRANE_TRANSPORTER_BINDING	118	0.3542	1.51033	0.0187891	0.161277	0.981
	GOMF_N_ACYLTRANSFERASE_ACTIVITY	53	0.414917	1.59768	0.0190678	0.13273	0.933
	GOMF_POLY_A_BINDING	19	0.604016	1.68078	0.0191898	0.108229	0.838
	GOMF_G_PROTEIN_ACTIVITY	38	0.512929	1.65736	0.0191898	0.117402	0.869
	GOMF_PALMITOYLTRANSFERASE_ACTIVITY	34	0.490845	1.6523	0.0192719	0.115761	0.876
	GOMF_ACTIVE_MONOATOMIC_ION_TRANSMEMBRANE_TRANSPORTER_ACTIVITY	212	0.281349	1.35348	0.02	0.259309	0.998
	GOMF_ATPASE_COUPLED_INTRAMEMBRANE_LIPID_TRANSPORTER_ACTIVITY	26	0.477546	1.52591	0.0203666	0.158347	0.978
	GOMF_PHOSPHATIDYLINOSITOL_5_PHOSPHATE_BINDING	17	0.508821	1.56131	0.0205339	0.13999	0.969
	GOMF_P_TYPE_ION_TRANSPORTER_ACTIVITY	19	0.524464	1.65503	0.0217822	0.116484	0.873
	GOMF_CATALYTIC_ACTIVITY_ACTING_ON_A_GLYCOPROTEIN	21	0.532322	1.58418	0.0219561	0.13646	0.949
	GOMF_PHOSPHOTRANSFERASE_ACTIVITY_PHOSPHATE_GROUP_AS_ACCEPTOR	23	0.524613	1.64169	0.0223124	0.112419	0.889
	GOMF_SPHINGOLIPID_BINDING	22	0.523689	1.63255	0.0224033	0.113736	0.894
	GOMF_DEUBIQUITINASE_ACTIVITY	86	0.436164	1.65359	0.0225225	0.116243	0.876
	GOMF_PHOSPHATASE_BINDING	161	0.357708	1.53853	0.0228216	0.151519	0.973
	GOMF_RECEPTOR_SERINE_THREONINE_KINASE_BINDING	18	0.551104	1.63732	0.0230326	0.11218	0.891
	GOMF_UBIQUITIN_LIKE_PROTEIN_LIGASE_BINDING	279	0.355076	1.56165	0.0234542	0.14088	0.969
	GOMF_GTP_DEPENDENT_PROTEIN_BINDING	21	0.585915	1.67966	0.0237624	0.107705	0.84
	GOMF_UBIQUITIN_LIKE_PROTEIN_TRANSFERASE_ACTIVITY	360	0.328148	1.50011	0.0239651	0.160724	0.982
	GOMF_REGULATORY_RNA_BINDING	35	0.500168	1.59671	0.0241758	0.132242	0.933
	GOMF_EXOPEPTIDASE_ACTIVITY	83	0.392226	1.55901	0.0242915	0.139729	0.969
	GOMF_PROTEIN_TYROSINE_KINASE_BINDING	106	0.380879	1.5519	0.0248447	0.142096	0.972
	GOMF_PROTEIN_HETERODIMERIZATION_ACTIVITY	213	0.331562	1.47945	0.0260304	0.165524	0.987
	GOMF_PROTEASE_BINDING	122	0.408717	1.57929	0.026694	0.139059	0.955
	GOMF_OXIDOREDUCTASE_ACTIVITY_ACTING_ON_THE_CH_CH_GROUP_OF_DONORS	51	0.459679	1.61344	0.0268041	0.123385	0.916
	GOMF_KINASE_ACTIVATOR_ACTIVITY	117	0.334009	1.45074	0.0281385	0.187216	0.991
	GOMF_RNA_POLYMERASE_II_SPECIFIC_DNA_BINDING_TRANSCRIPTION_FACTOR_BINDING	310	0.330149	1.45806	0.0283843	0.180259	0.99
	GOMF_PROTEIN_PHOSPHATASE_1_BINDING	22	0.484189	1.57762	0.0289855	0.13801	0.956
	GOMF_PDZ_DOMAIN_BINDING	73	0.379365	1.52578	0.029106	0.157311	0.978
	GOMF_CYCLOSPORIN_A_BINDING	16	0.598255	1.5833	0.0299786	0.136161	0.952
	GOMF_PHOSPHOLIPASE_ACTIVITY	86	0.369995	1.48214	0.030303	0.165876	0.987
	GOMF_TRANSITION_METAL_ION_TRANSMEMBRANE_TRANSPORTER_ACTIVITY	37	0.427234	1.52473	0.0304878	0.157366	0.979
	GOMF_UDP_GLYCOSYLTRANSFERASE_ACTIVITY	111	0.355955	1.49034	0.0305499	0.163625	0.983
	GOMF_DNA_BINDING_TRANSCRIPTION_FACTOR_BINDING	423	0.322067	1.44729	0.030837	0.188487	0.992
	GOMF_INTRAMEMBRANE_LIPID_TRANSPORTER_ACTIVITY	35	0.429959	1.51015	0.0309917	0.160376	0.981
	GOMF_WNT_PROTEIN_BINDING	28	0.533148	1.59866	0.0310559	0.132998	0.932
	GOMF_CHANNEL_REGULATOR_ACTIVITY	134	0.334184	1.49967	0.0310559	0.160249	0.983
	GOMF_TRANSLATION_REPRESSOR_ACTIVITY	24	0.468112	1.51503	0.0321285	0.159761	0.981
	GOMF_PHOSPHATASE_ACTIVATOR_ACTIVITY	22	0.50318	1.59604	0.0326531	0.130163	0.933
	GOMF_HYDROLASE_ACTIVITY_HYDROLYZING_N_GLYCOSYL_COMPOUNDS	34	0.437926	1.51838	0.0335306	0.157186	0.98
	GOMF_ACYLGLYCEROL_O_ACYLTRANSFERASE_ACTIVITY	17	0.56553	1.62936	0.0344828	0.114547	0.899
	GOMF_LIPASE_ACTIVITY	102	0.339286	1.42692	0.0345528	0.202224	0.997
	GOMF_STEROL_TRANSPORTER_ACTIVITY	35	0.449161	1.56824	0.035124	0.137866	0.962
	GOMF_MYOSIN_BINDING	62	0.345704	1.40697	0.0355649	0.21924	0.997
	GOMF_MANNOSYLTRANSFERASE_ACTIVITY	21	0.570748	1.63136	0.0372671	0.113813	0.897
	GOMF_IRON_ION_BINDING	127	0.339752	1.44413	0.0372671	0.190944	0.992
	GOMF_TRANSCRIPTION_COACTIVATOR_ACTIVITY	222	0.349826	1.49437	0.0372807	0.163452	0.983
	GOMF_CYTOKINE_BINDING	117	0.488935	1.63477	0.0376238	0.113318	0.893
	GOMF_CHAPERONE_BINDING	91	0.415059	1.57916	0.0379747	0.137923	0.955
	GOMF_NUCLEAR_RECEPTOR_ACTIVITY	46	0.41538	1.50311	0.0393375	0.162051	0.982
	GOMF_WNT_RECEPTOR_ACTIVITY	17	0.521243	1.49714	0.039916	0.161705	0.983
	GOMF_OXIDOREDUCTASE_ACTIVITY_ACTING_ON_CH_OH_GROUP_OF_DONORS	113	0.376896	1.52421	0.0419162	0.156717	0.979
	GOMF_ACETYLTRANSFERASE_ACTIVITY	63	0.378214	1.45846	0.0421941	0.180872	0.99
	GOMF_PROTEIN_SERINE_THREONINE_KINASE_INHIBITOR_ACTIVITY	31	0.448212	1.50411	0.0424242	0.162032	0.982
	GOMF_GTPASE_BINDING	255	0.325956	1.44119	0.0426966	0.192368	0.992
	GOMF_MONOOXYGENASE_ACTIVITY	91	0.370268	1.50076	0.0431211	0.161114	0.982
	GOMF_NADPLUS_PROTEIN_ADP_RIBOSYLTRANSFERASE_ACTIVITY	28	0.467126	1.50146	0.0433839	0.162438	0.982
	GOMF_CELL_ADHESION_MOLECULE_BINDING	469	0.341665	1.50121	0.0439331	0.161667	0.982
	GOMF_OXIDOREDUCTASE_ACTIVITY_ACTING_ON_THE_CH_CH_GROUP_OF_DONORS_NAD_OR_NADP_AS_ACCEPTOR	23	0.489237	1.55277	0.045082	0.143487	0.971
	GOMF_PEPTIDE_BINDING	277	0.324497	1.42607	0.0452756	0.202252	0.997
	GOMF_PEPTIDASE_REGULATOR_ACTIVITY	194	0.366608	1.49113	0.0469667	0.163708	0.983
	GOMF_TRANSFORMING_GROWTH_FACTOR_BETA_RECEPTOR_BINDING	22	0.545218	1.57449	0.0472279	0.135007	0.959
	GOMF_SODIUM_CHANNEL_REGULATOR_ACTIVITY	31	0.456677	1.53944	0.0473118	0.151883	0.973
	GOMF_SIGNALING_ADAPTOR_ACTIVITY	76	0.390095	1.47304	0.0473118	0.170145	0.987
	GOMF_EXOGENOUS_PROTEIN_BINDING	72	0.445964	1.58838	0.0477178	0.135028	0.943
	GOMF_THIOLESTER_HYDROLASE_ACTIVITY	32	0.466445	1.50429	0.0484848	0.162824	0.982
	GOMF_MAGNESIUM_ION_BINDING	181	0.361203	1.51877	0.0488323	0.157873	0.98
	GOMF_ORGANIC_CATION_TRANSMEMBRANE_TRANSPORTER_ACTIVITY	30	0.438829	1.47662	0.049896	0.167308	0.987
	GOMF_OLFACTORY_RECEPTOR_ACTIVITY	290	-0.39655	-1.64978	0.00209644	1	0.894
	GOMF_GDP_DISSOCIATION_INHIBITOR_ACTIVITY	15	-0.544461	-1.64844	0.0142857	0.813382	0.895
	GOMF_HISTONE_METHYLTRANSFERASE_ACTIVITY	40	-0.483868	-1.67921	0.0158103	1	0.84
	GOMF_LYSINE_N_METHYLTRANSFERASE_ACTIVITY	30	-0.505775	-1.62979	0.025641	0.56722	0.913
	GOMF_HISTONE_LYSINE_N_METHYLTRANSFERASE_ACTIVITY	28	-0.525436	-1.64457	0.0289017	0.628539	0.899
	GOMF_HISTONE_H3_METHYLTRANSFERASE_ACTIVITY	28	-0.495838	-1.58707	0.0299401	0.647023	0.958
	GOMF_NEUROPEPTIDE_RECEPTOR_ACTIVITY	43	-0.433956	-1.52907	0.0366089	0.837244	0.988
	GOMF_ODORANT_BINDING	101	-0.394637	-1.51705	0.0414938	0.796364	0.992
	GOBP_GLOMERULAR_EPITHELIAL_CELL_DIFFERENTIATION	23	0.681367	2.09947	0	0.134484	0.084
	GOBP_GLOMERULAR_EPITHELIUM_DEVELOPMENT	26	0.644771	1.97934	0	0.481622	0.327
	GOBP_PHOSPHATIDYLCHOLINE_METABOLIC_PROCESS	61	0.509547	1.91495	0	0.59481	0.53
	GOBP_POSITIVE_REGULATION_OF_JNK_CASCADE	88	0.470258	1.86114	0	0.650185	0.691
	GOBP_FATTY_ACID_TRANSPORT	106	0.432069	1.82543	0	0.453549	0.782
	GOBP_POSITIVE_REGULATION_OF_STRESS_ACTIVATED_PROTEIN_KINASE_SIGNALING_CASCADE	116	0.443663	1.82201	0	0.442439	0.794
	GOBP_NEUTRAL_LIPID_BIOSYNTHETIC_PROCESS	32	0.552837	1.80918	0	0.475839	0.816
	GOBP_MONOCARBOXYLIC_ACID_TRANSPORT	160	0.395397	1.79062	0	0.470343	0.852
	GOBP_ADENYLATE_CYCLASE_INHIBITING_G_PROTEIN_COUPLED_RECEPTOR_SIGNALING_PATHWAY	71	0.441531	1.78007	0	0.478906	0.869
	GOBP_GLYCEROLIPID_CATABOLIC_PROCESS	50	0.491006	1.77033	0	0.465175	0.879
	GOBP_CARBOHYDRATE_TRANSMEMBRANE_TRANSPORT	108	0.394341	1.7287	0	0.491606	0.929
	GOBP_ACID_SECRETION	44	0.502466	1.79957	0.00199601	0.47229	0.839
	GOBP_GLUCOSE_IMPORT	61	0.430227	1.72803	0.00200803	0.481186	0.931
	GOBP_LIPID_LOCALIZATION	401	0.352951	1.65428	0.00205761	0.428614	0.978
	GOBP_REGULATION_OF_CHOLESTEROL_EFFLUX	31	0.603375	1.89046	0.00206612	0.650344	0.618
	GOBP_ACTIN_FILAMENT_BASED_TRANSPORT	18	0.704393	1.97725	0.00210084	0.33192	0.334
	GOBP_NEGATIVE_REGULATION_OF_ENDOCYTOSIS	47	0.516717	1.87453	0.00211416	0.65356	0.658
	GOBP_ETHANOL_METABOLIC_PROCESS	20	0.677028	1.85277	0.00211416	0.628705	0.72
	GOBP_CELL_CELL_ADHESION_VIA_PLASMA_MEMBRANE_ADHESION_MOLECULES	252	0.352397	1.60644	0.00391389	0.39547	0.987
	GOBP_PROTEIN_KINASE_C_SIGNALING	32	0.495441	1.67998	0.00394477	0.485684	0.968
	GOBP_ORGANIC_ACID_TRANSPORT	322	0.310484	1.5199	0.00397614	0.406958	1
	GOBP_NEGATIVE_REGULATION_OF_SYNAPTIC_TRANSMISSION	53	0.451338	1.69764	0.00399202	0.497023	0.957
	GOBP_ORGANIC_HYDROXY_COMPOUND_TRANSPORT	252	0.355452	1.65403	0.00400802	0.42403	0.978
	GOBP_RENAL_SYSTEM_PROCESS	116	0.442965	1.8056	0.00403226	0.466104	0.821
	GOBP_POSITIVE_REGULATION_OF_GROWTH	211	0.31029	1.49333	0.0040568	0.424642	1
	GOBP_ESTABLISHMENT_OF_EPITHELIAL_CELL_POLARITY	30	0.516587	1.77341	0.00407332	0.470898	0.876
	GOBP_REGULATION_OF_STEROL_TRANSPORT	55	0.512848	1.84614	0.00413223	0.540802	0.736
	GOBP_AUTOPHAGY_OF_NUCLEUS	15	0.600289	1.77492	0.00592885	0.482915	0.875
	GOBP_G_PROTEIN_COUPLED_RECEPTOR_SIGNALING_PATHWAY_COUPLED_TO_CYCLIC_NUCLEOTIDE_SECOND_MESSENGER	54	0.430171	1.64309	0.00595238	0.403845	0.979
	GOBP_NEGATIVE_REGULATION_OF_AMINO_ACID_TRANSPORT	15	0.687172	1.85001	0.00603622	0.575337	0.728
	GOBP_REGULATION_OF_LIPOPROTEIN_LIPASE_ACTIVITY	16	0.657277	1.83548	0.00603622	0.50583	0.757
	GOBP_CHOLESTEROL_EFFLUX	47	0.542047	1.84183	0.00607287	0.517314	0.743
	GOBP_CARBOHYDRATE_TRANSPORT	127	0.339298	1.51861	0.00608519	0.403085	1
	GOBP_PHASIC_SMOOTH_MUSCLE_CONTRACTION	23	0.583531	1.83197	0.00609756	0.452033	0.769
	GOBP_REGULATION_OF_SMALL_GTPASE_MEDIATED_SIGNAL_TRANSDUCTION	249	0.415738	1.69571	0.00618557	0.494722	0.958
	GOBP_REGULATION_OF_GLUCOSE_IMPORT	48	0.400376	1.54772	0.00618557	0.410632	1
	GOBP_REGULATION_OF_SYNAPTIC_PLASTICITY	175	0.339211	1.53609	0.00623701	0.409745	1
	GOBP_REGULATION_OF_MYOBLAST_FUSION	18	0.693904	1.74654	0.00643777	0.480156	0.909
	GOBP_BIOLOGICAL_PROCESS_INVOLVED_IN_INTRASPECIES_INTERACTION_BETWEEN_ORGANISMS	50	0.445808	1.67473	0.00740741	0.4526	0.972
	GOBP_ICOSANOID_TRANSPORT	63	0.419585	1.6673	0.00764818	0.428059	0.977
	GOBP_SODIUM_ION_TRANSPORT	220	0.337231	1.55046	0.00793651	0.416612	1
	GOBP_RENAL_FILTRATION	25	0.639529	1.7981	0.00798403	0.455337	0.839
	GOBP_MONOAMINE_TRANSPORT	82	0.379944	1.59774	0.00798403	0.393742	0.987
	GOBP_POSITIVE_REGULATION_OF_CHOLESTEROL_EFFLUX	24	0.626004	1.83313	0.00803213	0.480238	0.763
	GOBP_POSITIVE_REGULATION_OF_MONOATOMIC_ION_TRANSPORT	201	0.371411	1.58871	0.00814664	0.396694	0.993
	GOBP_ADENYLATE_CYCLASE_MODULATING_G_PROTEIN_COUPLED_RECEPTOR_SIGNALING_PATHWAY	192	0.348018	1.58319	0.00814664	0.401122	0.994
	GOBP_RENAL_ABSORPTION	28	0.556304	1.75407	0.00816326	0.476736	0.897
	GOBP_PROTEIN_KINASE_C_ACTIVATING_G_PROTEIN_COUPLED_RECEPTOR_SIGNALING_PATHWAY	26	0.507573	1.67279	0.00817996	0.440109	0.974
	GOBP_LONG_CHAIN_FATTY_ACID_TRANSPORT	62	0.429275	1.63092	0.00833333	0.416181	0.98
	GOBP_TRIGLYCERIDE_BIOSYNTHETIC_PROCESS	26	0.549375	1.68475	0.0083682	0.475687	0.966
	GOBP_PHOSPHOLIPASE_C_ACTIVATING_G_PROTEIN_COUPLED_RECEPTOR_SIGNALING_PATHWAY	96	0.391125	1.62059	0.00842105	0.412422	0.983
	GOBP_MYOBLAST_FUSION	40	0.493498	1.6468	0.00852879	0.408841	0.978
	GOBP_NEGATIVE_REGULATION_OF_POTASSIUM_ION_TRANSPORT	30	0.531592	1.76507	0.00968992	0.473245	0.885
	GOBP_NEGATIVE_REGULATION_OF_HORMONE_SECRETION	56	0.413551	1.59851	0.00974659	0.394305	0.987
	GOBP_LONG_TERM_MEMORY	32	0.510256	1.71864	0.00976562	0.484675	0.935
	GOBP_EYE_PHOTORECEPTOR_CELL_DIFFERENTIATION	45	0.454125	1.65504	0.00980392	0.436845	0.978
	GOBP_REGULATION_OF_SYSTEMIC_ARTERIAL_BLOOD_PRESSURE	89	0.435886	1.69458	0.01	0.489699	0.959
	GOBP_POSITIVE_REGULATION_OF_NITRIC_OXIDE_METABOLIC_PROCESS	39	0.533381	1.72491	0.0100402	0.470253	0.932
	GOBP_REGULATION_OF_BLOOD_PRESSURE	171	0.400027	1.66918	0.0101215	0.43352	0.976
	GOBP_REGULATION_OF_LIPID_TRANSPORT	121	0.398277	1.66848	0.0101626	0.429794	0.976
	GOBP_OSTEOCLAST_DEVELOPMENT	16	0.624401	1.64867	0.0102041	0.416767	0.978
	GOBP_PHOTORECEPTOR_CELL_DIFFERENTIATION	55	0.45511	1.69404	0.0114286	0.482524	0.959
	GOBP_PHOTORECEPTOR_CELL_DEVELOPMENT	41	0.489778	1.70632	0.0116732	0.503293	0.951
	GOBP_STEROID_HORMONE_SECRETION	25	0.545127	1.76163	0.0118343	0.473221	0.889
	GOBP_NEGATIVE_REGULATION_OF_ORGANIC_ACID_TRANSPORT	22	0.505564	1.63182	0.0118812	0.421974	0.98
	GOBP_POSITIVE_REGULATION_OF_LIPID_METABOLIC_PROCESS	127	0.390907	1.62117	0.011976	0.414524	0.983
	GOBP_REGULATION_OF_CELL_PROJECTION_ASSEMBLY	172	0.358179	1.54505	0.012024	0.402373	1
	GOBP_ACYLGLYCEROL_HOMEOSTASIS	32	0.567346	1.7898	0.0120724	0.453121	0.852
	GOBP_ACTOMYOSIN_STRUCTURE_ORGANIZATION	177	0.407844	1.65496	0.0120968	0.431554	0.978
	GOBP_ORGANIC_ANION_TRANSPORT	382	0.288749	1.42853	0.0121212	0.413293	1
	GOBP_POSITIVE_REGULATION_OF_CYTOSOLIC_CALCIUM_ION_CONCENTRATION	159	0.382227	1.61137	0.0121457	0.400657	0.985
	GOBP_REGULATION_OF_GLUCOSE_TRANSMEMBRANE_TRANSPORT	61	0.38532	1.55005	0.0121704	0.415426	1
	GOBP_STEROL_TRANSPORT	106	0.411471	1.63441	0.0124481	0.422388	0.979
	GOBP_REGULATION_OF_RHO_PROTEIN_SIGNAL_TRANSDUCTION	69	0.486185	1.67964	0.0127119	0.470552	0.968
	GOBP_REGULATION_OF_SODIUM_ION_TRANSPORT	78	0.423234	1.64312	0.0135922	0.408155	0.979
	GOBP_SEMAPHORIN_PLEXIN_SIGNALING_PATHWAY	43	0.544348	1.75653	0.0137525	0.481063	0.893
	GOBP_REGULATION_OF_CELL_MORPHOGENESIS	206	0.364644	1.57025	0.0138614	0.405949	0.999
	GOBP_POSITIVE_REGULATION_OF_LIPID_BIOSYNTHETIC_PROCESS	72	0.441291	1.74108	0.0139721	0.491391	0.915
	GOBP_ENDOCRINE_PROCESS	88	0.393699	1.54765	0.0141129	0.408606	1
	GOBP_GASTRIC_ACID_SECRETION	17	0.588147	1.7178	0.01417	0.476536	0.935
	GOBP_POSITIVE_REGULATION_OF_DEVELOPMENTAL_GROWTH	140	0.348745	1.53519	0.0142276	0.41017	1
	GOBP_NEGATIVE_REGULATION_OF_PROGRAMMED_NECROTIC_CELL_DEATH	15	0.579002	1.69985	0.0144928	0.50927	0.956
	GOBP_NEGATIVE_REGULATION_OF_LIPID_CATABOLIC_PROCESS	19	0.577666	1.68811	0.0148305	0.488252	0.963
	GOBP_EYE_PHOTORECEPTOR_CELL_DEVELOPMENT	32	0.47504	1.63109	0.0154143	0.419849	0.98
	GOBP_REGULATION_OF_POTASSIUM_ION_TRANSPORT	93	0.364647	1.5178	0.0155039	0.399753	1
	GOBP_REGULATION_OF_CARBOHYDRATE_METABOLIC_PROCESS	153	0.305694	1.40179	0.015873	0.409396	1
	GOBP_REGULATION_OF_LIPID_LOCALIZATION	141	0.396842	1.64379	0.0159681	0.410367	0.979
	GOBP_PHOSPHOLIPID_CATABOLIC_PROCESS	42	0.472191	1.6413	0.0159681	0.405174	0.979
	GOBP_NEGATIVE_REGULATION_OF_TYPE_I_INTERFERON_PRODUCTION	22	0.550652	1.67975	0.016	0.478214	0.968
	GOBP_HETEROPHILIC_CELL_CELL_ADHESION_VIA_PLASMA_MEMBRANE_CELL_ADHESION_MOLECULES	40	0.484218	1.69845	0.0160966	0.504306	0.957
	GOBP_NEGATIVE_REGULATION_OF_LIPID_TRANSPORT	28	0.476987	1.64557	0.016129	0.408205	0.978
	GOBP_PROTEIN_KINASE_A_SIGNALING	30	0.509601	1.70321	0.0161616	0.505994	0.951
	GOBP_PHOSPHATE_ION_HOMEOSTASIS	19	0.547741	1.64803	0.0161943	0.414191	0.978
	GOBP_REGULATION_OF_INSULIN_LIKE_GROWTH_FACTOR_RECEPTOR_SIGNALING_PATHWAY	21	0.52162	1.62184	0.0162272	0.416366	0.983
	GOBP_POSITIVE_REGULATION_OF_LIPID_TRANSPORT	81	0.415922	1.6495	0.0162602	0.418637	0.978
	GOBP_OLIGOSACCHARIDE_BIOSYNTHETIC_PROCESS	29	0.50565	1.62788	0.0163599	0.417777	0.982
	GOBP_LONG_TERM_SYNAPTIC_DEPRESSION	30	0.499161	1.65984	0.0165975	0.436817	0.977
	GOBP_NEGATIVE_REGULATION_OF_VOLTAGE_GATED_CALCIUM_CHANNEL_ACTIVITY	16	0.572314	1.63284	0.0165975	0.423077	0.98
	GOBP_POSITIVE_REGULATION_OF_CYTOSOLIC_CALCIUM_ION_CONCENTRATION_INVOLVED_IN_PHOSPHOLIPASE_C_ACTIVATING_G_PROTEIN_COUPLED_SIGNALING_PATHWAY	27	0.537548	1.67614	0.0167015	0.462035	0.971
	GOBP_MODIFIED_AMINO_ACID_TRANSPORT	46	0.408422	1.52979	0.0172084	0.414172	1
	GOBP_ACUTE_INFLAMMATORY_RESPONSE_TO_ANTIGENIC_STIMULUS	20	0.618849	1.73944	0.0174081	0.484769	0.916
	GOBP_CELL_PROJECTION_ASSEMBLY	407	0.344468	1.53828	0.0174757	0.409997	1
	GOBP_POSITIVE_REGULATION_OF_TRANSPORTER_ACTIVITY	106	0.370575	1.54865	0.0179641	0.415054	1
	GOBP_POSITIVE_REGULATION_OF_STEROL_TRANSPORT	34	0.534214	1.74883	0.018	0.484164	0.905
	GOBP_INOSITOL_LIPID_MEDIATED_SIGNALING	154	0.415901	1.64787	0.018	0.409937	0.978
	GOBP_NEGATIVE_REGULATION_OF_SMOOTH_MUSCLE_CELL_PROLIFERATION	51	0.541901	1.7318	0.0181818	0.50514	0.924
	GOBP_NEGATIVE_REGULATION_OF_COAGULATION	49	0.484453	1.62267	0.0183673	0.421586	0.983
	GOBP_REGULATION_OF_RAS_PROTEIN_SIGNAL_TRANSDUCTION	156	0.381963	1.55103	0.0184805	0.417464	1
	GOBP_REGULATION_OF_ENDOTHELIAL_CELL_DIFFERENTIATION	33	0.566194	1.72641	0.018711	0.475558	0.931
	GOBP_RESPONSE_TO_CORTICOSTERONE	17	0.544476	1.64951	0.0194932	0.423572	0.978
	GOBP_SODIUM_ION_TRANSMEMBRANE_TRANSPORT	158	0.334372	1.47669	0.0195695	0.417594	1
	GOBP_NEGATIVE_REGULATION_OF_LIPID_LOCALIZATION	43	0.473424	1.66032	0.019802	0.441233	0.977
	GOBP_AMINE_TRANSPORT	103	0.334268	1.44301	0.0199601	0.410259	1
	GOBP_RENAL_WATER_HOMEOSTASIS	22	0.517277	1.61303	0.020202	0.405903	0.985
	GOBP_POSITIVE_REGULATION_OF_P38MAPK_CASCADE	26	0.531416	1.65763	0.020284	0.433535	0.978
	GOBP_RHO_PROTEIN_SIGNAL_TRANSDUCTION	111	0.427963	1.61735	0.0203252	0.414797	0.984
	GOBP_EXPLORATION_BEHAVIOR	25	0.526942	1.71563	0.0204082	0.474322	0.936
	GOBP_NEGATIVE_REGULATION_OF_NECROTIC_CELL_DEATH	19	0.524303	1.67096	0.0204082	0.439911	0.975
	GOBP_REGULATION_OF_P38MAPK_CASCADE	38	0.531675	1.67548	0.0205761	0.45684	0.971
	GOBP_NITRIC_OXIDE_MEDIATED_SIGNAL_TRANSDUCTION	23	0.517942	1.61112	0.0209205	0.398006	0.985
	GOBP_RESPONSE_TO_GROWTH_HORMONE	34	0.467135	1.66974	0.0210526	0.437939	0.976
	GOBP_STRIATED_MUSCLE_CELL_DEVELOPMENT	65	0.416873	1.57221	0.0210728	0.408327	0.998
	GOBP_POSITIVE_REGULATION_OF_SODIUM_ION_TRANSPORT	30	0.492751	1.61729	0.0215264	0.411255	0.984
	GOBP_POSITIVE_REGULATION_OF_CELL_PROJECTION_ORGANIZATION	289	0.315299	1.43846	0.0215264	0.411731	1
	GOBP_RUFFLE_ASSEMBLY	35	0.470818	1.61207	0.021611	0.401899	0.985
	GOBP_POSITIVE_REGULATION_OF_LIPID_LOCALIZATION	96	0.409123	1.60658	0.0218254	0.398288	0.987
	GOBP_REGULATION_OF_DIGESTIVE_SYSTEM_PROCESS	38	0.444228	1.5547	0.0219561	0.416709	1
	GOBP_REGULATION_OF_DENDRITE_MORPHOGENESIS	56	0.411129	1.53364	0.0220441	0.406349	1
	GOBP_POSITIVE_REGULATION_OF_TRIGLYCERIDE_METABOLIC_PROCESS	16	0.61429	1.72997	0.0222222	0.499854	0.929
	GOBP_RESPONSE_TO_CHOLESTEROL	23	0.51689	1.68612	0.0222222	0.478423	0.965
	GOBP_LIPID_EXPORT_FROM_CELL	44	0.418278	1.52476	0.0222222	0.409203	1
	GOBP_RESPONSE_TO_STEROL	27	0.497599	1.67885	0.0223124	0.465902	0.968
	GOBP_CHONDROITIN_SULFATE_PROTEOGLYCAN_METABOLIC_PROCESS	28	0.540297	1.66596	0.0223577	0.427071	0.977
	GOBP_REGULATION_OF_ALCOHOL_BIOSYNTHETIC_PROCESS	45	0.449377	1.58173	0.022541	0.402441	0.994
	GOBP_NEGATIVE_REGULATION_OF_ENDOTHELIAL_CELL_PROLIFERATION	36	0.551729	1.65112	0.0227743	0.423473	0.978
	GOBP_POSITIVE_REGULATION_OF_DIGESTIVE_SYSTEM_PROCESS	15	0.584378	1.62672	0.022869	0.417193	0.982
	GOBP_RESPIRATORY_SYSTEM_PROCESS	30	0.462313	1.56107	0.0229008	0.42134	1
	GOBP_RESPONSE_TO_PROSTAGLANDIN	32	0.528293	1.6746	0.0233051	0.446265	0.972
	GOBP_RENAL_SYSTEM_PROCESS_INVOLVED_IN_REGULATION_OF_SYSTEMIC_ARTERIAL_BLOOD_PRESSURE	25	0.562703	1.67624	0.0234834	0.469289	0.971
	GOBP_MUSCLE_ADAPTATION	93	0.377758	1.52515	0.0238095	0.410086	1
	GOBP_ACTIN_FILAMENT_ORGANIZATION	353	0.380441	1.61831	0.0241449	0.415845	0.984
	GOBP_POSITIVE_REGULATION_OF_RHO_PROTEIN_SIGNAL_TRANSDUCTION	28	0.546378	1.68786	0.0242424	0.480258	0.963
	GOBP_NEGATIVE_REGULATION_OF_INTRACELLULAR_STEROID_HORMONE_RECEPTOR_SIGNALING_PATHWAY	32	0.458382	1.57413	0.0243408	0.408053	0.998
	GOBP_POSITIVE_REGULATION_OF_HETEROTYPIC_CELL_CELL_ADHESION	15	0.587468	1.61718	0.0243902	0.408053	0.984
	GOBP_PROTEIN_LOCALIZATION_TO_CELL_PERIPHERY	293	0.320677	1.46123	0.0246407	0.421032	1
	GOBP_FATTY_ACID_TRANSMEMBRANE_TRANSPORT	20	0.490845	1.54238	0.024948	0.401212	1
	GOBP_POSITIVE_REGULATION_OF_SYNCYTIUM_FORMATION_BY_PLASMA_MEMBRANE_FUSION	20	0.632886	1.65859	0.0250522	0.435886	0.978
	GOBP_GLYCEROPHOSPHOLIPID_CATABOLIC_PROCESS	25	0.501611	1.60861	0.0252918	0.3989	0.985
	GOBP_POSITIVE_REGULATION_OF_STRESS_FIBER_ASSEMBLY	44	0.455081	1.57423	0.0261044	0.410543	0.998
	GOBP_CALCIUM_DEPENDENT_CELL_CELL_ADHESION_VIA_PLASMA_MEMBRANE_CELL_ADHESION_MOLECULES	45	0.463075	1.65137	0.0262097	0.427806	0.978
	GOBP_POSITIVE_REGULATION_OF_TRANSMEMBRANE_TRANSPORT	200	0.325345	1.45833	0.0263692	0.421129	1
	GOBP_CELLULAR_RESPONSE_TO_SALT	191	0.29502	1.38831	0.0263692	0.409717	1
	GOBP_CELL_SUBSTRATE_ADHESION	314	0.390932	1.56607	0.0264228	0.412337	0.999
	GOBP_BLOOD_VESSEL_REMODELING	44	0.436803	1.57207	0.0265306	0.40614	0.998
	GOBP_REGULATION_OF_LIPID_BIOSYNTHETIC_PROCESS	148	0.346642	1.48423	0.0265849	0.420048	1
	GOBP_SYNCYTIUM_FORMATION	52	0.455613	1.5958	0.026971	0.396492	0.987
	GOBP_POSITIVE_REGULATION_OF_MONOATOMIC_ION_TRANSMEMBRANE_TRANSPORT	149	0.350963	1.46755	0.0271399	0.416871	1
	GOBP_3_PHOSPHOADENOSINE_5_PHOSPHOSULFATE_METABOLIC_PROCESS	16	0.570581	1.61461	0.0271967	0.408238	0.984
	GOBP_REGULATION_OF_SYNCYTIUM_FORMATION_BY_PLASMA_MEMBRANE_FUSION	24	0.635321	1.67394	0.0272537	0.44182	0.972
	GOBP_REGULATION_OF_ORGANIC_ACID_TRANSPORT	76	0.35137	1.44486	0.0277228	0.413168	1
	GOBP_CORTICOSTEROID_HORMONE_SECRETION	18	0.538348	1.59315	0.027833	0.392653	0.989
	GOBP_REGULATION_OF_JNK_CASCADE	124	0.357515	1.52761	0.0280561	0.411865	1
	GOBP_REGULATION_OF_VASOCONSTRICTION	57	0.426051	1.52433	0.0281125	0.408461	1
	GOBP_FILOPODIUM_ASSEMBLY	55	0.448316	1.59579	0.0283401	0.393623	0.987
	GOBP_LIPID_HOMEOSTASIS	136	0.369654	1.52576	0.0283976	0.412509	1
	GOBP_CALCIUM_ION_TRANSMEMBRANE_IMPORT_INTO_CYTOSOL	178	0.353087	1.486	0.0284553	0.41861	1
	GOBP_MULTICELLULAR_ORGANISMAL_LEVEL_CHEMICAL_HOMEOSTASIS	52	0.455109	1.61292	0.0288066	0.402776	0.985
	GOBP_GROWTH_HORMONE_RECEPTOR_SIGNALING_PATHWAY	23	0.543189	1.62563	0.0291667	0.41649	0.982
	GOBP_EPITHELIAL_CELL_DEVELOPMENT	191	0.369477	1.53465	0.0292276	0.407526	1
	GOBP_HORMONE_MEDIATED_SIGNALING_PATHWAY	158	0.308199	1.39695	0.0292969	0.413485	1
	GOBP_COGNITION	276	0.292141	1.40353	0.0293542	0.41034	1
	GOBP_REGULATION_OF_MUSCLE_ADAPTATION	70	0.417471	1.57592	0.0295858	0.410726	0.997
	GOBP_REGULATION_OF_CELL_SHAPE	114	0.430649	1.6091	0.0295983	0.400918	0.985
	GOBP_ACTIN_FILAMENT_POLYMERIZATION	130	0.403003	1.59925	0.0296443	0.39844	0.987
	GOBP_BONE_CELL_DEVELOPMENT	34	0.491607	1.60525	0.03	0.39286	0.987
	GOBP_OLIGOSACCHARIDE_METABOLIC_PROCESS	67	0.40427	1.535	0.0300601	0.408659	1
	GOBP_FUCOSYLATION	15	0.57482	1.60417	0.030303	0.393156	0.987
	GOBP_ACROSOME_REACTION	33	0.440389	1.54816	0.030426	0.413995	1
	GOBP_GAMMA_AMINOBUTYRIC_ACID_TRANSPORT	18	0.556686	1.61458	0.0306122	0.404769	0.984
	GOBP_REGULATION_OF_FEEDING_BEHAVIOR	24	0.49845	1.59001	0.0316206	0.398823	0.993
	GOBP_LYMPH_VESSEL_MORPHOGENESIS	22	0.581656	1.60824	0.0316832	0.396784	0.985
	GOBP_REGULATION_OF_CELL_GROWTH_INVOLVED_IN_CARDIAC_MUSCLE_CELL_DEVELOPMENT	15	0.556152	1.52967	0.0317797	0.410527	1
	GOBP_REGULATION_OF_BEHAVIOR	67	0.386149	1.48974	0.0318091	0.422382	1
	GOBP_CAMERA_TYPE_EYE_PHOTORECEPTOR_CELL_DIFFERENTIATION	27	0.4828	1.55803	0.0320641	0.417058	1
	GOBP_MAINTENANCE_OF_LOCATION_IN_CELL	200	0.344231	1.48998	0.0324544	0.425134	1
	GOBP_RESPONSE_TO_SALT	357	0.266481	1.3407	0.0326531	0.421264	1
	GOBP_NEGATIVE_REGULATION_OF_BONE_MINERALIZATION	17	0.539132	1.57052	0.0327198	0.407897	0.999
	GOBP_VASCULAR_PROCESS_IN_CIRCULATORY_SYSTEM	244	0.325729	1.43592	0.0337972	0.410695	1
	GOBP_NEGATIVE_REGULATION_OF_ACTIN_FILAMENT_POLYMERIZATION	49	0.429622	1.54491	0.0338645	0.400593	1
	GOBP_PHYSIOLOGICAL_CARDIAC_MUSCLE_HYPERTROPHY	22	0.516668	1.60587	0.0341365	0.394235	0.987
	GOBP_REGULATION_OF_VOLTAGE_GATED_CALCIUM_CHANNEL_ACTIVITY	40	0.404658	1.47061	0.034188	0.417942	1
	GOBP_MEMORY	105	0.340008	1.44345	0.0344828	0.410443	1
	GOBP_CALCIUM_ION_TRANSMEMBRANE_TRANSPORT	302	0.316097	1.45056	0.0345528	0.421012	1
	GOBP_APOPTOTIC_CELL_CLEARANCE	44	0.544695	1.69193	0.0349794	0.481713	0.961
	GOBP_POSITIVE_REGULATION_OF_CARBOHYDRATE_METABOLIC_PROCESS	65	0.350422	1.41901	0.0350877	0.4103	1
	GOBP_REGULATION_OF_CILIUM_ASSEMBLY	68	0.389655	1.47888	0.0351562	0.424192	1
	GOBP_EPITHELIAL_CELL_DIFFERENTIATION_INVOLVED_IN_KIDNEY_DEVELOPMENT	48	0.454264	1.56362	0.0351967	0.41668	0.999
	GOBP_NEGATIVE_REGULATION_OF_BIOMINERAL_TISSUE_DEVELOPMENT	26	0.495884	1.60161	0.0362903	0.3975	0.987
	GOBP_REGULATION_OF_APPETITE	18	0.512458	1.55952	0.0363289	0.423088	1
	GOBP_MAINTENANCE_OF_LOCATION	293	0.332975	1.47608	0.0363636	0.416153	1
	GOBP_REGULATION_OF_VASCULAR_PERMEABILITY	40	0.490644	1.58365	0.0365854	0.402542	0.994
	GOBP_MUSCLE_SYSTEM_PROCESS	387	0.316137	1.45214	0.0365854	0.425483	1
	GOBP_RENAL_SYSTEM_PROCESS_INVOLVED_IN_REGULATION_OF_BLOOD_VOLUME	15	0.617735	1.61685	0.0366795	0.4054	0.984
	GOBP_BEHAVIORAL_RESPONSE_TO_PAIN	16	0.527547	1.57942	0.0367171	0.406229	0.995
	GOBP_REGULATION_OF_PROTEIN_KINASE_A_SIGNALING	16	0.535808	1.55703	0.037422	0.41269	1
	GOBP_NATURAL_KILLER_CELL_ACTIVATION_INVOLVED_IN_IMMUNE_RESPONSE	32	0.492697	1.60049	0.0375783	0.397677	0.987
	GOBP_SEQUESTERING_OF_CALCIUM_ION	121	0.396994	1.54265	0.0382294	0.404722	1
	GOBP_NEGATIVE_REGULATION_OF_REACTIVE_OXYGEN_SPECIES_BIOSYNTHETIC_PROCESS	15	0.525317	1.54672	0.0383065	0.40228	1
	GOBP_RESPONSE_TO_PURINE_CONTAINING_COMPOUND	133	0.318393	1.39957	0.0390144	0.41137	1
	GOBP_PYRIDINE_NUCLEOTIDE_BIOSYNTHETIC_PROCESS	19	0.527951	1.59458	0.0392157	0.394318	0.987
	GOBP_MUSCLE_CELL_DEVELOPMENT	164	0.338584	1.4678	0.0394477	0.41771	1
	GOBP_PULMONARY_VALVE_DEVELOPMENT	23	0.569549	1.62858	0.039501	0.419619	0.982
	GOBP_ENDOCRINE_HORMONE_SECRETION	51	0.394357	1.48781	0.0398406	0.42218	1
	GOBP_PRIMARY_ALCOHOL_METABOLIC_PROCESS	94	0.394038	1.50768	0.04	0.410278	1
	GOBP_REGULATION_OF_ACTOMYOSIN_STRUCTURE_ORGANIZATION	84	0.388335	1.46252	0.040404	0.420453	1
	GOBP_REGULATION_OF_STEROID_HORMONE_SECRETION	21	0.50258	1.54546	0.040568	0.403348	1
	GOBP_PHOSPHATIDYLINOSITOL_3_KINASE_SIGNALING	127	0.381193	1.49076	0.040568	0.426458	1
	GOBP_PHOSPHATIDYLSERINE_METABOLIC_PROCESS	16	0.520337	1.51427	0.0407332	0.404013	1
	GOBP_SLEEP	29	0.473796	1.56896	0.0407767	0.406768	0.999
	GOBP_ADAPTATION_OF_SIGNALING_PATHWAY	19	0.506323	1.55852	0.0409357	0.418257	1
	GOBP_MEMBRANE_DOCKING	70	0.376254	1.44727	0.0409483	0.417393	1
	GOBP_POSITIVE_REGULATION_OF_POTASSIUM_ION_TRANSMEMBRANE_TRANSPORTER_ACTIVITY	25	0.438422	1.47195	0.0410156	0.416164	1
	GOBP_POTASSIUM_ION_HOMEOSTASIS	34	0.404315	1.44503	0.0414938	0.413972	1
	GOBP_STEROID_HORMONE_BIOSYNTHETIC_PROCESS	39	0.408579	1.4781	0.0416667	0.420104	1
	GOBP_NEGATIVE_REGULATION_OF_INTERLEUKIN_1_PRODUCTION	30	0.53847	1.57504	0.0418327	0.410553	0.997
	GOBP_PYRIDINE_CONTAINING_COMPOUND_BIOSYNTHETIC_PROCESS	22	0.4898	1.54781	0.042	0.412713	1
	GOBP_MUSCLE_CONTRACTION	313	0.313386	1.43804	0.042	0.411517	1
	GOBP_NEUTRAL_LIPID_METABOLIC_PROCESS	99	0.355864	1.4364	0.0420842	0.411857	1
	GOBP_FLUID_TRANSPORT	32	0.470274	1.59856	0.0422535	0.397166	0.987
	GOBP_REGULATION_OF_FATTY_ACID_OXIDATION	31	0.427874	1.46992	0.0426357	0.415432	1
	GOBP_REGULATION_OF_PROTEIN_LOCALIZATION_TO_CELL_SURFACE	35	0.417235	1.47886	0.0427699	0.422724	1
	GOBP_RESPONSE_TO_HYDROPEROXIDE	16	0.631693	1.5761	0.0434783	0.412943	0.997
	GOBP_SERTOLI_CELL_DIFFERENTIATION	20	0.473657	1.49208	0.0435685	0.426302	1
	GOBP_HORMONE_BIOSYNTHETIC_PROCESS	62	0.36785	1.45183	0.0438247	0.424817	1
	GOBP_REGULATION_OF_NECROTIC_CELL_DEATH	39	0.392641	1.47532	0.0438413	0.416529	1
	GOBP_RESPONSE_TO_AMINE	45	0.385663	1.44918	0.0446247	0.421677	1
	GOBP_POSITIVE_REGULATION_OF_ALCOHOL_BIOSYNTHETIC_PROCESS	23	0.50702	1.55292	0.0447154	0.414637	1
	GOBP_NEGATIVE_REGULATION_OF_EPITHELIAL_CELL_MIGRATION	63	0.426215	1.49769	0.0447471	0.420096	1
	GOBP_REGULATION_OF_ANATOMICAL_STRUCTURE_SIZE	425	0.300064	1.39136	0.044898	0.41179	1
	GOBP_REGULATION_OF_METAL_ION_TRANSPORT	350	0.326176	1.4507	0.0452675	0.424643	1
	GOBP_RESPONSE_TO_PEPTIDE_HORMONE	376	0.278636	1.35477	0.0452675	0.416319	1
	GOBP_PULMONARY_VALVE_MORPHOGENESIS	19	0.571967	1.58662	0.0453608	0.399635	0.993
	GOBP_GLOMERULAR_MESANGIUM_DEVELOPMENT	17	0.619893	1.5342	0.045738	0.40683	1
	GOBP_NEGATIVE_REGULATION_OF_CHEMOTAXIS	58	0.425047	1.49797	0.0461847	0.421123	1
	GOBP_CHONDROITIN_SULFATE_PROTEOGLYCAN_BIOSYNTHETIC_PROCESS	16	0.546217	1.51975	0.0465587	0.405528	1
	GOBP_CELL_MATRIX_ADHESION	213	0.378528	1.5132	0.0466531	0.403218	1
	GOBP_NEGATIVE_REGULATION_OF_SECRETION	146	0.342045	1.45372	0.0466531	0.423021	1
	GOBP_ASSOCIATIVE_LEARNING	78	0.34625	1.43783	0.0466531	0.410803	1
	GOBP_SEROTONIN_TRANSPORT	20	0.499108	1.5252	0.0466926	0.411914	1
	GOBP_RETINA_MORPHOGENESIS_IN_CAMERA_TYPE_EYE	58	0.380531	1.47819	0.046748	0.421412	1
	GOBP_STEROL_HOMEOSTASIS	77	0.402712	1.52177	0.0470348	0.405895	1
	GOBP_REGULATION_OF_MONOATOMIC_ION_TRANSMEMBRANE_TRANSPORT	407	0.289769	1.35982	0.0474227	0.417301	1
	GOBP_NATURAL_KILLER_CELL_PROLIFERATION	15	0.609922	1.57395	0.0476191	0.405995	0.998
	GOBP_REGULATION_OF_SODIUM_ION_TRANSMEMBRANE_TRANSPORT	58	0.404727	1.49129	0.0476191	0.426745	1
	GOBP_POSITIVE_REGULATION_OF_POTASSIUM_ION_TRANSPORT	41	0.381978	1.42614	0.0476191	0.412164	1
	GOBP_NEGATIVE_REGULATION_OF_ACTIN_FILAMENT_DEPOLYMERIZATION	36	0.444397	1.51654	0.0478088	0.399438	1
	GOBP_POSITIVE_REGULATION_OF_SMALL_MOLECULE_METABOLIC_PROCESS	121	0.317175	1.37812	0.0479042	0.406834	1
	GOBP_ARF_PROTEIN_SIGNAL_TRANSDUCTION	17	0.514308	1.55777	0.0479846	0.415386	1
	GOBP_MEMBRANE_DEPOLARIZATION	67	0.3656	1.44433	0.0480167	0.410731	1
	GOBP_RUFFLE_ORGANIZATION	45	0.448741	1.52633	0.0480962	0.413073	1
	GOBP_HOMOPHILIC_CELL_ADHESION_VIA_PLASMA_MEMBRANE_ADHESION_MOLECULES	152	0.351731	1.48167	0.048218	0.420071	1
	GOBP_REGULATION_OF_ENDOCYTIC_RECYCLING	16	0.531961	1.54245	0.0482897	0.403149	1
	GOBP_MODULATION_BY_HOST_OF_VIRAL_PROCESS	40	0.376951	1.42765	0.0484848	0.412908	1
	GOBP_ACTIN_FILAMENT_BUNDLE_ORGANIZATION	138	0.370131	1.45849	0.048583	0.422116	1
	GOBP_MORPHOGENESIS_OF_AN_ENDOTHELIUM	17	0.59803	1.53697	0.0486258	0.40934	1
	GOBP_RESPONSE_TO_ALCOHOL	238	0.311616	1.42256	0.0486815	0.408725	1
	GOBP_ENDOCYTIC_RECYCLING	66	0.359054	1.46206	0.0490196	0.420108	1
	GOBP_RESPONSE_TO_PROSTAGLANDIN_E	24	0.539592	1.55952	0.0490405	0.420508	1
	GOBP_SECOND_MESSENGER_MEDIATED_SIGNALING	257	0.330678	1.42422	0.0490405	0.410242	1
	GOBP_REGULATION_OF_LIPID_METABOLIC_PROCESS	275	0.319067	1.4259	0.0490798	0.410563	1
	GOBP_POSITIVE_REGULATION_OF_ACTIN_FILAMENT_BUNDLE_ASSEMBLY	54	0.414648	1.47331	0.0491803	0.417117	1
	GOBP_CARDIAC_CELL_DEVELOPMENT	75	0.361844	1.44171	0.0496032	0.409863	1
	GOBP_METANEPHRIC_GLOMERULUS_DEVELOPMENT	17	0.583946	1.5538	0.0496894	0.416837	1
	GOBP_REGULATION_OF_HETEROTYPIC_CELL_CELL_ADHESION	25	0.484724	1.48888	0.0496894	0.422705	1
	GOBP_CATECHOLAMINE_TRANSPORT	70	0.340486	1.39323	0.0498008	0.409499	1
	GOBP_ACTIN_FILAMENT_BASED_MOVEMENT	114	0.363423	1.46688	0.0499002	0.415659	1
	GOBP_RNA_MODIFICATION	103	-0.615013	-2.13571	0	0.0334872	0.041
	GOBP_REGULATION_OF_RESPONSE_TO_DNA_DAMAGE_STIMULUS	232	-0.537387	-2.13455	0	0.0175119	0.044
	GOBP_RIBONUCLEOPROTEIN_COMPLEX_SUBUNIT_ORGANIZATION	134	-0.627481	-2.13121	0	0.0122586	0.046
	GOBP_U2_TYPE_PRESPLICEOSOME_ASSEMBLY	22	-0.792188	-2.12827	0	0.00984152	0.048
	GOBP_RIBONUCLEOPROTEIN_COMPLEX_BIOGENESIS	292	-0.622917	-2.12775	0	0.00787321	0.048
	GOBP_RNA_LOCALIZATION	142	-0.607222	-2.12536	0	0.00700878	0.051
	GOBP_RNA_METHYLATION	48	-0.677476	-2.11243	0	0.00774249	0.059
	GOBP_REGULATION_OF_DNA_TEMPLATED_DNA_REPLICATION	42	-0.779711	-2.11093	0	0.00677468	0.059
	GOBP_TELOMERE_MAINTENANCE	114	-0.618081	-2.10984	0	0.00611146	0.06
	GOBP_SPLICEOSOMAL_COMPLEX_ASSEMBLY	46	-0.665545	-2.09842	0	0.00756754	0.076
	GOBP_RNA_SPLICING_VIA_TRANSESTERIFICATION_REACTIONS	205	-0.550503	-2.09713	0	0.00711229	0.077
	GOBP_TELOMERE_ORGANIZATION	119	-0.613071	-2.09571	0	0.0066802	0.079
	GOBP_SPLICEOSOMAL_SNRNP_ASSEMBLY	33	-0.716814	-2.08641	0	0.00725786	0.089
	GOBP_CHROMOSOME_ORGANIZATION	436	-0.560217	-2.08011	0	0.00734406	0.094
	GOBP_REGULATION_OF_DNA_REPLICATION	100	-0.617675	-2.07673	0	0.00743722	0.098
	GOBP_ESTABLISHMENT_OF_RNA_LOCALIZATION	120	-0.570103	-2.07617	0	0.00697239	0.098
	GOBP_REGULATION_OF_CHROMOSOME_ORGANIZATION	194	-0.5834	-2.06921	0	0.0076041	0.109
	GOBP_MRNA_TRANSPORT	96	-0.586707	-2.06186	0	0.00850833	0.124
	GOBP_REGULATION_OF_DNA_REPAIR	155	-0.545405	-2.0606	0	0.00821892	0.127
	GOBP_MITOCHONDRIAL_RESPIRATORY_CHAIN_COMPLEX_ASSEMBLY	53	-0.69346	-2.05613	0	0.00827754	0.135
	GOBP_DNA_BIOSYNTHETIC_PROCESS	157	-0.516568	-2.05114	0	0.00863853	0.148
	GOBP_MRNA_PROCESSING	315	-0.514374	-2.04534	0	0.00888335	0.161
	GOBP_NEGATIVE_REGULATION_OF_CHROMOSOME_ORGANIZATION	74	-0.649574	-2.04489	0	0.00856583	0.162
	GOBP_RIBOSOME_BIOGENESIS	202	-0.618465	-2.0446	0	0.00825679	0.163
	GOBP_TRANSCRIPTION_INITIATION_AT_RNA_POLYMERASE_II_PROMOTER	71	-0.574389	-2.04445	0	0.00800708	0.164
	GOBP_PROTEIN_K11_LINKED_UBIQUITINATION	27	-0.668442	-2.04409	0	0.00774832	0.164
	GOBP_REGULATION_OF_UBIQUITIN_PROTEIN_TRANSFERASE_ACTIVITY	54	-0.603673	-2.04302	0	0.00754551	0.164
	GOBP_REGULATION_OF_CHROMOSOME_SEGREGATION	106	-0.611295	-2.03716	0	0.00810449	0.173
	GOBP_NUCLEOBASE_CONTAINING_COMPOUND_TRANSPORT	169	-0.513005	-2.03214	0	0.00856426	0.187
	GOBP_POSITIVE_REGULATION_OF_TELOMERASE_ACTIVITY	31	-0.667089	-2.02763	0	0.00874216	0.197
	GOBP_NUCLEOBASE_METABOLIC_PROCESS	33	-0.647103	-2.02236	0	0.00889011	0.205
	GOBP_ORGANELLE_FISSION	361	-0.509091	-2.01822	0	0.00934551	0.222
	GOBP_MITOTIC_CELL_CYCLE_PHASE_TRANSITION	366	-0.495007	-2.01418	0	0.00913512	0.232
	GOBP_POSITIVE_REGULATION_OF_TELOMERE_MAINTENANCE	56	-0.633801	-2.01006	0	0.00907818	0.241
	GOBP_PURINE_NUCLEOSIDE_MONOPHOSPHATE_BIOSYNTHETIC_PROCESS	20	-0.776655	-2.00794	0	0.00898932	0.245
	GOBP_REGULATION_OF_DNA_METABOLIC_PROCESS	397	-0.490305	-2.00759	0	0.00889486	0.248
	GOBP_REGULATION_OF_TELOMERE_MAINTENANCE	75	-0.590646	-2.00417	0	0.00921738	0.26
	GOBP_POSITIVE_REGULATION_OF_DNA_METABOLIC_PROCESS	235	-0.495431	-2.00137	0	0.00931507	0.268
	GOBP_REGULATION_OF_TELOMERASE_ACTIVITY	42	-0.600747	-1.99939	0	0.00946622	0.273
	GOBP_POSITIVE_REGULATION_OF_CHROMOSOME_ORGANIZATION	82	-0.591305	-1.99361	0	0.00939294	0.282
	GOBP_DNA_TEMPLATED_TRANSCRIPTION_INITIATION	104	-0.53553	-1.99337	0	0.00920877	0.282
	GOBP_TELOMERE_MAINTENANCE_VIA_TELOMERE_LENGTHENING	62	-0.589576	-1.99233	0	0.00913502	0.283
	GOBP_MRNA_METABOLIC_PROCESS	499	-0.467337	-1.98961	0	0.00921848	0.294
	GOBP_CELL_DIVISION	483	-0.467085	-1.98919	0	0.00911948	0.295
	GOBP_NUCLEOBASE_BIOSYNTHETIC_PROCESS	16	-0.852455	-1.98682	0	0.00906637	0.3
	GOBP_INNER_MITOCHONDRIAL_MEMBRANE_ORGANIZATION	23	-0.738072	-1.98123	0	0.00967057	0.325
	GOBP_REGULATION_OF_TELOMERE_MAINTENANCE_VIA_TELOMERE_LENGTHENING	49	-0.59442	-1.98122	0	0.00950939	0.325
	GOBP_POSITIVE_REGULATION_OF_RESPONSE_TO_DNA_DAMAGE_STIMULUS	122	-0.519542	-1.97908	0	0.00970715	0.329
	GOBP_PROTEIN_DNA_COMPLEX_SUBUNIT_ORGANIZATION	139	-0.521957	-1.97894	0	0.00956572	0.329
	GOBP_RNA_SPLICING	297	-0.494611	-1.97631	0	0.00957535	0.334
	GOBP_DNA_REPLICATION	206	-0.570096	-1.97115	0	0.00990349	0.345
	GOBP_ALTERNATIVE_MRNA_SPLICING_VIA_SPLICEOSOME	45	-0.594753	-1.97102	0	0.00978504	0.345
	GOBP_RIBOSOME_ASSEMBLY	43	-0.681361	-1.97037	0	0.00969638	0.345
	GOBP_MITOTIC_SISTER_CHROMATID_SEPARATION	50	-0.69387	-1.96917	0	0.00972569	0.35
	GOBP_PROTEIN_LOCALIZATION_TO_CHROMOSOME_TELOMERIC_REGION	26	-0.710867	-1.96798	0	0.00961988	0.354
	GOBP_DNA_REPAIR	431	-0.50308	-1.96721	0	0.00950465	0.36
	GOBP_NUCLEAR_EXPORT	126	-0.532138	-1.96337	0	0.009871	0.37
	GOBP_PYRIMIDINE_NUCLEOSIDE_TRIPHOSPHATE_BIOSYNTHETIC_PROCESS	16	-0.721726	-1.96193	0	0.00986836	0.376
	GOBP_RNA_TEMPLATED_DNA_BIOSYNTHETIC_PROCESS	56	-0.588453	-1.96174	0	0.00978515	0.376
	GOBP_POSITIVE_REGULATION_OF_TELOMERE_MAINTENANCE_VIA_TELOMERE_LENGTHENING	34	-0.639058	-1.95793	0	0.0100096	0.39
	GOBP_REGULATION_OF_MITOTIC_CELL_CYCLE_PHASE_TRANSITION	273	-0.486079	-1.95717	0	0.00985177	0.391
	GOBP_REGULATION_OF_SISTER_CHROMATID_SEGREGATION	89	-0.590091	-1.95675	0	0.00978052	0.392
	GOBP_REGULATION_OF_SIGNAL_TRANSDUCTION_BY_P53_CLASS_MEDIATOR	86	-0.52823	-1.95284	0	0.0101007	0.406
	GOBP_TRANSLATIONAL_INITIATION	94	-0.53191	-1.94999	0	0.0102032	0.411
	GOBP_NUCLEOSIDE_MONOPHOSPHATE_METABOLIC_PROCESS	64	-0.549713	-1.94395	0	0.0106792	0.431
	GOBP_MITOCHONDRIAL_MEMBRANE_ORGANIZATION	86	-0.53769	-1.94387	0	0.0105713	0.431
	GOBP_NADH_DEHYDROGENASE_COMPLEX_ASSEMBLY	39	-0.6909	-1.93972	0	0.0107233	0.441
	GOBP_RRNA_PROCESSING	138	-0.59555	-1.93394	0	0.0115024	0.467
	GOBP_CELL_CYCLE_PHASE_TRANSITION	442	-0.462251	-1.93064	0	0.0118993	0.478
	GOBP_POSITIVE_REGULATION_OF_TRANSLATION	105	-0.484316	-1.92968	0	0.0119361	0.481
	GOBP_MITOCHONDRION_ORGANIZATION	386	-0.455581	-1.92565	0	0.01234	0.496
	GOBP_POSITIVE_REGULATION_OF_DNA_REPAIR	95	-0.530052	-1.91987	0	0.0127762	0.512
	GOBP_PURINE_NUCLEOBASE_METABOLIC_PROCESS	18	-0.747721	-1.91825	0	0.0126913	0.518
	GOBP_NCRNA_PROCESSING	270	-0.528567	-1.918	0	0.0126114	0.518
	GOBP_PROTEIN_LOCALIZATION_TO_CHROMOSOME_CENTROMERIC_REGION	16	-0.824419	-1.91757	0	0.0125819	0.523
	GOBP_MONOUBIQUITINATED_HISTONE_DEUBIQUITINATION	22	-0.627292	-1.91279	0	0.0131034	0.541
	GOBP_POSITIVE_REGULATION_OF_MRNA_METABOLIC_PROCESS	105	-0.489045	-1.9015	0	0.0146276	0.575
	GOBP_REGULATION_OF_DOUBLE_STRAND_BREAK_REPAIR	98	-0.518078	-1.9013	0	0.014515	0.575
	GOBP_NCRNA_METABOLIC_PROCESS	394	-0.474511	-1.89752	0	0.0143239	0.587
	GOBP_REGULATION_OF_MITOTIC_CELL_CYCLE	416	-0.439391	-1.88759	0	0.0157731	0.609
	GOBP_REGULATION_OF_MITOCHONDRIAL_GENE_EXPRESSION	18	-0.737063	-1.886	0	0.0158806	0.613
	GOBP_POSITIVE_REGULATION_OF_DNA_REPLICATION	31	-0.624901	-1.88439	0	0.0157139	0.617
	GOBP_REGULATION_OF_TRANSCRIPTION_REGULATORY_REGION_DNA_BINDING	45	-0.515188	-1.88427	0	0.0156302	0.617
	GOBP_REGULATION_OF_CELL_CYCLE_PHASE_TRANSITION	345	-0.451225	-1.87776	0	0.0161784	0.628
	GOBP_METHYLATION	231	-0.42706	-1.871	0	0.0169388	0.653
	GOBP_NEGATIVE_REGULATION_OF_DNA_METABOLIC_PROCESS	101	-0.489088	-1.86622	0	0.0175526	0.67
	GOBP_REGULATION_OF_MRNA_METABOLIC_PROCESS	217	-0.441801	-1.86354	0	0.0177958	0.676
	GOBP_REGULATION_OF_DOUBLE_STRAND_BREAK_REPAIR_VIA_HOMOLOGOUS_RECOMBINATION	50	-0.550782	-1.84894	0	0.0199682	0.705
	GOBP_MITOCHONDRIAL_GENOME_MAINTENANCE	23	-0.635926	-1.84778	0	0.0200234	0.708
	GOBP_POSITIVE_REGULATION_OF_AMIDE_METABOLIC_PROCESS	129	-0.440265	-1.84371	0	0.0205842	0.712
	GOBP_SIGNAL_TRANSDUCTION_BY_P53_CLASS_MEDIATOR	144	-0.453516	-1.8398	0	0.0207727	0.719
	GOBP_CYTOPLASMIC_TRANSLATIONAL_INITIATION	19	-0.681162	-1.83327	0	0.0214611	0.734
	GOBP_REGULATION_OF_CELL_CYCLE_G1_S_PHASE_TRANSITION	159	-0.455144	-1.82907	0	0.022071	0.742
	GOBP_DOUBLE_STRAND_BREAK_REPAIR_VIA_NONHOMOLOGOUS_END_JOINING	46	-0.540887	-1.82511	0	0.0226205	0.753
	GOBP_REGULATION_OF_AMIDE_METABOLIC_PROCESS	365	-0.411545	-1.82205	0	0.0232523	0.761
	GOBP_MICROTUBULE_ORGANIZING_CENTER_ORGANIZATION	114	-0.46481	-1.81859	0	0.0240818	0.769
	GOBP_PURINE_NUCLEOSIDE_MONOPHOSPHATE_METABOLIC_PROCESS	39	-0.554659	-1.80609	0	0.0261689	0.801
	GOBP_POST_TRANSCRIPTIONAL_REGULATION_OF_GENE_EXPRESSION	389	-0.405073	-1.80257	0	0.0269734	0.808
	GOBP_PROTEIN_LOCALIZATION_TO_NUCLEUS	253	-0.415817	-1.79861	0	0.0276416	0.818
	GOBP_MORPHOGENESIS_OF_AN_EPITHELIAL_FOLD	23	-0.582983	-1.79761	0	0.0277197	0.82
	GOBP_APOPTOTIC_MITOCHONDRIAL_CHANGES	90	-0.46938	-1.79077	0	0.0294163	0.832
	GOBP_ESTABLISHMENT_OF_PROTEIN_LOCALIZATION_TO_ORGANELLE	369	-0.407034	-1.79026	0	0.029424	0.832
	GOBP_REGULATION_OF_CELLULAR_MACROMOLECULE_BIOSYNTHETIC_PROCESS	375	-0.395322	-1.78433	0	0.0302913	0.838
	GOBP_REGULATION_OF_TRANSLATIONAL_INITIATION	72	-0.485854	-1.77627	0	0.0318707	0.852
	GOBP_TRICARBOXYLIC_ACID_CYCLE	31	-0.606384	-1.75252	0	0.0382676	0.889
	GOBP_PEPTIDYL_LYSINE_ACETYLATION	134	-0.432506	-1.7511	0	0.038589	0.892
	GOBP_REGULATION_OF_MICROTUBULE_CYTOSKELETON_ORGANIZATION	125	-0.406189	-1.67717	0	0.0596716	0.961
	GOBP_PROTEIN_ACETYLATION	151	-0.39332	-1.65644	0	0.0669609	0.977
	GOBP_NEGATIVE_REGULATION_OF_RESPONSE_TO_DNA_DAMAGE_STIMULUS	60	-0.53043	-1.94625	0.00193798	0.0104902	0.423
	GOBP_REGULATION_OF_CYTOPLASMIC_TRANSLATION	22	-0.652389	-1.85067	0.00194553	0.0198963	0.7
	GOBP_REGULATION_OF_MICROTUBULE_BASED_PROCESS	191	-0.364624	-1.63539	0.00195312	0.0749607	0.981
	GOBP_REGULATION_OF_MITOCHONDRIAL_TRANSLATION	15	-0.750747	-1.80831	0.00195695	0.0257508	0.791
	GOBP_PROTEIN_FOLDING	177	-0.495139	-1.9049	0.0019685	0.0142995	0.567
	GOBP_AMP_METABOLIC_PROCESS	21	-0.657994	-1.88746	0.00197239	0.0156713	0.609
	GOBP_RIBOSE_PHOSPHATE_METABOLIC_PROCESS	386	-0.380716	-1.70224	0.00197239	0.0513301	0.943
	GOBP_MICROTUBULE_CYTOSKELETON_ORGANIZATION_INVOLVED_IN_MITOSIS	125	-0.555297	-1.93318	0.00198413	0.0115416	0.47
	GOBP_POSITIVE_REGULATION_OF_UBIQUITIN_PROTEIN_TRANSFERASE_ACTIVITY	31	-0.562711	-1.89901	0.00198413	0.0145247	0.584
	GOBP_NON_MEMBRANE_BOUNDED_ORGANELLE_ASSEMBLY	299	-0.431322	-1.87976	0.00198413	0.0161315	0.624
	GOBP_NEGATIVE_REGULATION_OF_ORGANELLE_ORGANIZATION	289	-0.364835	-1.62521	0.00198413	0.0794339	0.983
	GOBP_MITOTIC_METAPHASE_PLATE_CONGRESSION	45	-0.658856	-1.89973	0.00198807	0.0144597	0.581
	GOBP_MITOCHONDRIAL_RNA_METABOLIC_PROCESS	28	-0.65775	-1.8531	0.00199601	0.0195551	0.694
	GOBP_NCRNA_TRANSCRIPTION	45	-0.556093	-1.84317	0.00199601	0.0205865	0.712
	GOBP_REGULATION_OF_SPINDLE_ORGANIZATION	39	-0.574509	-1.84057	0.00199601	0.0208465	0.717
	GOBP_NUCLEAR_TRANSPORT	264	-0.434782	-1.83745	0.00199601	0.0210729	0.722
	GOBP_RNA_EXPORT_FROM_NUCLEUS	63	-0.60838	-1.97865	0.002	0.00944455	0.33
	GOBP_CYTOPLASMIC_TRANSLATION	124	-0.691546	-1.91047	0.002	0.0134241	0.554
	GOBP_NUCLEOTIDE_EXCISION_REPAIR	77	-0.439878	-1.70366	0.002	0.0510387	0.943
	GOBP_REGULATION_OF_UBIQUITIN_PROTEIN_LIGASE_ACTIVITY	23	-0.709304	-1.96319	0.00200401	0.00978677	0.372
	GOBP_ATTACHMENT_OF_SPINDLE_MICROTUBULES_TO_KINETOCHORE	30	-0.753796	-1.93788	0.00200401	0.0109405	0.451
	GOBP_CELL_CYCLE_G1_S_PHASE_TRANSITION	216	-0.464987	-1.9009	0.00200401	0.0143532	0.576
	GOBP_REGULATION_OF_EXIT_FROM_MITOSIS	17	-0.700445	-1.84002	0.00200401	0.0208444	0.718
	GOBP_RESPIRATORY_ELECTRON_TRANSPORT_CHAIN	89	-0.667321	-2.04589	0.00200803	0.00918999	0.161
	GOBP_ELECTRON_TRANSPORT_CHAIN	137	-0.600912	-2.01327	0.00200803	0.00902163	0.234
	GOBP_ATP_SYNTHESIS_COUPLED_ELECTRON_TRANSPORT	72	-0.686234	-1.97205	0.00200803	0.00986695	0.341
	GOBP_DNA_SYNTHESIS_INVOLVED_IN_DNA_REPAIR	35	-0.604516	-1.92941	0.00200803	0.011869	0.482
	GOBP_GENERATION_OF_PRECURSOR_METABOLITES_AND_ENERGY	399	-0.429266	-1.81097	0.00200803	0.0253585	0.787
	GOBP_PEPTIDYL_LYSINE_MODIFICATION	271	-0.382115	-1.67732	0.00200803	0.0597658	0.961
	GOBP_ENERGY_DERIVATION_BY_OXIDATION_OF_ORGANIC_COMPOUNDS	248	-0.469171	-1.85964	0.00201207	0.0184983	0.682
	GOBP_NEGATIVE_REGULATION_OF_NUCLEAR_DIVISION	56	-0.642267	-1.94987	0.00201613	0.0101019	0.411
	GOBP_MITOCHONDRIAL_GENE_EXPRESSION	126	-0.673863	-1.99678	0.0020202	0.00939509	0.276
	GOBP_NUCLEOSIDE_PHOSPHATE_BIOSYNTHETIC_PROCESS	219	-0.464569	-1.86484	0.0020202	0.0177334	0.674
	GOBP_REGULATION_OF_CYCLIN_DEPENDENT_PROTEIN_KINASE_ACTIVITY	83	-0.474291	-1.8056	0.0020202	0.0261893	0.802
	GOBP_HISTONE_H3_ACETYLATION	53	-0.462614	-1.71063	0.0020202	0.0493287	0.938
	GOBP_CENTROMERE_COMPLEX_ASSEMBLY	17	-0.801354	-1.98886	0.00202429	0.00900591	0.297
	GOBP_MITOCHONDRIAL_TRANSLATION	109	-0.679683	-1.94224	0.00202429	0.0104637	0.435
	GOBP_POSITIVE_REGULATION_OF_MRNA_SPLICING_VIA_SPLICEOSOME	27	-0.607213	-1.81226	0.00202429	0.0252736	0.785
	GOBP_OXIDATIVE_PHOSPHORYLATION	90	-0.625883	-1.95404	0.0020284	0.010104	0.401
	GOBP_RIBONUCLEOSIDE_MONOPHOSPHATE_METABOLIC_PROCESS	53	-0.526922	-1.85032	0.0020284	0.0198608	0.701
	GOBP_MRNA_CATABOLIC_PROCESS	175	-0.432117	-1.78224	0.0020284	0.030693	0.845
	GOBP_CHROMATIN_REMODELING	253	-0.425317	-1.74504	0.0020284	0.0406463	0.9
	GOBP_RNA_POLYMERASE_II_PREINITIATION_COMPLEX_ASSEMBLY	38	-0.574765	-1.8785	0.00203252	0.0162373	0.627
	GOBP_MRNA_MODIFICATION	17	-0.749356	-1.86821	0.00203252	0.0174164	0.664
	GOBP_CELL_CYCLE_DNA_REPLICATION	31	-0.695298	-1.86418	0.00203252	0.0177177	0.674
	GOBP_REGULATION_OF_TRANSCRIPTION_INVOLVED_IN_G1_S_TRANSITION_OF_MITOTIC_CELL_CYCLE	15	-0.685578	-1.83859	0.00203252	0.020953	0.722
	GOBP_POSITIVE_REGULATION_OF_ORGANELLE_ORGANIZATION	406	-0.362378	-1.63791	0.00203252	0.0736472	0.98
	GOBP_MITOTIC_NUCLEAR_DIVISION	220	-0.552748	-2.01502	0.00203666	0.00929765	0.23
	GOBP_REGULATION_OF_DNA_BIOSYNTHETIC_PROCESS	97	-0.504805	-1.96757	0.00203666	0.00953798	0.355
	GOBP_TELOMERE_MAINTENANCE_IN_RESPONSE_TO_DNA_DAMAGE	24	-0.684303	-1.92138	0.00203666	0.0128371	0.507
	GOBP_POSITIVE_REGULATION_OF_DOUBLE_STRAND_BREAK_REPAIR	66	-0.518838	-1.84796	0.00203666	0.0201131	0.708
	GOBP_RIBOSE_PHOSPHATE_BIOSYNTHETIC_PROCESS	180	-0.493392	-1.90112	0.00204082	0.0144168	0.576
	GOBP_NUCLEOSIDE_TRIPHOSPHATE_METABOLIC_PROCESS	205	-0.45013	-1.82283	0.00204082	0.0231358	0.759
	GOBP_RIBOSOMAL_LARGE_SUBUNIT_BIOGENESIS	48	-0.66829	-1.96829	0.00204499	0.00970391	0.352
	GOBP_NUCLEOSIDE_MONOPHOSPHATE_BIOSYNTHETIC_PROCESS	38	-0.671675	-2.00866	0.00204918	0.00906704	0.243
	GOBP_RRNA_METABOLIC_PROCESS	166	-0.568837	-1.91572	0.00204918	0.0127433	0.528
	GOBP_RNA_PHOSPHODIESTER_BOND_HYDROLYSIS	105	-0.50234	-1.89788	0.00204918	0.014383	0.586
	GOBP_CHROMOSOME_SEGREGATION	307	-0.53739	-2.01285	0.00205339	0.00884224	0.235
	GOBP_CELLULAR_RESPIRATION	171	-0.552763	-1.9529	0.00205339	0.0101877	0.404
	GOBP_REGULATION_OF_MITOTIC_NUCLEAR_DIVISION	103	-0.560738	-1.94227	0.00205339	0.0105738	0.435
	GOBP_DNA_REPLICATION_INITIATION	24	-0.785867	-1.87849	0.00205339	0.0161253	0.627
	GOBP_AEROBIC_RESPIRATION	135	-0.577463	-1.92005	0.00205761	0.0128566	0.51
	GOBP_REGULATION_OF_NUCLEOTIDE_EXCISION_REPAIR	26	-0.621709	-1.88861	0.00205761	0.0156462	0.606
	GOBP_SNRNA_METABOLIC_PROCESS	33	-0.590864	-1.78812	0.00205761	0.0294652	0.832
	GOBP_RNA_CATABOLIC_PROCESS	206	-0.427077	-1.7767	0.00205761	0.0318482	0.852
	GOBP_MITOTIC_SISTER_CHROMATID_SEGREGATION	141	-0.61309	-1.99116	0.00206186	0.00912229	0.286
	GOBP_NUCLEIC_ACID_PHOSPHODIESTER_BOND_HYDROLYSIS	166	-0.444924	-1.82662	0.00206186	0.0224378	0.746
	GOBP_NUCLEAR_CHROMOSOME_SEGREGATION	242	-0.560051	-2.01522	0.00206612	0.00951939	0.229
	GOBP_PROTEIN_LOCALIZATION_TO_CHROMOSOME	70	-0.615492	-1.98331	0.00206612	0.00939982	0.312
	GOBP_POSITIVE_REGULATION_OF_TRANSCRIPTION_REGULATORY_REGION_DNA_BINDING	21	-0.665795	-1.96143	0.00206612	0.00973161	0.378
	GOBP_PROTON_MOTIVE_FORCE_DRIVEN_ATP_SYNTHESIS	41	-0.722433	-1.95786	0.00207039	0.0098928	0.39
	GOBP_REGULATION_OF_MITOTIC_SISTER_CHROMATID_SEGREGATION	43	-0.701782	-1.9487	0.00207039	0.0101426	0.413
	GOBP_NUCLEAR_TRANSCRIBED_MRNA_CATABOLIC_PROCESS	86	-0.531672	-1.92115	0.00207039	0.0127928	0.508
	GOBP_SISTER_CHROMATID_SEGREGATION	186	-0.580465	-1.9979	0.002079	0.00937013	0.273
	GOBP_NUCLEOSIDE_TRIPHOSPHATE_BIOSYNTHETIC_PROCESS	85	-0.601859	-1.99401	0.00208333	0.00952584	0.281
	GOBP_NEGATIVE_REGULATION_OF_CELL_CYCLE_G1_S_PHASE_TRANSITION	68	-0.480498	-1.75605	0.00208333	0.0376165	0.883
	GOBP_DNA_RECOMBINATION	220	-0.458257	-1.77595	0.00208768	0.0318363	0.852
	GOBP_CHROMOSOME_SEPARATION	63	-0.647641	-1.9505	0.00210084	0.0102587	0.41
	GOBP_RECOMBINATIONAL_REPAIR	107	-0.529375	-1.79513	0.00211864	0.0282468	0.828
	GOBP_PROTEIN_NEDDYLATION	25	-0.591245	-1.83189	0.00384615	0.0215783	0.736
	GOBP_DNA_DAMAGE_RESPONSE_SIGNAL_TRANSDUCTION_BY_P53_CLASS_MEDIATOR_RESULTING_IN_CELL_CYCLE_ARREST	17	-0.596353	-1.77959	0.00387597	0.0313363	0.846
	GOBP_PROTEASOMAL_PROTEIN_CATABOLIC_PROCESS	416	-0.37052	-1.68522	0.00387597	0.0578609	0.958
	GOBP_PROTEIN_MODIFICATION_BY_SMALL_PROTEIN_REMOVAL	126	-0.430044	-1.68406	0.00387597	0.0580251	0.958
	GOBP_REGULATION_OF_SPINDLE_ASSEMBLY	28	-0.589722	-1.83139	0.00389105	0.0215879	0.736
	GOBP_PYRIMIDINE_CONTAINING_COMPOUND_BIOSYNTHETIC_PROCESS	30	-0.604755	-1.89679	0.00392927	0.0143411	0.589
	GOBP_PURINE_CONTAINING_COMPOUND_METABOLIC_PROCESS	454	-0.358801	-1.62222	0.00392927	0.0803981	0.985
	GOBP_DNA_DAMAGE_RESPONSE_SIGNAL_TRANSDUCTION_BY_P53_CLASS_MEDIATOR	64	-0.478127	-1.72969	0.00393701	0.044999	0.915
	GOBP_PROTEIN_PEPTIDYL_PROLYL_ISOMERIZATION	21	-0.602379	-1.74091	0.00394477	0.0417844	0.901
	GOBP_REGULATION_OF_MRNA_PROCESSING	97	-0.51618	-1.91931	0.00395257	0.012628	0.513
	GOBP_PEPTIDYL_PROLINE_MODIFICATION	33	-0.568272	-1.78984	0.00395257	0.0292926	0.832
	GOBP_POSITIVE_REGULATION_OF_DNA_BIOSYNTHETIC_PROCESS	63	-0.582716	-2.02715	0.0039604	0.00857844	0.199
	GOBP_SISTER_CHROMATID_COHESION	32	-0.612586	-1.84076	0.00396825	0.0209333	0.717
	GOBP_SPINDLE_ORGANIZATION	145	-0.513449	-1.88343	0.00397614	0.0157316	0.619
	GOBP_DNA_STRAND_ELONGATION	29	-0.693697	-1.81132	0.00398406	0.0253894	0.787
	GOBP_MITOCHONDRIAL_TRANSPORT	148	-0.422827	-1.71349	0.00398406	0.0486023	0.934
	GOBP_POSTREPLICATION_REPAIR	32	-0.60572	-1.87288	0.00400802	0.0166054	0.646
	GOBP_CHROMATIN_ORGANIZATION	433	-0.390954	-1.69842	0.00400802	0.0525236	0.948
	GOBP_REGULATION_OF_INTRINSIC_APOPTOTIC_SIGNALING_PATHWAY	143	-0.439136	-1.679	0.00400802	0.0592928	0.961
	GOBP_METAPHASE_PLATE_CONGRESSION	53	-0.633046	-1.88081	0.00401606	0.0161461	0.624
	GOBP_MICROTUBULE_POLYMERIZATION_OR_DEPOLYMERIZATION	97	-0.439876	-1.70697	0.00403226	0.0499777	0.94
	GOBP_RESPONSE_TO_RADIATION	388	-0.290499	-1.43586	0.00403226	0.178228	1
	GOBP_MITOCHONDRIAL_ELECTRON_TRANSPORT_NADH_TO_UBIQUINONE	39	-0.667218	-1.87776	0.00404858	0.0160684	0.628
	GOBP_MAINTENANCE_OF_CELL_NUMBER	151	-0.394971	-1.65229	0.00404858	0.0680272	0.977
	GOBP_ATP_METABOLIC_PROCESS	163	-0.437168	-1.77792	0.00406504	0.0317273	0.848
	GOBP_CHROMOSOME_LOCALIZATION	66	-0.574572	-1.84392	0.00407332	0.02067	0.712
	GOBP_CYTOKINESIS	142	-0.423436	-1.72222	0.00407332	0.0467599	0.927
	GOBP_ATP_BIOSYNTHETIC_PROCESS	62	-0.618527	-1.94261	0.00408163	0.0105952	0.433
	GOBP_NEGATIVE_REGULATION_OF_MITOTIC_CELL_CYCLE	180	-0.45255	-1.84999	0.00408998	0.0198254	0.701
	GOBP_NUCLEAR_TRANSCRIBED_MRNA_CATABOLIC_PROCESS_DEADENYLATION_DEPENDENT_DECAY	51	-0.494889	-1.73992	0.00408998	0.04174	0.904
	GOBP_HETEROCYCLE_CATABOLIC_PROCESS	363	-0.34567	-1.59561	0.00408998	0.0902329	0.993
	GOBP_REGULATION_OF_NUCLEAR_DIVISION	127	-0.506562	-1.8746	0.00409836	0.0166278	0.636
	GOBP_RIBOSOMAL_LARGE_SUBUNIT_ASSEMBLY	18	-0.700834	-1.85555	0.00409836	0.0192677	0.687
	GOBP_TELOMERASE_RNA_LOCALIZATION	15	-0.790154	-1.78222	0.00409836	0.0305642	0.845
	GOBP_POSITIVE_REGULATION_OF_MRNA_PROCESSING	36	-0.575623	-1.83534	0.00410678	0.0212573	0.726
	GOBP_MALE_GAMETE_GENERATION	443	-0.292725	-1.48307	0.00410678	0.147429	1
	GOBP_NEGATIVE_REGULATION_OF_CELL_CYCLE	301	-0.39608	-1.71537	0.00412371	0.048472	0.932
	GOBP_RIBONUCLEOSIDE_MONOPHOSPHATE_BIOSYNTHETIC_PROCESS	31	-0.671709	-1.96125	0.00413223	0.00964726	0.378
	GOBP_POSITIVE_REGULATION_OF_DNA_TEMPLATED_TRANSCRIPTION_INITIATION	47	-0.55192	-1.8984	0.00414079	0.0145235	0.585
	GOBP_POSITIVE_REGULATION_OF_MITOTIC_CELL_CYCLE_PHASE_TRANSITION	79	-0.532418	-1.88026	0.00414938	0.0161573	0.624
	GOBP_NEGATIVE_REGULATION_OF_CELL_CYCLE_PROCESS	229	-0.439708	-1.78958	0.00417537	0.0292439	0.832
	GOBP_MICROTUBULE_CYTOSKELETON_ORGANIZATION	446	-0.379356	-1.65519	0.00417537	0.0672251	0.977
	GOBP_NEGATIVE_REGULATION_OF_MITOTIC_CELL_CYCLE_PHASE_TRANSITION	137	-0.494921	-1.88479	0.0041841	0.0158745	0.616
	GOBP_MEIOSIS_I_CELL_CYCLE_PROCESS	92	-0.529671	-1.83385	0.00420168	0.0215633	0.731
	GOBP_REGULATION_OF_CYTOKINESIS	78	-0.455261	-1.71755	0.00421053	0.0480173	0.931
	GOBP_DOUBLE_STRAND_BREAK_REPAIR	208	-0.481217	-1.80105	0.00421941	0.0273347	0.813
	GOBP_REGULATION_OF_PROTEIN_NEDDYLATION	18	-0.599994	-1.80898	0.00574713	0.0256983	0.789
	GOBP_PEPTIDYL_ARGININE_MODIFICATION	15	-0.640003	-1.83354	0.00584795	0.0214951	0.732
	GOBP_REGULATION_OF_CENTROSOME_CYCLE	42	-0.547067	-1.76589	0.00585938	0.0350477	0.87
	GOBP_OLIGOSACCHARIDE_LIPID_INTERMEDIATE_BIOSYNTHETIC_PROCESS	18	-0.714033	-1.8959	0.00588235	0.0144043	0.591
	GOBP_GMP_METABOLIC_PROCESS	27	-0.585375	-1.78269	0.00588235	0.0306826	0.845
	GOBP_NUCLEUS_ORGANIZATION	110	-0.46431	-1.81558	0.00589391	0.0246759	0.779
	GOBP_POSITIVE_REGULATION_OF_STEM_CELL_POPULATION_MAINTENANCE	39	-0.562513	-1.85373	0.00591716	0.0195289	0.692
	GOBP_PROTEIN_ACYLATION	187	-0.369863	-1.61385	0.00594059	0.0836988	0.987
	GOBP_NEGATIVE_REGULATION_OF_INTRINSIC_APOPTOTIC_SIGNALING_PATHWAY	81	-0.457438	-1.70702	0.0059761	0.050111	0.94
	GOBP_REGULATION_OF_MRNA_SPLICING_VIA_SPLICEOSOME	73	-0.530093	-1.90383	0.006	0.0143643	0.569
	GOBP_CHAPERONE_MEDIATED_PROTEIN_FOLDING	62	-0.545389	-1.81656	0.006	0.0245178	0.777
	GOBP_MITOTIC_SPINDLE_ASSEMBLY	55	-0.590785	-1.88445	0.00601202	0.0158248	0.617
	GOBP_CELLULAR_RESPONSE_TO_GAMMA_RADIATION	26	-0.615126	-1.87447	0.00601202	0.0165431	0.636
	GOBP_NEGATIVE_REGULATION_OF_UBIQUITIN_PROTEIN_TRANSFERASE_ACTIVITY	21	-0.662599	-1.75499	0.00601202	0.0378714	0.884
	GOBP_PYRIMIDINE_NUCLEOTIDE_METABOLIC_PROCESS	46	-0.504376	-1.78703	0.0060241	0.0297427	0.833
	GOBP_POSITIVE_REGULATION_OF_CELL_CYCLE	264	-0.411199	-1.765	0.0060241	0.0352031	0.871
	GOBP_DNA_DAMAGE_RESPONSE_SIGNAL_TRANSDUCTION_RESULTING_IN_TRANSCRIPTION	17	-0.546668	-1.65965	0.0060241	0.0654099	0.975
	GOBP_REGULATION_OF_MRNA_CATABOLIC_PROCESS	136	-0.378808	-1.59167	0.0060241	0.0917536	0.995
	GOBP_PYRIMIDINE_NUCLEOSIDE_TRIPHOSPHATE_METABOLIC_PROCESS	20	-0.660623	-1.87292	0.00603622	0.0167121	0.646
	GOBP_POSITIVE_REGULATION_OF_CELL_CYCLE_PROCESS	199	-0.46657	-1.87407	0.00604839	0.0165352	0.638
	GOBP_POSITIVE_REGULATION_OF_CELL_CYCLE_PHASE_TRANSITION	95	-0.485041	-1.80798	0.00606061	0.0257136	0.793
	GOBP_TRANSCRIPTION_PREINITIATION_COMPLEX_ASSEMBLY	50	-0.489691	-1.75671	0.00606061	0.0375134	0.883
	GOBP_MITOTIC_G1_S_TRANSITION_CHECKPOINT_SIGNALING	26	-0.524859	-1.74043	0.00606061	0.0416742	0.901
	GOBP_MITOCHONDRIAL_DNA_METABOLIC_PROCESS	17	-0.629353	-1.73277	0.00606061	0.044121	0.913
	GOBP_REGULATION_OF_PROTEIN_LOCALIZATION_TO_NUCLEUS	115	-0.415636	-1.66904	0.00606061	0.0618023	0.965
	GOBP_REGULATION_OF_PROTEIN_MODIFICATION_BY_SMALL_PROTEIN_CONJUGATION_OR_REMOVAL	214	-0.408419	-1.66773	0.00607287	0.0623054	0.965
	GOBP_REGULATION_OF_ATP_DEPENDENT_ACTIVITY	60	-0.441009	-1.64652	0.00607287	0.0708528	0.98
	GOBP_RESPONSE_TO_UV	134	-0.390123	-1.64234	0.00609756	0.0722466	0.98
	GOBP_POSITIVE_REGULATION_OF_MITOTIC_SISTER_CHROMATID_SEPARATION	15	-0.738631	-1.83307	0.00610998	0.021389	0.734
	GOBP_DNA_TEMPLATED_TRANSCRIPTION_ELONGATION	73	-0.479003	-1.74465	0.00612245	0.0406274	0.9
	GOBP_POSITIVE_REGULATION_OF_DNA_RECOMBINATION	54	-0.487083	-1.72511	0.00612245	0.0461357	0.922
	GOBP_ORGANIC_CYCLIC_COMPOUND_CATABOLIC_PROCESS	406	-0.319122	-1.50241	0.00612245	0.136951	1
	GOBP_DNA_CONFORMATION_CHANGE	70	-0.608454	-1.88512	0.00613497	0.0159472	0.614
	GOBP_MITOTIC_CYTOKINESIS	70	-0.522026	-1.81492	0.00613497	0.0247635	0.781
	GOBP_RNA_PHOSPHODIESTER_BOND_HYDROLYSIS_EXONUCLEOLYTIC	31	-0.574767	-1.80934	0.00613497	0.0257251	0.789
	GOBP_ESTABLISHMENT_OF_PROTEIN_LOCALIZATION_TO_CHROMOSOME	18	-0.738993	-1.8274	0.00614754	0.0223792	0.746
	GOBP_CYTOSKELETON_DEPENDENT_CYTOKINESIS	81	-0.480758	-1.75901	0.00616016	0.0369514	0.881
	GOBP_PYRIMIDINE_CONTAINING_COMPOUND_METABOLIC_PROCESS	73	-0.4225	-1.65039	0.00616016	0.0689352	0.977
	GOBP_TRANSLATIONAL_ELONGATION	38	-0.527496	-1.71612	0.00617284	0.0485039	0.932
	GOBP_SNO_S_RNA_METABOLIC_PROCESS	16	-0.744666	-1.86737	0.00621118	0.0174637	0.668
	GOBP_HISTONE_DEUBIQUITINATION	33	-0.507306	-1.7098	0.00621118	0.0495062	0.939
	GOBP_POSITIVE_REGULATION_OF_CHROMOSOME_SEPARATION	21	-0.690374	-1.83612	0.00623701	0.0212269	0.725
	GOBP_NEGATIVE_REGULATION_OF_DNA_REPLICATION	24	-0.600168	-1.82618	0.00623701	0.0224236	0.746
	GOBP_REGULATION_OF_DNA_TEMPLATED_TRANSCRIPTION_INITIATION	57	-0.505407	-1.79679	0.00625	0.0278197	0.821
	GOBP_SIGNAL_TRANSDUCTION_IN_ABSENCE_OF_LIGAND	63	-0.424848	-1.63504	0.00626305	0.0749379	0.981
	GOBP_DNA_TEMPLATED_DNA_REPLICATION	111	-0.626617	-1.89819	0.00635593	0.0144364	0.585
	GOBP_NEGATIVE_REGULATION_OF_UBIQUITIN_DEPENDENT_PROTEIN_CATABOLIC_PROCESS	41	-0.477356	-1.69701	0.00776699	0.0530392	0.948
	GOBP_CHAPERONE_MEDIATED_PROTEIN_COMPLEX_ASSEMBLY	15	-0.683129	-1.79892	0.0077821	0.0276654	0.818
	GOBP_NUCLEOSOME_ORGANIZATION	62	-0.494252	-1.75386	0.0078125	0.0379762	0.886
	GOBP_SPINDLE_ASSEMBLY	96	-0.534884	-1.91975	0.00785855	0.0126762	0.512
	GOBP_REGULATION_OF_RNA_SPLICING	120	-0.44554	-1.73673	0.00788955	0.0428853	0.908
	GOBP_TRANSLESION_SYNTHESIS	21	-0.607778	-1.78471	0.00790514	0.0303104	0.837
	GOBP_INTRACELLULAR_PROTEIN_TRANSMEMBRANE_TRANSPORT	46	-0.523792	-1.73669	0.00793651	0.0427318	0.908
	GOBP_REGULATION_OF_EXTRINSIC_APOPTOTIC_SIGNALING_PATHWAY_IN_ABSENCE_OF_LIGAND	42	-0.444674	-1.66036	0.00795229	0.0652168	0.975
	GOBP_REGULATION_OF_MICROTUBULE_POLYMERIZATION_OR_DEPOLYMERIZATION	67	-0.419822	-1.58852	0.00795229	0.093489	0.995
	GOBP_ORGANOPHOSPHATE_BIOSYNTHETIC_PROCESS	456	-0.35928	-1.5775	0.00795229	0.0966854	0.996
	GOBP_NEGATIVE_REGULATION_OF_STEM_CELL_POPULATION_MAINTENANCE	21	-0.565598	-1.74555	0.00796813	0.0405951	0.899
	GOBP_REGULATION_OF_PROTEIN_UBIQUITINATION	177	-0.408454	-1.63908	0.00798403	0.0731857	0.98
	GOBP_NEGATIVE_REGULATION_OF_DNA_REPAIR	24	-0.599066	-1.75712	0.00804829	0.0375063	0.883
	GOBP_SPERMATID_NUCLEUS_DIFFERENTIATION	19	-0.568386	-1.689	0.00817996	0.0563871	0.955
	GOBP_CELLULAR_SENESCENCE	87	-0.433765	-1.67203	0.00828157	0.0610807	0.964
	GOBP_DEOXYRIBONUCLEOTIDE_METABOLIC_PROCESS	38	-0.492512	-1.72557	0.00980392	0.046091	0.922
	GOBP_PROTEIN_TARGETING	268	-0.381291	-1.64709	0.00994036	0.0706692	0.977
	GOBP_MITOTIC_SPINDLE_ORGANIZATION	101	-0.550128	-1.84457	0.01	0.0206904	0.712
	GOBP_CELL_CYCLE_G2_M_PHASE_TRANSITION	116	-0.472858	-1.81246	0.0100604	0.0253325	0.785
	GOBP_REGULATION_OF_MITOTIC_SPINDLE_ASSEMBLY	18	-0.598899	-1.67713	0.0100604	0.0595211	0.961
	GOBP_PROTEIN_MONOUBIQUITINATION	68	-0.454272	-1.67541	0.0100604	0.0600867	0.963
	GOBP_REGULATION_OF_MITOTIC_CELL_CYCLE_SPINDLE_ASSEMBLY_CHECKPOINT	17	-0.721832	-1.84313	0.0100806	0.0204779	0.712
	GOBP_REGULATION_OF_STEM_CELL_POPULATION_MAINTENANCE	59	-0.512569	-1.80057	0.0100806	0.0273656	0.814
	GOBP_PROTEIN_TARGETING_TO_MITOCHONDRION	82	-0.470803	-1.7239	0.0100806	0.0462942	0.924
	GOBP_POSITIVE_REGULATION_OF_CYTOKINESIS	38	-0.512811	-1.71555	0.0101626	0.0485645	0.932
	GOBP_PYRIMIDINE_NUCLEOSIDE_MONOPHOSPHATE_METABOLIC_PROCESS	18	-0.598701	-1.72645	0.0102041	0.0462438	0.919
	GOBP_POSITIVE_REGULATION_OF_DOUBLE_STRAND_BREAK_REPAIR_VIA_HOMOLOGOUS_RECOMBINATION	29	-0.570635	-1.78937	0.0102249	0.0291835	0.832
	GOBP_PROTEIN_K63_LINKED_UBIQUITINATION	53	-0.421165	-1.60208	0.0102459	0.0877108	0.99
	GOBP_RNA_3_END_PROCESSING	70	-0.514251	-1.74123	0.0103093	0.0418341	0.901
	GOBP_G0_TO_G1_TRANSITION	34	-0.551605	-1.76976	0.0103306	0.0337494	0.864
	GOBP_REGULATION_OF_PROTEIN_STABILITY	260	-0.360703	-1.54695	0.0103306	0.112085	1
	GOBP_RNA_PHOSPHODIESTER_BOND_HYDROLYSIS_ENDONUCLEOLYTIC	55	-0.485914	-1.704	0.0103734	0.0510533	0.943
	GOBP_PROTEIN_HETEROOLIGOMERIZATION	18	-0.574358	-1.70732	0.0104167	0.0502823	0.94
	GOBP_MEIOTIC_CELL_CYCLE	205	-0.434372	-1.70828	0.0104384	0.0500423	0.94
	GOBP_PROTEIN_CONTAINING_COMPLEX_LOCALIZATION	141	-0.377602	-1.60467	0.0105485	0.0865318	0.989
	GOBP_NEGATIVE_REGULATION_OF_PROTEASOMAL_UBIQUITIN_DEPENDENT_PROTEIN_CATABOLIC_PROCESS	28	-0.522491	-1.72127	0.0115163	0.0470469	0.927
	GOBP_HEMATOPOIETIC_PROGENITOR_CELL_DIFFERENTIATION	111	-0.361266	-1.5643	0.011583	0.103662	0.998
	GOBP_PROTEIN_TRANSMEMBRANE_TRANSPORT	57	-0.471471	-1.68404	0.0117188	0.0578494	0.958
	GOBP_PROTEIN_METHYLATION	116	-0.39762	-1.64036	0.0117188	0.0729201	0.98
	GOBP_NEGATIVE_REGULATION_OF_PROTEIN_CATABOLIC_PROCESS	89	-0.408528	-1.63291	0.0117417	0.0754766	0.981
	GOBP_HISTONE_MODIFICATION	350	-0.358748	-1.61048	0.0117878	0.0849637	0.988
	GOBP_REGULATION_OF_MITOCHONDRIAL_MEMBRANE_PERMEABILITY	47	-0.442705	-1.59557	0.0119048	0.0900331	0.993
	GOBP_MICROTUBULE_POLYMERIZATION	69	-0.478222	-1.72618	0.0119284	0.0461952	0.92
	GOBP_REGULATION_OF_DNA_TEMPLATED_TRANSCRIPTION_ELONGATION	56	-0.476951	-1.72072	0.0119522	0.0469403	0.927
	GOBP_REGULATION_OF_CELL_CYCLE_CHECKPOINT	33	-0.640107	-1.85243	0.0120482	0.0196064	0.695
	GOBP_REGULATION_OF_DNA_RECOMBINATION	92	-0.437656	-1.67857	0.0120482	0.0593249	0.961
	GOBP_POSITIVE_REGULATION_OF_PROTEIN_LOCALIZATION_TO_NUCLEUS	74	-0.423208	-1.62406	0.0120482	0.079868	0.984
	GOBP_CELLULAR_METABOLIC_COMPOUND_SALVAGE	25	-0.528721	-1.69944	0.0121457	0.0522537	0.948
	GOBP_REGULATION_OF_ALTERNATIVE_MRNA_SPLICING_VIA_SPLICEOSOME	35	-0.527108	-1.72417	0.0121951	0.0463575	0.924
	GOBP_POSITIVE_REGULATION_OF_DNA_TEMPLATED_TRANSCRIPTION_ELONGATION	34	-0.495803	-1.6562	0.0122449	0.0669209	0.977
	GOBP_EPIGENETIC_REGULATION_OF_GENE_EXPRESSION	130	-0.408132	-1.62359	0.012474	0.0799202	0.984
	GOBP_REGULATION_OF_TRANSCRIPTION_BY_RNA_POLYMERASE_I	38	-0.575322	-1.73235	0.0125261	0.0441078	0.913
	GOBP_REGULATION_OF_HEMATOPOIETIC_PROGENITOR_CELL_DIFFERENTIATION	33	-0.489919	-1.65479	0.013308	0.067273	0.977
	GOBP_DOSAGE_COMPENSATION	19	-0.600215	-1.72006	0.014	0.0470496	0.928
	GOBP_DNA_DEALKYLATION	30	-0.473313	-1.66121	0.014	0.0649173	0.973
	GOBP_NEGATIVE_REGULATION_OF_RNA_CATABOLIC_PROCESS	59	-0.413798	-1.60805	0.014	0.0854632	0.988
	GOBP_POLYOL_CATABOLIC_PROCESS	22	-0.551391	-1.71489	0.0141414	0.0485241	0.934
	GOBP_PURINE_NUCLEOSIDE_METABOLIC_PROCESS	20	-0.57867	-1.68509	0.0143737	0.057734	0.958
	GOBP_MRNA_EXPORT_FROM_NUCLEUS	48	-0.552987	-1.77786	0.0144033	0.0316033	0.848
	GOBP_RIBOSOMAL_SMALL_SUBUNIT_BIOGENESIS	56	-0.620584	-1.79813	0.0144928	0.0276822	0.818
	GOBP_HIPPOCAMPUS_DEVELOPMENT	76	-0.407133	-1.63923	0.0144928	0.0733047	0.98
	GOBP_REGULATION_OF_RELEASE_OF_CYTOCHROME_C_FROM_MITOCHONDRIA	43	-0.525889	-1.7591	0.0145228	0.0370819	0.881
	GOBP_MEIOTIC_CELL_CYCLE_PROCESS	152	-0.456437	-1.71172	0.0145833	0.0492148	0.936
	GOBP_REGULATION_OF_CELL_DIVISION	153	-0.365713	-1.59618	0.0145833	0.0900986	0.992
	GOBP_POSITIVE_REGULATION_OF_TRANSCRIPTION_BY_RNA_POLYMERASE_I	30	-0.628398	-1.7601	0.0146444	0.0368663	0.879
	GOBP_RECEPTOR_METABOLIC_PROCESS	60	-0.431834	-1.56543	0.015625	0.103133	0.998
	GOBP_TRNA_METABOLIC_PROCESS	116	-0.537342	-1.7902	0.016	0.0293115	0.832
	GOBP_CELLULAR_RESPONSE_TO_IONIZING_RADIATION	63	-0.457929	-1.67285	0.0161943	0.0608804	0.964
	GOBP_NUCLEOLAR_LARGE_RRNA_TRANSCRIPTION_BY_RNA_POLYMERASE_I	15	-0.70048	-1.72614	0.0162933	0.0460452	0.921
	GOBP_DNA_MODIFICATION	96	-0.387539	-1.59703	0.0162933	0.0900264	0.992
	GOBP_DNA_CATABOLIC_PROCESS	29	-0.467983	-1.57192	0.0162933	0.098926	0.997
	GOBP_TRANSCRIPTION_INITIATION_COUPLED_CHROMATIN_REMODELING	20	-0.586691	-1.68383	0.0163934	0.0577631	0.958
	GOBP_SIGNAL_TRANSDUCTION_IN_RESPONSE_TO_DNA_DAMAGE	145	-0.379674	-1.5529	0.0163934	0.109911	1
	GOBP_NEGATIVE_REGULATION_OF_PROTEASOMAL_PROTEIN_CATABOLIC_PROCESS	38	-0.484256	-1.67907	0.0164835	0.0596462	0.961
	GOBP_CENTROSOME_DUPLICATION	57	-0.487197	-1.68183	0.0165289	0.0586093	0.959
	GOBP_NUCLEOTIDE_SALVAGE	16	-0.626927	-1.70026	0.0165631	0.052033	0.946
	GOBP_REGULATION_OF_EMBRYONIC_DEVELOPMENT	68	-0.440634	-1.63294	0.0165631	0.0756599	0.981
	GOBP_MITOTIC_CELL_CYCLE_CHECKPOINT_SIGNALING	107	-0.496086	-1.75498	0.016632	0.0377234	0.884
	GOBP_ANAPHASE_PROMOTING_COMPLEX_DEPENDENT_CATABOLIC_PROCESS	21	-0.578768	-1.72095	0.0169133	0.0470056	0.927
	GOBP_INTRINSIC_APOPTOTIC_SIGNALING_PATHWAY	258	-0.377079	-1.58448	0.0179283	0.0939115	0.996
	GOBP_EXIT_FROM_MITOSIS	28	-0.576889	-1.6857	0.0180723	0.0578388	0.958
	GOBP_PROTEIN_LOCALIZATION_TO_MITOCHONDRION	104	-0.437929	-1.65457	0.0183299	0.0671569	0.977
	GOBP_TRANSCRIPTION_BY_RNA_POLYMERASE_III	45	-0.471463	-1.62651	0.0183299	0.0788742	0.982
	GOBP_REGULATION_OF_NUCLEOCYTOPLASMIC_TRANSPORT	93	-0.392089	-1.58405	0.0184049	0.0939828	0.996
	GOBP_POSITIVE_REGULATION_OF_CELL_CYCLE_G2_M_PHASE_TRANSITION	28	-0.581875	-1.70307	0.0184426	0.0511473	0.943
	GOBP_POSITIVE_REGULATION_OF_MITOCHONDRION_ORGANIZATION	58	-0.487563	-1.69308	0.0184426	0.0544821	0.95
	GOBP_POSITIVE_REGULATION_OF_ATP_DEPENDENT_ACTIVITY	40	-0.451794	-1.60126	0.0186722	0.0880518	0.99
	GOBP_MEIOTIC_CHROMOSOME_SEGREGATION	72	-0.53049	-1.74081	0.018711	0.0416504	0.901
	GOBP_MELANOSOME_ASSEMBLY	19	-0.608608	-1.67085	0.0193133	0.0612469	0.964
	GOBP_NEGATIVE_REGULATION_OF_GENE_EXPRESSION_EPIGENETIC	80	-0.4311	-1.59776	0.0193133	0.0897678	0.992
	GOBP_TOXIN_TRANSPORT	39	-0.446477	-1.58469	0.0193798	0.0939994	0.996
	GOBP_PROTEIN_POLYUBIQUITINATION	204	-0.345818	-1.51843	0.019685	0.128135	1
	GOBP_REGULATION_OF_PROTEIN_CATABOLIC_PROCESS	295	-0.329617	-1.48073	0.019685	0.14756	1
	GOBP_ESTABLISHMENT_OF_PROTEIN_LOCALIZATION_TO_MITOCHONDRIAL_MEMBRANE	27	-0.60547	-1.72389	0.02	0.0461269	0.924
	GOBP_POSITIVE_REGULATION_OF_PROTEIN_MODIFICATION_BY_SMALL_PROTEIN_CONJUGATION_OR_REMOVAL	116	-0.38323	-1.51059	0.0200803	0.13166	1
	GOBP_RESPONSE_TO_GAMMA_RADIATION	52	-0.454259	-1.60974	0.020284	0.0848562	0.988
	GOBP_RRNA_TRANSCRIPTION	27	-0.592596	-1.6667	0.0203252	0.0626983	0.966
	GOBP_MIRNA_PROCESSING	32	-0.544893	-1.66406	0.0203252	0.0637311	0.971
	GOBP_NEGATIVE_REGULATION_OF_PROTEOLYSIS_INVOLVED_IN_PROTEIN_CATABOLIC_PROCESS	53	-0.437817	-1.62256	0.0204842	0.0803553	0.985
	GOBP_MONOUBIQUITINATED_PROTEIN_DEUBIQUITINATION	28	-0.494417	-1.60991	0.0205339	0.0849635	0.988
	GOBP_POSITIVE_REGULATION_OF_MITOTIC_CELL_CYCLE	109	-0.436767	-1.67688	0.0207039	0.0594603	0.961
	GOBP_THYMUS_DEVELOPMENT	46	-0.424042	-1.56358	0.0210526	0.103981	0.999
	GOBP_FEMALE_MEIOTIC_NUCLEAR_DIVISION	22	-0.613113	-1.71409	0.021097	0.0485076	0.934
	GOBP_NEGATIVE_REGULATION_OF_MRNA_METABOLIC_PROCESS	63	-0.410482	-1.59429	0.0214844	0.0902454	0.994
	GOBP_REGULATION_OF_PROTEIN_EXPORT_FROM_NUCLEUS	31	-0.464517	-1.58232	0.0216963	0.0947521	0.996
	GOBP_POSITIVE_REGULATION_OF_VIRAL_GENOME_REPLICATION	30	-0.477996	-1.57877	0.0217822	0.096006	0.996
	GOBP_REGULATION_OF_MICROTUBULE_POLYMERIZATION	42	-0.470782	-1.60851	0.0218254	0.0854115	0.988
	GOBP_PURINE_RIBONUCLEOSIDE_METABOLIC_PROCESS	18	-0.573679	-1.65257	0.0220884	0.0680903	0.977
	GOBP_REGULATION_OF_INTRINSIC_APOPTOTIC_SIGNALING_PATHWAY_IN_RESPONSE_TO_DNA_DAMAGE	27	-0.516269	-1.6217	0.0220884	0.0802318	0.985
	GOBP_PORE_COMPLEX_ASSEMBLY	16	-0.631641	-1.71425	0.0221328	0.0486201	0.934
	GOBP_IMPORT_INTO_NUCLEUS	140	-0.37299	-1.54855	0.0224033	0.111386	1
	GOBP_CELLULAR_RESPONSE_TO_HEAT	58	-0.478178	-1.64575	0.0224949	0.0710781	0.98
	GOBP_LIMBIC_SYSTEM_DEVELOPMENT	103	-0.350133	-1.5143	0.0224949	0.129387	1
	GOBP_BASE_EXCISION_REPAIR	40	-0.527789	-1.67925	0.0227743	0.0597516	0.961
	GOBP_RRNA_MODIFICATION	15	-0.695285	-1.66309	0.0229645	0.0640642	0.972
	GOBP_REGULATION_OF_AUTOPHAGY_OF_MITOCHONDRION	32	-0.521698	-1.67043	0.0232558	0.0612924	0.964
	GOBP_SERINE_FAMILY_AMINO_ACID_BIOSYNTHETIC_PROCESS	18	-0.621827	-1.67183	0.0240481	0.0609727	0.964
	GOBP_REGULATION_OF_MITOCHONDRION_ORGANIZATION	125	-0.397779	-1.59688	0.0242424	0.0898961	0.992
	GOBP_RESPONSE_TO_IONIZING_RADIATION	116	-0.399577	-1.56347	0.0242424	0.103813	0.999
	GOBP_REGULATION_OF_DNA_BINDING	106	-0.375517	-1.55155	0.0245399	0.109959	1
	GOBP_CELL_DIFFERENTIATION_INVOLVED_IN_EMBRYONIC_PLACENTA_DEVELOPMENT	25	-0.545295	-1.67905	0.0245902	0.0594632	0.961
	GOBP_RELEASE_OF_CYTOCHROME_C_FROM_MITOCHONDRIA	53	-0.469372	-1.61414	0.0246914	0.0837706	0.987
	GOBP_RESPONSE_TO_LIGHT_STIMULUS	284	-0.256865	-1.29907	0.0246914	0.277112	1
	GOBP_REGULATION_OF_CELL_MATURATION	19	-0.509572	-1.56753	0.0248963	0.101899	0.997
	GOBP_ECTOPIC_GERM_CELL_PROGRAMMED_CELL_DEATH	15	-0.567483	-1.62174	0.0251451	0.0804288	0.985
	GOBP_ESTABLISHMENT_OF_MITOTIC_SPINDLE_LOCALIZATION	31	-0.549611	-1.70724	0.0256917	0.0501576	0.94
	GOBP_REGULATION_OF_APOPTOTIC_SIGNALING_PATHWAY	326	-0.349647	-1.49086	0.0258449	0.143015	1
	GOBP_MICROTUBULE_DEPOLYMERIZATION	34	-0.489629	-1.61118	0.0260521	0.0847493	0.988
	GOBP_REGULATION_OF_INTRINSIC_APOPTOTIC_SIGNALING_PATHWAY_BY_P53_CLASS_MEDIATOR	27	-0.532349	-1.5453	0.0261044	0.112359	1
	GOBP_HISTONE_UBIQUITINATION	41	-0.471906	-1.58734	0.0262097	0.0934303	0.995
	GOBP_TRANSCRIPTION_BY_RNA_POLYMERASE_I	52	-0.538794	-1.69684	0.0263158	0.0529564	0.948
	GOBP_POSITIVE_REGULATION_OF_TRANSCRIPTION_FROM_RNA_POLYMERASE_II_PROMOTER_INVOLVED_IN_CELLULAR_RESPONSE_TO_CHEMICAL_STIMULUS	19	-0.557649	-1.61208	0.0263158	0.0843884	0.988
	GOBP_CELL_CYCLE_CHECKPOINT_SIGNALING	140	-0.45612	-1.66478	0.0268041	0.0635613	0.97
	GOBP_RESPONSE_TO_CADMIUM_ION	53	-0.475475	-1.6181	0.0269151	0.0818197	0.986
	GOBP_HOMOLOGOUS_CHROMOSOME_SEGREGATION	40	-0.496006	-1.60752	0.027027	0.0856116	0.988
	GOBP_NUCLEAR_MEMBRANE_REASSEMBLY	19	-0.63817	-1.64518	0.0273109	0.0712655	0.98
	GOBP_POSITIVE_REGULATION_OF_TRANSLATIONAL_INITIATION	29	-0.472427	-1.55177	0.0276134	0.110044	1
	GOBP_CELLULAR_MODIFIED_AMINO_ACID_BIOSYNTHETIC_PROCESS	26	-0.526662	-1.67289	0.027833	0.061057	0.964
	GOBP_HISTONE_H2A_ACETYLATION	17	-0.551263	-1.63473	0.028	0.0749256	0.981
	GOBP_ESTABLISHMENT_OF_ORGANELLE_LOCALIZATION	353	-0.335417	-1.49699	0.028	0.140813	1
	GOBP_ESTABLISHMENT_OF_PROTEIN_LOCALIZATION_TO_ENDOPLASMIC_RETICULUM	37	-0.505008	-1.6075	0.0280561	0.0854091	0.988
	GOBP_MRNA_CLEAVAGE	15	-0.615579	-1.67486	0.0281125	0.0601754	0.963
	GOBP_MALE_MEIOTIC_NUCLEAR_DIVISION	38	-0.459706	-1.59122	0.0283401	0.0918342	0.995
	GOBP_TRNA_PROCESSING	86	-0.517403	-1.71088	0.0283976	0.0493972	0.938
	GOBP_PYRIMIDINE_RIBONUCLEOTIDE_BIOSYNTHETIC_PROCESS	20	-0.541232	-1.6026	0.0285714	0.087645	0.989
	GOBP_POSITIVE_REGULATION_OF_INTRINSIC_APOPTOTIC_SIGNALING_PATHWAY	54	-0.457632	-1.52933	0.0286299	0.121649	1
	GOBP_RNA_DESTABILIZATION	70	-0.411119	-1.5344	0.0286885	0.119481	1
	GOBP_REGULATION_OF_PROTEASOMAL_UBIQUITIN_DEPENDENT_PROTEIN_CATABOLIC_PROCESS	113	-0.363054	-1.50445	0.0296443	0.136088	1
	GOBP_PYRIMIDINE_DEOXYRIBONUCLEOTIDE_METABOLIC_PROCESS	20	-0.507356	-1.58063	0.0302419	0.0954368	0.996
	GOBP_POSITIVE_REGULATION_OF_DNA_BINDING	50	-0.448658	-1.58336	0.030303	0.0942321	0.996
	GOBP_MITOCHONDRIAL_TRANSMEMBRANE_TRANSPORT	63	-0.421261	-1.51861	0.0306748	0.128249	1
	GOBP_REGULATION_OF_CELLULAR_RESPONSE_TO_HEAT	15	-0.621207	-1.61631	0.0307377	0.0827611	0.986
	GOBP_REGULATION_OF_MEIOTIC_CELL_CYCLE	56	-0.431883	-1.58785	0.0307377	0.093533	0.995
	GOBP_MATURATION_OF_5_8S_RRNA_FROM_TRICISTRONIC_RRNA_TRANSCRIPT_SSU_RRNA_5_8S_RRNA_LSU_RRNA	18	-0.662448	-1.61967	0.0308642	0.0812747	0.986
	GOBP_TRNA_MODIFICATION	56	-0.521229	-1.64342	0.0310559	0.0720286	0.98
	GOBP_REGULATION_OF_ANOIKIS	23	-0.500059	-1.58563	0.0314961	0.0938246	0.996
	GOBP_PROTEIN_TRANSMEMBRANE_IMPORT_INTO_INTRACELLULAR_ORGANELLE	30	-0.537779	-1.61917	0.0315582	0.0813735	0.986
	GOBP_PALLIUM_DEVELOPMENT	150	-0.343437	-1.48286	0.0317125	0.147051	1
	GOBP_POSITIVE_REGULATION_OF_HISTONE_ACETYLATION	26	-0.426226	-1.50401	0.0317797	0.136221	1
	GOBP_DEMETHYLATION	45	-0.387419	-1.49094	0.0319361	0.14321	1
	GOBP_RNA_STABILIZATION	51	-0.388756	-1.49524	0.0320641	0.141787	1
	GOBP_MALE_SEX_DIFFERENTIATION	155	-0.309232	-1.4049	0.0325671	0.199941	1
	GOBP_IMP_METABOLIC_PROCESS	15	-0.609829	-1.64214	0.0326296	0.0721456	0.98
	GOBP_PROTEIN_DESTABILIZATION	41	-0.446783	-1.57255	0.0326296	0.098755	0.997
	GOBP_NUCLEOTIDE_TRANSMEMBRANE_TRANSPORT	16	-0.591275	-1.57436	0.0328542	0.0977197	0.997
	GOBP_PROTEIN_REFOLDING	19	-0.564509	-1.5804	0.0331263	0.0951799	0.996
	GOBP_PROTEIN_AUTOUBIQUITINATION	62	-0.399899	-1.52511	0.0331384	0.124541	1
	GOBP_NEGATIVE_REGULATION_OF_AMIDE_METABOLIC_PROCESS	156	-0.351541	-1.46649	0.0333988	0.156229	1
	GOBP_ANOIKIS	32	-0.445404	-1.51024	0.0335306	0.13173	1
	GOBP_NEGATIVE_REGULATION_OF_PROTEIN_ACETYLATION	20	-0.520552	-1.57494	0.033543	0.0977769	0.996
	GOBP_PROTEIN_STABILIZATION	170	-0.349891	-1.49122	0.034	0.143253	1
	GOBP_NUCLEAR_ENVELOPE_ORGANIZATION	43	-0.487153	-1.63154	0.0344828	0.0761232	0.981
	GOBP_HISTONE_MRNA_METABOLIC_PROCESS	15	-0.660827	-1.63468	0.0347648	0.0747458	0.981
	GOBP_REGULATION_OF_MORPHOGENESIS_OF_A_BRANCHING_STRUCTURE	51	-0.386805	-1.489	0.0350515	0.143519	1
	GOBP_NUCLEOSIDE_DIPHOSPHATE_METABOLIC_PROCESS	117	-0.358727	-1.49235	0.0350877	0.143114	1
	GOBP_MRNA_CIS_SPLICING_VIA_SPLICEOSOME	15	-0.587968	-1.60497	0.035124	0.086583	0.989
	GOBP_CELL_REDOX_HOMEOSTASIS	31	-0.50811	-1.55933	0.0351562	0.106398	1
	GOBP_NEGATIVE_REGULATION_OF_PEPTIDYL_LYSINE_ACETYLATION	15	-0.589893	-1.59499	0.0352697	0.0902041	0.993
	GOBP_PROTON_TRANSMEMBRANE_TRANSPORT	99	-0.390862	-1.53949	0.035503	0.116067	1
	GOBP_POSITIVE_REGULATION_OF_CHROMOSOME_SEGREGATION	17	-0.663394	-1.61597	0.0356394	0.0827922	0.986
	GOBP_POSITIVE_REGULATION_OF_NUCLEOCYTOPLASMIC_TRANSPORT	52	-0.409119	-1.53169	0.0358566	0.121062	1
	GOBP_REGULATION_OF_REPRODUCTIVE_PROCESS	178	-0.28696	-1.33718	0.0361446	0.246542	1
	GOBP_RESPONSE_TO_HEAT	97	-0.386848	-1.55191	0.0362173	0.11019	1
	GOBP_CELLULAR_RESPONSE_TO_RADIATION	167	-0.322824	-1.41886	0.0364372	0.190749	1
	GOBP_REGULATION_OF_GENE_SILENCING_BY_RNA	31	-0.500169	-1.57481	0.0365112	0.0976331	0.997
	GOBP_POSITIVE_REGULATION_OF_RNA_SPLICING	38	-0.473647	-1.58678	0.0368932	0.0933351	0.996
	GOBP_MRNA_3_END_PROCESSING	44	-0.464358	-1.56314	0.036961	0.103835	0.999
	GOBP_GLUCOSE_CATABOLIC_PROCESS	22	-0.517866	-1.55818	0.0374753	0.106981	1
	GOBP_HETEROCHROMATIN_ORGANIZATION	79	-0.395145	-1.51501	0.0376569	0.129392	1
	GOBP_REGULATION_OF_DNA_METHYLATION	16	-0.555727	-1.5457	0.0376984	0.112309	1
	GOBP_NEGATIVE_REGULATION_OF_APOPTOTIC_SIGNALING_PATHWAY	198	-0.352689	-1.4823	0.0378486	0.147003	1
	GOBP_REGULATION_OF_DOUBLE_STRAND_BREAK_REPAIR_VIA_NONHOMOLOGOUS_END_JOINING	18	-0.535721	-1.58044	0.0385356	0.0953597	0.996
	GOBP_NEGATIVE_REGULATION_OF_SIGNAL_TRANSDUCTION_IN_ABSENCE_OF_LIGAND	32	-0.432724	-1.51783	0.0386179	0.128082	1
	GOBP_REGULATION_OF_CELL_CYCLE_G2_M_PHASE_TRANSITION	81	-0.440552	-1.58747	0.0386965	0.0935582	0.995
	GOBP_TELOMERE_CAPPING	34	-0.470619	-1.55604	0.0387755	0.107817	1
	GOBP_PROTEIN_INSERTION_INTO_MEMBRANE	41	-0.462954	-1.58723	0.0394477	0.0932689	0.995
	GOBP_REGULATION_OF_PROTEASOMAL_PROTEIN_CATABOLIC_PROCESS	156	-0.3258	-1.40555	0.039604	0.199521	1
	GOBP_AMINO_ACID_ACTIVATION	16	-0.638446	-1.5855	0.040404	0.0936875	0.996
	GOBP_DENTATE_GYRUS_DEVELOPMENT	15	-0.542665	-1.54216	0.0406504	0.114456	1
	GOBP_PROTEIN_COMPLEX_OLIGOMERIZATION	208	-0.289345	-1.36858	0.0407332	0.22346	1
	GOBP_IN_UTERO_EMBRYONIC_DEVELOPMENT	334	-0.301196	-1.37254	0.0409836	0.220684	1
	GOBP_NEGATIVE_REGULATION_OF_SIGNAL_TRANSDUCTION_BY_P53_CLASS_MEDIATOR	25	-0.52659	-1.57582	0.0413386	0.097431	0.996
	GOBP_MATURATION_OF_5_8S_RRNA	23	-0.635414	-1.59962	0.0414079	0.0888447	0.992
	GOBP_REGULATION_OF_DNA_DAMAGE_RESPONSE_SIGNAL_TRANSDUCTION_BY_P53_CLASS_MEDIATOR	32	-0.504861	-1.54188	0.041502	0.114437	1
	GOBP_NUCLEOSIDE_METABOLIC_PROCESS	44	-0.441321	-1.51444	0.0417537	0.129539	1
	GOBP_SPINDLE_LOCALIZATION	49	-0.434207	-1.51223	0.0421687	0.130499	1
	GOBP_HISTONE_H3_K4_METHYLATION	39	-0.459482	-1.54641	0.0425963	0.112255	1
	GOBP_POSITIVE_REGULATION_OF_BINDING	158	-0.351656	-1.44626	0.0426829	0.171482	1
	GOBP_REGULATION_OF_TRANSCRIPTION_ELONGATION_BY_RNA_POLYMERASE_II	47	-0.433841	-1.52264	0.043299	0.125733	1
	GOBP_NEGATIVE_REGULATION_OF_MICROTUBULE_POLYMERIZATION_OR_DEPOLYMERIZATION	31	-0.456001	-1.55241	0.0433071	0.110042	1
	GOBP_GLYCOSYL_COMPOUND_METABOLIC_PROCESS	65	-0.405715	-1.47768	0.0433884	0.149433	1
	GOBP_DEOXYRIBONUCLEOSIDE_MONOPHOSPHATE_METABOLIC_PROCESS	20	-0.486579	-1.53315	0.0436508	0.120221	1
	GOBP_POSITIVE_REGULATION_OF_CELL_DIVISION	82	-0.356885	-1.4503	0.0436508	0.168179	1
	GOBP_MATURATION_OF_SSU_RRNA	35	-0.55677	-1.6135	0.0438247	0.0836689	0.987
	GOBP_RIBOSOMAL_SMALL_SUBUNIT_ASSEMBLY	15	-0.673416	-1.58841	0.0443548	0.0933725	0.995
	GOBP_DNA_TEMPLATED_TRANSCRIPTION_TERMINATION	15	-0.573084	-1.557	0.0447471	0.107582	1
	GOBP_REGULATION_OF_PEPTIDYL_LYSINE_ACETYLATION	58	-0.378821	-1.4621	0.0452586	0.159682	1
	GOBP_STEM_CELL_PROLIFERATION	91	-0.347193	-1.44441	0.0455446	0.172109	1
	GOBP_RNA_MEDIATED_GENE_SILENCING	89	-0.383225	-1.47055	0.0460922	0.153563	1
	GOBP_REGULATION_OF_UBIQUITIN_DEPENDENT_PROTEIN_CATABOLIC_PROCESS	145	-0.322998	-1.40876	0.0461538	0.197458	1
	GOBP_CRANIAL_SKELETAL_SYSTEM_DEVELOPMENT	65	-0.38173	-1.48139	0.046371	0.147266	1
	GOBP_FOREBRAIN_DEVELOPMENT	343	-0.280281	-1.35628	0.0464646	0.231959	1
	GOBP_PROGRAMMED_CELL_DEATH_INVOLVED_IN_CELL_DEVELOPMENT	21	-0.490388	-1.53168	0.0466926	0.12081	1
	GOBP_NEGATIVE_REGULATION_OF_RELEASE_OF_CYTOCHROME_C_FROM_MITOCHONDRIA	20	-0.490974	-1.54889	0.0472441	0.111407	1
	GOBP_NEGATIVE_REGULATION_OF_CATABOLIC_PROCESS	265	-0.293771	-1.33747	0.0475207	0.24692	1
	GOBP_CHROMOSOME_CONDENSATION	22	-0.521345	-1.53114	0.0480167	0.120678	1
	GOBP_NEURON_APOPTOTIC_PROCESS	226	-0.300553	-1.37481	0.0480769	0.219195	1
	GOBP_SNRNA_TRANSCRIPTION	15	-0.510204	-1.49076	0.0484848	0.14283	1
	GOBP_ESTABLISHMENT_OF_MITOCHONDRION_LOCALIZATION	26	-0.513443	-1.51886	0.0487288	0.128306	1
	GOBP_ESTABLISHMENT_OF_SPINDLE_ORIENTATION	33	-0.444832	-1.48304	0.0490798	0.147177	1
	GOBP_LABYRINTHINE_LAYER_DEVELOPMENT	44	-0.444018	-1.50226	0.0495868	0.136789	1
	GOBP_GLUTAMINE_METABOLIC_PROCESS	23	-0.492632	-1.4934	0.0495868	0.142474	1
	GOBP_GPI_ANCHOR_METABOLIC_PROCESS	27	-0.559953	-1.58127	0.0497018	0.0952399	0.996
	GOBP_PYRIMIDINE_RIBONUCLEOTIDE_METABOLIC_PROCESS	28	-0.443045	-1.48279	0.0497018	0.146835	1
GSE60644	GOMF_LONG_CHAIN_FATTY_ACID_COA_LIGASE_ACTIVITY	15	0.762377	2.1255	0	0.0352533	0.029
	GOMF_ZINC_ION_TRANSMEMBRANE_TRANSPORTER_ACTIVITY	23	0.627318	1.96277	0	0.113888	0.206
	GOMF_ACYL_COA_BINDING	20	0.624902	1.9255	0	0.1355	0.299
	GOMF_FATTY_ACID_LIGASE_ACTIVITY	21	0.623602	1.89437	0	0.16321	0.382
	GOMF_N_ACYLTRANSFERASE_ACTIVITY	65	0.503508	1.88143	0	0.154295	0.414
	GOMF_ACETYLTRANSFERASE_ACTIVITY	78	0.498761	1.85441	0	0.178583	0.495
	GOMF_N_ACETYLTRANSFERASE_ACTIVITY	53	0.513465	1.77757	0	0.306625	0.727
	GOMF_ACYLTRANSFERASE_ACTIVITY	213	0.415683	1.76746	0	0.302554	0.754
	GOMF_HYDROLASE_ACTIVITY_ACTING_ON_CARBON_NITROGEN_BUT_NOT_PEPTIDE_BONDS_IN_LINEAR_AMIDES	68	0.445907	1.72431	0	0.280137	0.857
	GOMF_ACID_THIOL_LIGASE_ACTIVITY	30	0.637433	2.02993	0.00184843	0.062033	0.092
	GOMF_ODORANT_BINDING	107	0.368271	1.57833	0.00186567	0.49524	0.992
	GOMF_CARBON_OXYGEN_LYASE_ACTIVITY	66	0.445975	1.65423	0.00365631	0.336526	0.951
	GOMF_MANNOSYLTRANSFERASE_ACTIVITY	23	0.582726	1.75214	0.003861	0.316264	0.796
	GOMF_ACETYLGLUCOSAMINYLTRANSFERASE_ACTIVITY	39	0.482872	1.73062	0.00684931	0.352177	0.84
	GOMF_WATER_TRANSMEMBRANE_TRANSPORTER_ACTIVITY	16	0.605116	1.7293	0.00701754	0.305884	0.843
	GOMF_FATTY_ACID_DERIVATIVE_BINDING	18	0.586842	1.73032	0.00740741	0.326172	0.84
	GOMF_TRANSITION_METAL_ION_TRANSMEMBRANE_TRANSPORTER_ACTIVITY	40	0.496178	1.72843	0.010118	0.288131	0.845
	GOMF_PHOSPHATIDYLINOSITOL_4_PHOSPHATE_BINDING	27	0.560367	1.82645	0.0105634	0.210173	0.58
	GOMF_VITAMIN_B6_BINDING	48	0.473135	1.69348	0.0127505	0.288376	0.902
	GOMF_THIOLESTER_HYDROLASE_ACTIVITY	35	0.531048	1.71508	0.013308	0.284688	0.872
	GOMF_ENZYME_SUBSTRATE_ADAPTOR_ACTIVITY	38	0.520212	1.69431	0.0155039	0.301101	0.901
	GOMF_PROTEIN_PHOSPHATASE_1_BINDING	21	0.522949	1.65834	0.0160428	0.341867	0.947
	GOMF_CHAPERONE_BINDING	97	0.347052	1.45739	0.0171821	0.534471	1
	GOMF_FAD_BINDING	36	0.560184	1.71292	0.018018	0.274202	0.878
	GOMF_NAD_BINDING	53	0.478407	1.67636	0.018018	0.313245	0.927
	GOMF_PROTEIN_CARRIER_CHAPERONE	22	0.531993	1.58959	0.0197239	0.476551	0.991
	GOMF_PHOSPHOLIPID_TRANSPORTER_ACTIVITY	56	0.423773	1.54422	0.0218121	0.50928	0.999
	GOMF_ORGANIC_HYDROXY_COMPOUND_TRANSMEMBRANE_TRANSPORTER_ACTIVITY	47	0.422958	1.55276	0.0226904	0.496368	0.998
	GOMF_ATPASE_COUPLED_TRANSMEMBRANE_TRANSPORTER_ACTIVITY	98	0.379908	1.49875	0.0238908	0.556644	1
	GOMF_LYASE_ACTIVITY	170	0.358758	1.53409	0.0239726	0.51212	0.999
	GOMF_LIPID_TRANSPORTER_ACTIVITY	158	0.351197	1.48622	0.0242326	0.521303	1
	GOMF_CARBOXY_LYASE_ACTIVITY	30	0.490829	1.60968	0.028463	0.429584	0.985
	GOMF_TRANSFERASE_ACTIVITY_TRANSFERRING_NITROGENOUS_GROUPS	22	0.563978	1.6184	0.030303	0.420375	0.981
	GOMF_PROTEIN_HORMONE_RECEPTOR_ACTIVITY	19	0.49618	1.5231	0.0314233	0.519264	1
	GOMF_HEXOSYLTRANSFERASE_ACTIVITY	178	0.359435	1.51061	0.033871	0.545486	1
	GOMF_PHOSPHATASE_REGULATOR_ACTIVITY	89	0.350291	1.40894	0.0356037	0.550956	1
	GOMF_O_ACYLTRANSFERASE_ACTIVITY	49	0.425689	1.53405	0.0398551	0.498003	0.999
	GOMF_P_TYPE_ION_TRANSPORTER_ACTIVITY	20	0.512365	1.5439	0.0455342	0.495159	0.999
	GOMF_LIPID_TRANSFER_ACTIVITY	44	0.412615	1.46649	0.0460751	0.538604	1
	GOMF_CALCIUM_DEPENDENT_PHOSPHOLIPASE_A2_ACTIVITY	17	0.556694	1.55862	0.0467938	0.509245	0.998
	GOMF_FLOPPASE_ACTIVITY	16	0.541398	1.5547	0.0473588	0.506189	0.998
	GOMF_PROTEIN_LYSINE_DEACETYLASE_ACTIVITY	23	0.493074	1.5084	0.0477137	0.538117	1
	GOMF_BICARBONATE_TRANSMEMBRANE_TRANSPORTER_ACTIVITY	23	0.474244	1.49538	0.0487365	0.527598	1
	GOMF_EXTRACELLULAR_MATRIX_STRUCTURAL_CONSTITUENT_CONFERRING_TENSILE_STRENGTH	40	-0.770521	-2.15024	0	0.00250447	0.003
	GOMF_DEAMINASE_ACTIVITY	29	-0.630164	-1.95322	0	0.115542	0.181
	GOMF_STRUCTURAL_CONSTITUENT_OF_CYTOSKELETON	100	-0.458339	-1.94038	0	0.0879483	0.199
	GOMF_SEMAPHORIN_RECEPTOR_BINDING	23	-0.619615	-1.89657	0	0.114534	0.296
	GOMF_PHOSPHOTYROSINE_RESIDUE_BINDING	47	-0.491165	-1.69874	0	0.343506	0.84
	GOMF_CHEMOREPELLENT_ACTIVITY	28	-0.526515	-1.73382	0.00246914	0.36317	0.767
	GOMF_STRUCTURAL_CONSTITUENT_OF_SKIN_EPIDERMIS	35	-0.546821	-1.74749	0.00424628	0.372643	0.738
	GOMF_HYDROLASE_ACTIVITY_ACTING_ON_CARBON_NITROGEN_BUT_NOT_PEPTIDE_BONDS_IN_CYCLIC_AMIDINES	33	-0.560882	-1.84589	0.00631579	0.156024	0.423
	GOMF_GUANYL_NUCLEOTIDE_BINDING	349	-0.248499	-1.31607	0.0208955	0.64529	1
	GOMF_RNA_POLYMERASE_II_GENERAL_TRANSCRIPTION_INITIATION_FACTOR_BINDING	26	-0.474403	-1.53609	0.0211416	0.622232	0.996
	GOMF_INTEGRIN_BINDING	144	-0.447463	-1.70995	0.0220049	0.392902	0.824
	GOMF_KINASE_ACTIVATOR_ACTIVITY	129	-0.286374	-1.36946	0.0243902	0.678976	1
	GOMF_PROTEIN_KINASE_C_BINDING	46	-0.391528	-1.50658	0.027972	0.687044	0.999
	GOMF_PROTEIN_PHOSPHORYLATED_AMINO_ACID_BINDING	56	-0.427573	-1.58007	0.0294118	0.583287	0.984
	GOMF_EXTRACELLULAR_MATRIX_STRUCTURAL_CONSTITUENT	161	-0.509316	-1.70258	0.0298165	0.371131	0.836
	GOMF_SPECTRIN_BINDING	23	-0.489719	-1.5863	0.030303	0.597298	0.983
	GOMF_SH2_DOMAIN_BINDING	40	-0.4675	-1.5669	0.0318907	0.566155	0.992
	GOMF_SIGNALING_RECEPTOR_REGULATOR_ACTIVITY	494	-0.258326	-1.34909	0.0322581	0.695992	1
	GOMF_PROTEOGLYCAN_BINDING	34	-0.497255	-1.59076	0.0353774	0.674831	0.983
	GOMF_PHOSPHOLIPASE_C_ACTIVITY	27	-0.418107	-1.47567	0.037594	0.796265	1
	GOMF_CHEMOATTRACTANT_ACTIVITY	34	-0.446467	-1.58703	0.041958	0.64056	0.983
	GOMF_CARBOXYPEPTIDASE_ACTIVITY	42	-0.427843	-1.53796	0.0428212	0.649321	0.996
	GOMF_PHOSPHOPROTEIN_BINDING	88	-0.332971	-1.40852	0.0458937	0.784187	1
	GOMF_PHOSPHATIDYLINOSITOL_3_KINASE_BINDING	28	-0.49588	-1.5113	0.0492958	0.698671	0.999
	GOBP_PHAGOCYTOSIS	225	0.612717	2.22055	0	0.020993	0.011
	GOBP_REGULATION_OF_SYNCYTIUM_FORMATION_BY_PLASMA_MEMBRANE_FUSION	25	0.783548	2.19547	0	0.0192467	0.021
	GOBP_POSITIVE_REGULATION_OF_SYNCYTIUM_FORMATION_BY_PLASMA_MEMBRANE_FUSION	20	0.830287	2.18787	0	0.015087	0.027
	GOBP_REGULATION_OF_LIPOPROTEIN_LIPASE_ACTIVITY	19	0.706879	2.16618	0	0.0172724	0.037
	GOBP_PINOCYTOSIS	22	0.780087	2.16133	0	0.0156232	0.041
	GOBP_REGULATION_OF_BIOLOGICAL_PROCESS_INVOLVED_IN_SYMBIOTIC_INTERACTION	57	0.620794	2.14648	0	0.0167831	0.047
	GOBP_REGULATION_OF_NITRIC_OXIDE_METABOLIC_PROCESS	62	0.61469	2.13576	0	0.019154	0.061
	GOBP_GROWTH_HORMONE_RECEPTOR_SIGNALING_PATHWAY	23	0.7124	2.13507	0	0.0169352	0.062
	GOBP_REACTIVE_NITROGEN_SPECIES_METABOLIC_PROCESS	79	0.557266	2.13505	0	0.0150535	0.062
	GOBP_POSITIVE_REGULATION_OF_RESPONSE_TO_CYTOKINE_STIMULUS	62	0.600091	2.1315	0	0.0141069	0.065
	GOBP_MACROPHAGE_ACTIVATION	105	0.628104	2.13041	0	0.0129692	0.065
	GOBP_REGULATION_OF_VIRAL_ENTRY_INTO_HOST_CELL	46	0.6425	2.1243	0	0.0133747	0.077
	GOBP_ENDOTHELIAL_CELL_DEVELOPMENT	66	0.63348	2.12226	0	0.0128933	0.08
	GOBP_INTERLEUKIN_1_PRODUCTION	125	0.565055	2.11687	0	0.0127167	0.084
	GOBP_PHAGOLYSOSOME_ASSEMBLY	17	0.784	2.11212	0	0.0128105	0.09
	GOBP_CHEMOKINE_PRODUCTION	94	0.575669	2.09252	0	0.0163609	0.111
	GOBP_RESPONSE_TO_GROWTH_HORMONE	35	0.603507	2.08836	0	0.0159174	0.113
	GOBP_REGULATION_OF_MONONUCLEAR_CELL_MIGRATION	112	0.59191	2.08657	0	0.0154713	0.116
	GOBP_REGULATION_OF_ACTIN_CYTOSKELETON_REORGANIZATION	41	0.594834	2.08204	0	0.0160295	0.125
	GOBP_POSITIVE_REGULATION_OF_CHEMOKINE_PRODUCTION	67	0.627534	2.07965	0	0.0156648	0.128
	GOBP_ESTABLISHMENT_OF_ENDOTHELIAL_BARRIER	53	0.647199	2.07581	0	0.0157657	0.133
	GOBP_MYELOID_LEUKOCYTE_ACTIVATION	228	0.581046	2.07493	0	0.0153817	0.137
	GOBP_ENTRY_INTO_HOST	148	0.516983	2.07289	0	0.01517	0.143
	GOBP_POSITIVE_REGULATION_OF_INTERLEUKIN_8_PRODUCTION	60	0.594247	2.07135	0	0.0150117	0.149
	GOBP_MONONUCLEAR_CELL_MIGRATION	188	0.577778	2.06949	0	0.0147699	0.149
	GOBP_RESPONSE_TO_TYPE_II_INTERFERON	135	0.617218	2.06422	0	0.0153312	0.157
	GOBP_POSITIVE_REGULATION_OF_LEUKOCYTE_MIGRATION	140	0.566787	2.05724	0	0.0167743	0.175
	GOBP_ANTIGEN_PROCESSING_AND_PRESENTATION	109	0.668284	2.05605	0	0.0165636	0.179
	GOBP_REGULATION_OF_MYOBLAST_FUSION	19	0.748938	2.05178	0	0.0170466	0.187
	GOBP_RENAL_ABSORPTION	30	0.661958	2.05069	0	0.0167936	0.19
	GOBP_ANTIGEN_PROCESSING_AND_PRESENTATION_OF_PEPTIDE_ANTIGEN	68	0.72132	2.05028	0	0.0162964	0.19
	GOBP_REGULATION_OF_LEUKOCYTE_MIGRATION	212	0.545005	2.04899	0	0.0159888	0.191
	GOBP_REGULATION_OF_CELL_SHAPE	126	0.51456	2.0476	0	0.0157042	0.193
	GOBP_REGULATION_OF_BODY_FLUID_LEVELS	349	0.478152	2.04455	0	0.0153329	0.199
	GOBP_ANTIGEN_PROCESSING_AND_PRESENTATION_OF_PEPTIDE_OR_POLYSACCHARIDE_ANTIGEN_VIA_MHC_CLASS_II	33	0.872863	2.0402	0	0.0156309	0.207
	GOBP_BONE_REMODELING	84	0.551945	2.03974	0	0.0152988	0.209
	GOBP_OSTEOCLAST_DEVELOPMENT	17	0.758157	2.03916	0	0.0149795	0.209
	GOBP_NEGATIVE_REGULATION_OF_IMMUNE_EFFECTOR_PROCESS	121	0.595677	2.03853	0	0.0147975	0.209
	GOBP_NEUTROPHIL_ACTIVATION_INVOLVED_IN_IMMUNE_RESPONSE	21	0.773992	2.03699	0	0.0150053	0.214
	GOBP_MEMBRANE_PROTEIN_ECTODOMAIN_PROTEOLYSIS	45	0.60106	2.03575	0	0.0150123	0.22
	GOBP_TISSUE_REMODELING	172	0.514077	2.03358	0	0.0151	0.225
	GOBP_SYNCYTIUM_FORMATION	55	0.597274	2.03278	0	0.0149355	0.225
	GOBP_ANTIGEN_PROCESSING_AND_PRESENTATION_OF_EXOGENOUS_PEPTIDE_ANTIGEN_VIA_MHC_CLASS_II	29	0.897989	2.03211	0	0.0148842	0.229
	GOBP_ACTIN_CYTOSKELETON_REORGANIZATION	108	0.51034	2.02922	0	0.0152825	0.237
	GOBP_INNATE_IMMUNE_RESPONSE_ACTIVATING_SIGNALING_PATHWAY	193	0.523115	2.02903	0	0.0149773	0.237
	GOBP_BONE_RESORPTION	62	0.602931	2.02875	0	0.0147588	0.24
	GOBP_TOLL_LIKE_RECEPTOR_SIGNALING_PATHWAY	64	0.605781	2.02807	0	0.0145783	0.242
	GOBP_MYOBLAST_FUSION	41	0.618996	2.02702	0	0.0143365	0.242
	GOBP_REGULATION_OF_AUTOPHAGOSOME_MATURATION	16	0.779438	2.02472	0	0.0147455	0.256
	GOBP_ANTIGEN_PROCESSING_AND_PRESENTATION_OF_EXOGENOUS_ANTIGEN	47	0.813874	2.02275	0	0.0150229	0.265
	GOBP_POSITIVE_REGULATION_OF_ERK1_AND_ERK2_CASCADE	210	0.511851	2.0227	0	0.0147538	0.266
	GOBP_POSITIVE_REGULATION_OF_MACROPHAGE_CYTOKINE_PRODUCTION	24	0.774275	2.02146	0	0.0145789	0.267
	GOBP_REGULATION_OF_LYMPHOCYTE_MIGRATION	60	0.608211	2.01613	0	0.0153219	0.275
	GOBP_NEGATIVE_REGULATION_OF_HUMORAL_IMMUNE_RESPONSE	17	0.798162	2.01584	0	0.015188	0.278
	GOBP_RENAL_SYSTEM_PROCESS	120	0.505741	2.01297	0	0.0153346	0.285
	GOBP_ANTIGEN_PROCESSING_AND_PRESENTATION_OF_EXOGENOUS_PEPTIDE_ANTIGEN	38	0.848749	2.01296	0	0.0150702	0.285
	GOBP_HEMOSTASIS	222	0.50959	2.01171	0	0.0150167	0.289
	GOBP_PROTEIN_LOCALIZATION_TO_CELL_SURFACE	66	0.547613	2.01069	0	0.0150247	0.292
	GOBP_CELLULAR_RESPONSE_TO_TYPE_II_INTERFERON	113	0.604693	2.00984	0	0.01507	0.297
	GOBP_CELL_SURFACE_TOLL_LIKE_RECEPTOR_SIGNALING_PATHWAY	48	0.641075	2.00971	0	0.0148438	0.297
	GOBP_GRANULOCYTE_ACTIVATION	44	0.686129	2.00952	0	0.0146742	0.297
	GOBP_POSITIVE_REGULATION_OF_CELL_SUBSTRATE_ADHESION	119	0.551474	2.00711	0	0.0149817	0.304
	GOBP_REGULATION_OF_RHO_PROTEIN_SIGNAL_TRANSDUCTION	75	0.558198	2.00195	0	0.0150989	0.317
	GOBP_POSITIVE_REGULATION_OF_ACTIN_FILAMENT_BUNDLE_ASSEMBLY	58	0.547287	2.00171	0	0.01495	0.318
	GOBP_MACROPHAGE_CYTOKINE_PRODUCTION	37	0.726414	2.0013	0	0.0149031	0.322
	GOBP_WOUND_HEALING	414	0.479369	1.99872	0	0.0151283	0.331
	GOBP_CELLULAR_RESPONSE_TO_BIOTIC_STIMULUS	239	0.502862	1.99788	0	0.0151914	0.333
	GOBP_POSITIVE_REGULATION_OF_NIK_NF_KAPPAB_SIGNALING	64	0.572305	1.99718	0	0.0150456	0.334
	GOBP_REGULATION_OF_CELL_SUBSTRATE_ADHESION	206	0.497554	1.99329	0	0.0150685	0.347
	GOBP_I_KAPPAB_KINASE_NF_KAPPAB_SIGNALING	275	0.464328	1.99013	0	0.0153638	0.359
	GOBP_REGULATION_OF_PATTERN_RECOGNITION_RECEPTOR_SIGNALING_PATHWAY	96	0.522308	1.98945	0	0.0151101	0.362
	GOBP_LEUKOCYTE_MIGRATION	371	0.509953	1.98808	0	0.0149659	0.364
	GOBP_T_CELL_ACTIVATION_INVOLVED_IN_IMMUNE_RESPONSE	116	0.563201	1.98684	0	0.0150923	0.367
	GOBP_POSITIVE_REGULATION_OF_MONONUCLEAR_CELL_MIGRATION	71	0.604194	1.98622	0	0.0150998	0.37
	GOBP_CELL_SURFACE_PATTERN_RECOGNITION_RECEPTOR_SIGNALING_PATHWAY	55	0.606496	1.98608	0	0.0149667	0.37
	GOBP_CELLULAR_EXTRAVASATION	73	0.586985	1.98583	0	0.014852	0.371
	GOBP_INTERLEUKIN_6_PRODUCTION	160	0.536621	1.98582	0	0.0146813	0.371
	GOBP_POSITIVE_REGULATION_OF_INTERLEUKIN_6_PRODUCTION	93	0.569033	1.98473	0	0.0147317	0.374
	GOBP_ERK1_AND_ERK2_CASCADE	326	0.458096	1.98391	0	0.01481	0.377
	GOBP_REGULATION_OF_ACTIN_FILAMENT_BASED_PROCESS	352	0.437478	1.98306	0	0.0148016	0.379
	GOBP_NEGATIVE_REGULATION_OF_LEUKOCYTE_MEDIATED_IMMUNITY	68	0.621093	1.983	0	0.0146389	0.379
	GOBP_ACTOMYOSIN_STRUCTURE_ORGANIZATION	195	0.480035	1.98182	0	0.014517	0.381
	GOBP_REGULATION_OF_CELLULAR_EXTRAVASATION	41	0.599765	1.98045	0	0.0145976	0.383
	GOBP_ACTIN_FILAMENT_BASED_MOVEMENT	125	0.480167	1.97755	0	0.0148152	0.39
	GOBP_LYTIC_VACUOLE_ORGANIZATION	88	0.542214	1.97277	0	0.0159157	0.407
	GOBP_CELL_MATRIX_ADHESION	226	0.492877	1.96979	0	0.0159899	0.411
	GOBP_REGULATION_OF_MYELOID_LEUKOCYTE_DIFFERENTIATION	114	0.524121	1.96968	0	0.015887	0.411
	GOBP_POSITIVE_REGULATION_OF_NF_KAPPAB_TRANSCRIPTION_FACTOR_ACTIVITY	157	0.482595	1.96893	0	0.0159686	0.415
	GOBP_CELL_SUBSTRATE_ADHESION	337	0.486456	1.96832	0	0.0159194	0.417
	GOBP_MEMBRANE_RAFT_ORGANIZATION	24	0.685844	1.9674	0	0.0159354	0.418
	GOBP_RENAL_FILTRATION	25	0.704164	1.96698	0	0.0158261	0.418
	GOBP_POSITIVE_REGULATION_OF_CELL_ADHESION	462	0.487822	1.96455	0	0.0159416	0.426
	GOBP_REGULATION_OF_PROTEIN_AUTOPHOSPHORYLATION	40	0.58804	1.96334	0	0.0161438	0.434
	GOBP_REGULATION_OF_NIK_NF_KAPPAB_SIGNALING	107	0.510432	1.9607	0	0.0166097	0.441
	GOBP_REGULATION_OF_ACTIN_FILAMENT_ORGANIZATION	236	0.447891	1.95941	0	0.0166788	0.446
	GOBP_REGULATION_OF_COAGULATION	72	0.54892	1.95854	0	0.0166191	0.449
	GOBP_CYTOKINE_PRODUCTION_INVOLVED_IN_INFLAMMATORY_RESPONSE	71	0.532966	1.95261	0	0.0177739	0.465
	GOBP_RECEPTOR_MEDIATED_ENDOCYTOSIS	250	0.443946	1.9523	0	0.0176455	0.465
	GOBP_NEGATIVE_REGULATION_OF_INTERLEUKIN_1_PRODUCTION	50	0.538537	1.95216	0	0.0173995	0.467
	GOBP_REGULATION_OF_TYPE_2_IMMUNE_RESPONSE	32	0.642712	1.94964	0	0.0178872	0.473
	GOBP_NEGATIVE_REGULATION_OF_COAGULATION	52	0.590674	1.94654	0	0.0179211	0.485
	GOBP_CELLULAR_RESPONSE_TO_CAMP	52	0.533845	1.94526	0	0.0178152	0.495
	GOBP_POSITIVE_REGULATION_OF_MAPK_CASCADE	471	0.432469	1.94346	0	0.0179388	0.5
	GOBP_BIOLOGICAL_PROCESS_INVOLVED_IN_INTERACTION_WITH_HOST	189	0.45506	1.9433	0	0.0178154	0.5
	GOBP_REGULATION_OF_MEMBRANE_PROTEIN_ECTODOMAIN_PROTEOLYSIS	23	0.657173	1.93996	0	0.0184914	0.511
	GOBP_REGULATION_OF_ACTIN_FILAMENT_BUNDLE_ASSEMBLY	101	0.500692	1.93994	0	0.0183502	0.511
	GOBP_RESPONSE_TO_CAMP	87	0.489024	1.93986	0	0.0182112	0.511
	GOBP_POSITIVE_REGULATION_OF_CELL_SUBSTRATE_JUNCTION_ORGANIZATION	31	0.643527	1.93852	0	0.0182684	0.514
	GOBP_POSITIVE_REGULATION_OF_JNK_CASCADE	93	0.509318	1.93822	0	0.0181737	0.514
	GOBP_ANTIBACTERIAL_HUMORAL_RESPONSE	50	0.571156	1.93762	0	0.018253	0.517
	GOBP_TOLL_LIKE_RECEPTOR_3_SIGNALING_PATHWAY	18	0.712809	1.93757	0	0.0181275	0.517
	GOBP_PROTEIN_LOCALIZATION_TO_PLASMA_MEMBRANE	270	0.447969	1.93721	0	0.0180284	0.517
	GOBP_NIK_NF_KAPPAB_SIGNALING	138	0.49253	1.93524	0	0.0179881	0.525
	GOBP_POSITIVE_REGULATION_OF_NITRIC_OXIDE_METABOLIC_PROCESS	43	0.561543	1.93522	0	0.0178706	0.525
	GOBP_INTERLEUKIN_8_PRODUCTION	95	0.49545	1.934	0	0.0177427	0.527
	GOBP_POSITIVE_REGULATION_OF_I_KAPPAB_KINASE_NF_KAPPAB_SIGNALING	181	0.466522	1.93059	0	0.0181296	0.536
	GOBP_MYELOID_LEUKOCYTE_DIFFERENTIATION	216	0.478134	1.93001	0	0.0180725	0.536
	GOBP_POSITIVE_REGULATION_OF_PROTEIN_LOCALIZATION_TO_CELL_SURFACE	18	0.651196	1.92994	0	0.0179782	0.537
	GOBP_REGULATION_OF_ENDOCYTOSIS	212	0.445082	1.92648	0	0.0185087	0.553
	GOBP_MEMBRANE_PROTEIN_PROTEOLYSIS	57	0.534753	1.92626	0	0.0184327	0.554
	GOBP_NEGATIVE_REGULATION_OF_IMMUNE_SYSTEM_PROCESS	456	0.472657	1.91601	0	0.0198751	0.594
	GOBP_NEGATIVE_REGULATION_OF_SMOOTH_MUSCLE_CELL_PROLIFERATION	69	0.506242	1.91383	0	0.0201911	0.601
	GOBP_ACTIN_FILAMENT_ORGANIZATION	399	0.42383	1.91321	0	0.0199667	0.604
	GOBP_SURFACTANT_HOMEOSTASIS	15	0.712058	1.91319	0	0.0198493	0.604
	GOBP_POSITIVE_REGULATION_OF_EPITHELIAL_CELL_MIGRATION	166	0.476287	1.913	0	0.0197779	0.605
	GOBP_ACTIN_FILAMENT_POLYMERIZATION	144	0.464821	1.9112	0	0.0198613	0.611
	GOBP_POSITIVE_REGULATION_OF_CHEMOTAXIS	137	0.505964	1.91075	0	0.0198478	0.612
	GOBP_LEUKOTRIENE_BIOSYNTHETIC_PROCESS	19	0.747548	1.91026	0	0.019858	0.613
	GOBP_REGULATION_OF_CELL_MATRIX_ADHESION	116	0.497812	1.90943	0	0.0198059	0.614
	GOBP_POSITIVE_REGULATION_OF_CELL_MATRIX_ADHESION	55	0.566668	1.90889	0	0.0198755	0.618
	GOBP_REGULATION_OF_SYSTEMIC_ARTERIAL_BLOOD_PRESSURE_BY_HORMONE	39	0.558542	1.90835	0	0.0198595	0.621
	GOBP_REGULATION_OF_RESPONSE_TO_BIOTIC_STIMULUS	435	0.449173	1.90789	0	0.0197373	0.622
	GOBP_REGULATION_OF_SMALL_GTPASE_MEDIATED_SIGNAL_TRANSDUCTION	278	0.435597	1.90732	0	0.0198158	0.624
	GOBP_MEMBRANE_DOCKING	82	0.479851	1.90563	0	0.0199182	0.631
	GOBP_REGULATION_OF_BLOOD_PRESSURE	179	0.453594	1.90467	0	0.020037	0.633
	GOBP_GLYCOLIPID_CATABOLIC_PROCESS	16	0.699332	1.90389	0	0.0201236	0.638
	GOBP_CYTOKINE_MEDIATED_SIGNALING_PATHWAY	460	0.462751	1.90382	0	0.0200351	0.638
	GOBP_REGULATION_OF_RAS_PROTEIN_SIGNAL_TRANSDUCTION	173	0.448295	1.90354	0	0.0199985	0.638
	GOBP_POSITIVE_REGULATION_OF_CHOLESTEROL_EFFLUX	27	0.614357	1.90197	0	0.0202912	0.644
	GOBP_STRESS_ACTIVATED_PROTEIN_KINASE_SIGNALING_CASCADE	235	0.422465	1.90196	0	0.0201855	0.644
	GOBP_POSITIVE_REGULATION_OF_DEFENSE_RESPONSE	411	0.457982	1.90017	0	0.02033	0.651
	GOBP_OSTEOCLAST_DIFFERENTIATION	95	0.522857	1.89845	0	0.0205787	0.658
	GOBP_CALCIUM_MEDIATED_SIGNALING	175	0.453649	1.89767	0	0.0206648	0.66
	GOBP_CELL_CHEMOTAXIS	291	0.476877	1.89736	0	0.0206294	0.66
	GOBP_LEUKOTRIENE_METABOLIC_PROCESS	32	0.621514	1.89722	0	0.0205592	0.66
	GOBP_AMINOGLYCAN_METABOLIC_PROCESS	119	0.485649	1.8951	0	0.0210261	0.668
	GOBP_STRESS_FIBER_ASSEMBLY	105	0.497213	1.89482	0	0.0210015	0.668
	GOBP_ACTIVATION_OF_INNATE_IMMUNE_RESPONSE	213	0.470413	1.89462	0	0.0209504	0.669
	GOBP_ACTIN_FILAMENT_BUNDLE_ORGANIZATION	156	0.462065	1.89458	0	0.020859	0.67
	GOBP_NEGATIVE_REGULATION_OF_MYELOID_LEUKOCYTE_DIFFERENTIATION	50	0.568395	1.89438	0	0.0208184	0.67
	GOBP_NEGATIVE_REGULATION_OF_ENDOCYTOSIS	56	0.517721	1.89265	0	0.0209517	0.677
	GOBP_POSITIVE_REGULATION_OF_LIPID_BIOSYNTHETIC_PROCESS	79	0.481889	1.89213	0	0.0209147	0.679
	GOBP_REGULATION_OF_CHEMOTAXIS	217	0.476256	1.89149	0	0.0210095	0.68
	GOBP_POSITIVE_REGULATION_OF_TYPE_2_IMMUNE_RESPONSE	18	0.73038	1.88825	0	0.0218014	0.691
	GOBP_POSITIVE_REGULATION_OF_SUBSTRATE_ADHESION_DEPENDENT_CELL_SPREADING	42	0.580399	1.88583	0	0.0222823	0.699
	GOBP_NEGATIVE_REGULATION_OF_WOUND_HEALING	76	0.507803	1.88444	0	0.0226413	0.702
	GOBP_REGULATION_OF_TOLL_LIKE_RECEPTOR_SIGNALING_PATHWAY	29	0.579531	1.88379	0	0.0224936	0.706
	GOBP_REGULATION_OF_SYSTEMIC_ARTERIAL_BLOOD_PRESSURE_MEDIATED_BY_A_CHEMICAL_SIGNAL	48	0.542455	1.88348	0	0.0224956	0.707
	GOBP_STEROID_HORMONE_BIOSYNTHETIC_PROCESS	44	0.54186	1.88126	0	0.0227422	0.717
	GOBP_REGULATION_OF_JNK_CASCADE	135	0.445522	1.88075	0	0.0226809	0.718
	GOBP_PLASMINOGEN_ACTIVATION	24	0.642796	1.88074	0	0.0225842	0.718
	GOBP_POSITIVE_REGULATION_OF_LIPID_METABOLIC_PROCESS	139	0.448916	1.87894	0	0.0226943	0.73
	GOBP_REGULATION_OF_RESPONSE_TO_CYTOKINE_STIMULUS	164	0.448175	1.87635	0	0.0231975	0.739
	GOBP_LEUKOCYTE_ADHESION_TO_VASCULAR_ENDOTHELIAL_CELL	56	0.520434	1.8763	0	0.0231079	0.739
	GOBP_INTERFERON_MEDIATED_SIGNALING_PATHWAY	92	0.5229	1.87516	0	0.023204	0.741
	GOBP_REGULATION_OF_SYSTEMIC_ARTERIAL_BLOOD_PRESSURE_BY_RENIN_ANGIOTENSIN	25	0.647765	1.87316	0	0.0232736	0.749
	GOBP_I_KAPPAB_PHOSPHORYLATION	21	0.644546	1.87275	0	0.0232522	0.749
	GOBP_MEMBRANE_DEPOLARIZATION	72	0.475081	1.86995	0	0.0239307	0.752
	GOBP_REGULATION_OF_BONE_MINERALIZATION	72	0.476565	1.86706	0	0.0242285	0.759
	GOBP_POSITIVE_REGULATION_OF_PHAGOCYTOSIS	71	0.596364	1.86391	0	0.024848	0.768
	GOBP_JNK_CASCADE	164	0.432958	1.8639	0	0.0247482	0.768
	GOBP_REGULATION_OF_STRESS_ACTIVATED_PROTEIN_KINASE_SIGNALING_CASCADE	190	0.42133	1.86155	0	0.0249322	0.775
	GOBP_PODOSOME_ASSEMBLY	20	0.669181	1.8591	0	0.0254891	0.776
	GOBP_POSITIVE_REGULATION_OF_PHOSPHATASE_ACTIVITY	34	0.599499	1.85764	0	0.0256114	0.787
	GOBP_REGULATION_OF_ENDOTHELIAL_CELL_MIGRATION	212	0.436996	1.85733	0	0.0256048	0.788
	GOBP_RESPONSE_TO_MURAMYL_DIPEPTIDE	18	0.68729	1.85539	0	0.0260441	0.794
	GOBP_POSITIVE_REGULATION_OF_ENDOTHELIAL_CELL_MIGRATION	122	0.466272	1.85458	0	0.0260588	0.795
	GOBP_REGULATION_OF_SYSTEMIC_ARTERIAL_BLOOD_PRESSURE	89	0.476275	1.85233	0	0.0264575	0.798
	GOBP_POSITIVE_REGULATION_OF_PROTEIN_LOCALIZATION_TO_CELL_PERIPHERY	65	0.49071	1.85046	0	0.0267372	0.804
	GOBP_POSITIVE_REGULATION_OF_STRESS_FIBER_ASSEMBLY	48	0.53013	1.85019	0	0.0267549	0.806
	GOBP_NEGATIVE_REGULATION_OF_RESPONSE_TO_EXTERNAL_STIMULUS	416	0.41008	1.84942	0	0.02679	0.807
	GOBP_MULTICELLULAR_ORGANISMAL_LEVEL_CHEMICAL_HOMEOSTASIS	54	0.536766	1.84751	0	0.0269816	0.811
	GOBP_POSITIVE_REGULATION_OF_PHOSPHATIDYLINOSITOL_3_KINASE_SIGNALING	80	0.494375	1.84418	0	0.0276641	0.823
	GOBP_ZYMOGEN_ACTIVATION	59	0.509656	1.8438	0	0.0276175	0.823
	GOBP_CHONDROITIN_SULFATE_PROTEOGLYCAN_METABOLIC_PROCESS	34	0.591793	1.84376	0	0.0275409	0.823
	GOBP_PROTEIN_LOCALIZATION_TO_CELL_PERIPHERY	326	0.407799	1.84006	0	0.0280672	0.832
	GOBP_POSITIVE_REGULATION_OF_CYTOSOLIC_CALCIUM_ION_CONCENTRATION	171	0.427179	1.8372	0	0.0287846	0.835
	GOBP_POSITIVE_REGULATION_OF_MYELOID_LEUKOCYTE_DIFFERENTIATION	53	0.513317	1.83514	0	0.029004	0.838
	GOBP_POSITIVE_REGULATION_OF_ENDOCYTOSIS	95	0.467677	1.83512	0	0.0289063	0.838
	GOBP_REGULATION_OF_CELL_MORPHOGENESIS	225	0.402899	1.83246	0	0.0292679	0.843
	GOBP_VACUOLE_ORGANIZATION	193	0.442031	1.83204	0	0.029287	0.845
	GOBP_REGULATION_OF_CALCIUM_ION_TRANSPORT	247	0.417842	1.83118	0	0.0294313	0.848
	GOBP_ACTIN_POLYMERIZATION_OR_DEPOLYMERIZATION	170	0.438503	1.82961	0	0.02984	0.852
	GOBP_POSITIVE_REGULATION_OF_MONOATOMIC_ION_TRANSPORT	218	0.406406	1.82714	0	0.0302397	0.853
	GOBP_NEGATIVE_REGULATION_OF_MAPK_CASCADE	172	0.402629	1.81959	0	0.0318486	0.876
	GOBP_REGULATION_OF_GTPASE_ACTIVITY	336	0.402947	1.81746	0	0.0320984	0.88
	GOBP_HORMONE_BIOSYNTHETIC_PROCESS	67	0.478519	1.81381	0	0.0325293	0.893
	GOBP_NEGATIVE_REGULATION_OF_CYTOKINE_PRODUCTION	334	0.410809	1.81366	0	0.0324623	0.893
	GOBP_MACROPHAGE_ACTIVATION_INVOLVED_IN_IMMUNE_RESPONSE	19	0.751781	1.80978	0	0.0327642	0.9
	GOBP_REGULATION_OF_METAL_ION_TRANSPORT	398	0.389327	1.80956	0	0.0325333	0.9
	GOBP_BIOLOGICAL_PROCESS_INVOLVED_IN_SYMBIOTIC_INTERACTION	293	0.395775	1.80632	0	0.0330374	0.906
	GOBP_NEGATIVE_REGULATION_OF_MAP_KINASE_ACTIVITY	58	0.47303	1.80544	0	0.0328408	0.908
	GOBP_NEGATIVE_REGULATION_OF_RESPONSE_TO_BIOTIC_STIMULUS	119	0.455445	1.80514	0	0.0328734	0.908
	GOBP_SECOND_MESSENGER_MEDIATED_SIGNALING	271	0.398634	1.8032	0	0.0332623	0.912
	GOBP_CYTOSOLIC_PATTERN_RECOGNITION_RECEPTOR_SIGNALING_PATHWAY	85	0.481193	1.79994	0	0.033645	0.917
	GOBP_VIRAL_LIFE_CYCLE	295	0.3957	1.79959	0	0.0335928	0.917
	GOBP_NEGATIVE_REGULATION_OF_CELL_ADHESION	295	0.410678	1.79928	0	0.0335945	0.918
	GOBP_POSITIVE_REGULATION_OF_PEPTIDASE_ACTIVITY	174	0.402308	1.79857	0	0.0336416	0.918
	GOBP_NEGATIVE_REGULATION_OF_RESPONSE_TO_WOUNDING	90	0.450565	1.79388	0	0.0345373	0.924
	GOBP_REGULATION_OF_MYELOID_CELL_DIFFERENTIATION	184	0.415717	1.78135	0	0.0365616	0.941
	GOBP_NEGATIVE_REGULATION_OF_JNK_CASCADE	36	0.502459	1.77754	0	0.0366552	0.944
	GOBP_LIPID_LOCALIZATION	459	0.366199	1.77714	0	0.0367173	0.944
	GOBP_NEGATIVE_REGULATION_OF_ERK1_AND_ERK2_CASCADE	74	0.437814	1.77418	0	0.0371815	0.947
	GOBP_SMALL_GTPASE_MEDIATED_SIGNAL_TRANSDUCTION	455	0.379205	1.77138	0	0.0374751	0.949
	GOBP_CALCIUM_ION_TRANSPORT	418	0.37985	1.76918	0	0.0377837	0.955
	GOBP_VASOCONSTRICTION	77	0.451535	1.76916	0	0.0376291	0.955
	GOBP_PLASMA_MEMBRANE_ORGANIZATION	151	0.420371	1.76794	0	0.0377431	0.957
	GOBP_POSITIVE_REGULATION_OF_KINASE_ACTIVITY	391	0.364939	1.76513	0	0.0379824	0.958
	GOBP_ENDOCRINE_PROCESS	90	0.432224	1.75833	0	0.0398942	0.967
	GOBP_CARBOHYDRATE_TRANSMEMBRANE_TRANSPORT	120	0.392099	1.75264	0	0.040759	0.972
	GOBP_PROTEIN_PROCESSING	233	0.388902	1.75076	0	0.0408531	0.972
	GOBP_CARBOHYDRATE_TRANSPORT	141	0.388712	1.74159	0	0.0431458	0.981
	GOBP_LIPID_HOMEOSTASIS	160	0.392106	1.73909	0	0.0436213	0.984
	GOBP_PROTEIN_KINASE_B_SIGNALING	196	0.392189	1.73903	0	0.0435488	0.984
	GOBP_CELLULAR_RESPONSE_TO_OSMOTIC_STRESS	47	0.459898	1.73784	0	0.043817	0.984
	GOBP_REGULATION_OF_PEPTIDASE_ACTIVITY	393	0.373342	1.73709	0	0.0440193	0.984
	GOBP_REGULATION_OF_TUBE_SIZE	135	0.408466	1.72786	0	0.0461277	0.99
	GOBP_NEGATIVE_REGULATION_OF_PHOSPHORUS_METABOLIC_PROCESS	397	0.351195	1.72604	0	0.0464129	0.99
	GOBP_LIPID_CATABOLIC_PROCESS	303	0.376763	1.71595	0	0.0479606	0.992
	GOBP_POSITIVE_REGULATION_OF_PROTEOLYSIS	340	0.356	1.71567	0	0.0479923	0.992
	GOBP_MEMBRANE_FUSION	158	0.37371	1.71288	0	0.0484296	0.992
	GOBP_MUSCLE_ADAPTATION	107	0.394706	1.70957	0	0.049487	0.992
	GOBP_REGULATION_OF_LIPID_METABOLIC_PROCESS	315	0.356889	1.69901	0	0.0519837	0.994
	GOBP_CELLULAR_RESPONSE_TO_PEPTIDE	363	0.347797	1.69783	0	0.052314	0.995
	GOBP_NEGATIVE_REGULATION_OF_TRANSPORT	456	0.346882	1.69101	0	0.0535472	0.997
	GOBP_RESPONSE_TO_PURINE_CONTAINING_COMPOUND	139	0.385103	1.69094	0	0.053489	0.997
	GOBP_REGULATION_OF_CARBOHYDRATE_METABOLIC_PROCESS	169	0.369065	1.68916	0	0.0541292	0.997
	GOBP_PHOSPHOLIPID_TRANSPORT	95	0.411597	1.68574	0	0.0547982	0.998
	GOBP_PEPTIDYL_TYROSINE_MODIFICATION	360	0.37085	1.68523	0	0.0549603	0.998
	GOBP_REGULATION_OF_MONOATOMIC_CATION_TRANSMEMBRANE_TRANSPORT	324	0.353311	1.67715	0	0.0570197	0.998
	GOBP_NEGATIVE_REGULATION_OF_PHOSPHORYLATION	348	0.338935	1.67269	0	0.0582902	0.998
	GOBP_RESPONSE_TO_PEPTIDE	493	0.331908	1.67023	0	0.0587985	0.998
	GOBP_BODY_FLUID_SECRETION	86	0.407371	1.65597	0	0.0629726	0.998
	GOBP_REGULATION_OF_MAP_KINASE_ACTIVITY	183	0.368477	1.65245	0	0.0639373	0.998
	GOBP_REGULATION_OF_TRANSPORTER_ACTIVITY	296	0.347379	1.65223	0	0.0636934	0.998
	GOBP_POSITIVE_REGULATION_OF_PROTEIN_SERINE_THREONINE_KINASE_ACTIVITY	171	0.36938	1.64659	0	0.0649389	0.999
	GOBP_INTRACELLULAR_RECEPTOR_SIGNALING_PATHWAY	275	0.34307	1.64096	0	0.0666309	1
	GOBP_VIRAL_PROCESS	396	0.339826	1.64078	0	0.066561	1
	GOBP_REGULATION_OF_LIPID_LOCALIZATION	171	0.359063	1.64001	0	0.0665787	1
	GOBP_MUSCLE_SYSTEM_PROCESS	420	0.338268	1.63816	0	0.0668223	1
	GOBP_REGULATION_OF_MONOATOMIC_ION_TRANSMEMBRANE_TRANSPORT	451	0.335544	1.63439	0	0.0679402	1
	GOBP_MONOCARBOXYLIC_ACID_TRANSPORT	166	0.356074	1.62712	0	0.0698494	1
	GOBP_REGULATION_OF_MUSCLE_SYSTEM_PROCESS	230	0.337132	1.58671	0	0.0822588	1
	GOBP_RESPONSE_TO_REACTIVE_OXYGEN_SPECIES	188	0.331245	1.58076	0	0.0837426	1
	GOBP_CELLULAR_RESPONSE_TO_CHEMICAL_STRESS	323	0.305786	1.57726	0	0.0844628	1
	GOBP_REGULATION_OF_SMALL_MOLECULE_METABOLIC_PROCESS	304	0.310917	1.55318	0	0.0938693	1
	GOBP_POSITIVE_REGULATION_OF_SMALL_MOLECULE_METABOLIC_PROCESS	135	0.331513	1.5089	0	0.109856	1
	GOBP_REGULATION_OF_PROTEIN_SERINE_THREONINE_KINASE_ACTIVITY	337	0.294197	1.49031	0.00178891	0.11632	1
	GOBP_POSITIVE_REGULATION_OF_CYSTEINE_TYPE_ENDOPEPTIDASE_ACTIVITY	136	0.3807	1.67008	0.0018018	0.0587047	0.998
	GOBP_DEPHOSPHORYLATION	292	0.314818	1.51194	0.00180505	0.109447	1
	GOBP_REGULATION_OF_PHOSPHOLIPID_BIOSYNTHETIC_PROCESS	16	0.628823	1.82243	0.00180832	0.0310186	0.866
	GOBP_POSITIVE_REGULATION_OF_TRANSPORTER_ACTIVITY	114	0.383095	1.68134	0.00180832	0.0560369	0.998
	GOBP_HORMONE_METABOLIC_PROCESS	236	0.398848	1.78323	0.00181159	0.0363664	0.938
	GOBP_RESPONSE_TO_ALCOHOL	248	0.330359	1.6048	0.00181159	0.0768134	1
	GOBP_RESPONSE_TO_PEPTIDE_HORMONE	406	0.306769	1.54633	0.00181488	0.0959069	1
	GOBP_NEGATIVE_REGULATION_OF_HYDROLASE_ACTIVITY	314	0.342575	1.61285	0.00181818	0.0745858	1
	GOBP_REGULATION_OF_CYTOSKELETON_ORGANIZATION	465	0.323614	1.58251	0.00182482	0.0830744	1
	GOBP_REGULATION_OF_ANATOMICAL_STRUCTURE_SIZE	449	0.332093	1.59936	0.00182815	0.0787058	1
	GOBP_RESPONSE_TO_STEROID_HORMONE	315	0.321119	1.58397	0.00183824	0.0828328	1
	GOBP_VESICLE_ORGANIZATION	330	0.380991	1.78359	0.00184502	0.0364195	0.938
	GOBP_ERBB_SIGNALING_PATHWAY	123	0.426594	1.77939	0.00184502	0.0366074	0.943
	GOBP_NEGATIVE_REGULATION_OF_PROTEOLYSIS	302	0.356843	1.66496	0.00184502	0.0603575	0.998
	GOBP_TISSUE_HOMEOSTASIS	240	0.426424	1.91718	0.00184843	0.0197263	0.592
	GOBP_NEGATIVE_REGULATION_OF_EPITHELIAL_CELL_APOPTOTIC_PROCESS	62	0.430683	1.70954	0.00184843	0.0494167	0.992
	GOBP_CARDIOCYTE_DIFFERENTIATION	149	0.412512	1.75662	0.00185185	0.0400464	0.968
	GOBP_RESPONSE_TO_HYDROGEN_PEROXIDE	118	0.358225	1.60683	0.00185185	0.0761513	1
	GOBP_REGULATION_OF_PROTEIN_LOCALIZATION_TO_PLASMA_MEMBRANE	98	0.512774	1.94778	0.00185529	0.0179035	0.481
	GOBP_REGULATION_OF_LIPID_CATABOLIC_PROCESS	55	0.454835	1.70016	0.00185874	0.0518767	0.994
	GOBP_ACTIVATION_OF_PROTEIN_KINASE_ACTIVITY	104	0.372865	1.6348	0.00185874	0.0678689	1
	GOBP_POSITIVE_REGULATION_OF_SUPRAMOLECULAR_FIBER_ORGANIZATION	159	0.355491	1.57432	0.00185874	0.0854333	1
	GOBP_REGULATION_OF_PROTEIN_LOCALIZATION_TO_MEMBRANE	154	0.424906	1.83625	0.00186567	0.0289314	0.836
	GOBP_PHOSPHATIDYLCHOLINE_METABOLIC_PROCESS	70	0.444471	1.703	0.00186567	0.0510577	0.994
	GOBP_REGULATION_OF_SUPRAMOLECULAR_FIBER_ORGANIZATION	336	0.359055	1.68586	0.00186567	0.0549145	0.998
	GOBP_REGULATION_OF_BIOMINERAL_TISSUE_DEVELOPMENT	92	0.429529	1.72242	0.00186916	0.0473063	0.99
	GOBP_CALCIUM_ION_TRANSMEMBRANE_TRANSPORT	329	0.360132	1.67185	0.00186916	0.0584321	0.998
	GOBP_REACTIVE_OXYGEN_SPECIES_METABOLIC_PROCESS	219	0.349937	1.63395	0.00186916	0.0680944	1
	GOBP_ENDOLYSOSOMAL_TOLL_LIKE_RECEPTOR_SIGNALING_PATHWAY	37	0.613055	1.95229	0.00187617	0.0174921	0.465
	GOBP_POSITIVE_REGULATION_OF_RESPONSE_TO_BIOTIC_STIMULUS	304	0.441584	1.84646	0.00187617	0.0271936	0.816
	GOBP_NEGATIVE_REGULATION_OF_SECRETION	168	0.370545	1.6606	0.00187617	0.06144	0.998
	GOBP_PARTURITION	15	0.682595	1.91955	0.0018797	0.0193631	0.585
	GOBP_ORGANIC_HYDROXY_COMPOUND_TRANSPORT	280	0.316663	1.51126	0.0018797	0.109572	1
	GOBP_TRANSEPITHELIAL_TRANSPORT	34	0.565073	1.92533	0.00188324	0.0185574	0.562
	GOBP_REGULATION_OF_PROTEIN_LOCALIZATION_TO_CELL_PERIPHERY	121	0.447676	1.81557	0.00188324	0.0326946	0.888
	GOBP_GLUCOSE_IMPORT	69	0.438764	1.76916	0.00188324	0.0377105	0.955
	GOBP_ORGANELLE_MEMBRANE_FUSION	112	0.409156	1.75164	0.00188324	0.0408754	0.972
	GOBP_POSITIVE_REGULATION_OF_DNA_BINDING_TRANSCRIPTION_FACTOR_ACTIVITY	259	0.343165	1.59601	0.00188324	0.0797619	1
	GOBP_REGULATION_OF_DNA_BINDING_TRANSCRIPTION_FACTOR_ACTIVITY	438	0.311625	1.55276	0.00188324	0.0938246	1
	GOBP_PROTEIN_MATURATION	296	0.33898	1.60163	0.00188679	0.0780595	1
	GOBP_POSITIVE_REGULATION_OF_PROTEIN_LOCALIZATION_TO_MEMBRANE	88	0.452729	1.82603	0.00189036	0.0302811	0.857
	GOBP_LIPID_STORAGE	79	0.464533	1.79529	0.00189036	0.0344249	0.922
	GOBP_REGULATION_OF_PROTEIN_BINDING	195	0.351749	1.60845	0.00189036	0.0757431	1
	GOBP_MEMBRANE_INVAGINATION	64	0.55165	1.9944	0.00189394	0.0149381	0.344
	GOBP_EPITHELIAL_CELL_DEVELOPMENT	207	0.42974	1.84375	0.00189394	0.0274436	0.823
	GOBP_REGULATION_OF_LIPID_BIOSYNTHETIC_PROCESS	171	0.361408	1.63565	0.00189394	0.0676626	1
	GOBP_MUCOPOLYSACCHARIDE_METABOLIC_PROCESS	90	0.477858	1.77236	0.00189753	0.0372318	0.949
	GOBP_VASCULAR_PROCESS_IN_CIRCULATORY_SYSTEM	253	0.382099	1.71933	0.00189753	0.0474141	0.99
	GOBP_THYROID_HORMONE_METABOLIC_PROCESS	26	0.574831	1.86586	0.00190114	0.0244651	0.761
	GOBP_REGULATION_OF_INNATE_IMMUNE_RESPONSE	349	0.44939	1.86233	0.00190114	0.0250127	0.773
	GOBP_OLIGOSACCHARIDE_METABOLIC_PROCESS	68	0.475358	1.82556	0.00190114	0.0303219	0.858
	GOBP_VESICLE_MEDIATED_TRANSPORT_TO_THE_PLASMA_MEMBRANE	131	0.395436	1.68706	0.00190114	0.0547438	0.997
	GOBP_RHO_PROTEIN_SIGNAL_TRANSDUCTION	119	0.487243	1.9102	0.00190476	0.019755	0.613
	GOBP_LUNG_MORPHOGENESIS	51	0.525273	1.82746	0.0019084	0.030212	0.852
	GOBP_REGULATION_OF_CELL_JUNCTION_ASSEMBLY	200	0.40135	1.72001	0.0019084	0.0472176	0.99
	GOBP_RAS_PROTEIN_SIGNAL_TRANSDUCTION	316	0.371719	1.69506	0.0019084	0.0528785	0.997
	GOBP_POSITIVE_REGULATION_OF_PATTERN_RECOGNITION_RECEPTOR_SIGNALING_PATHWAY	43	0.618079	1.97049	0.00191205	0.0160269	0.41
	GOBP_REGULATION_OF_RESPONSE_TO_WOUNDING	161	0.429164	1.78948	0.00191205	0.0354137	0.93
	GOBP_POSITIVE_REGULATION_OF_GTPASE_ACTIVITY	250	0.407207	1.76521	0.00191205	0.0380274	0.958
	GOBP_AMYLOID_PRECURSOR_PROTEIN_CATABOLIC_PROCESS	66	0.422676	1.72954	0.00191205	0.0458567	0.988
	GOBP_NEUTROPHIL_MEDIATED_IMMUNITY	36	0.617821	1.94714	0.00191571	0.0178574	0.482
	GOBP_INNATE_IMMUNE_RESPONSE_ACTIVATING_CELL_SURFACE_RECEPTOR_SIGNALING_PATHWAY	76	0.5367	1.92437	0.00191939	0.0186087	0.566
	GOBP_REGULATION_OF_BONE_REMODELING	47	0.524388	1.83302	0.00191939	0.0291523	0.842
	GOBP_REGULATION_OF_TISSUE_REMODELING	81	0.494438	1.89964	0.00192678	0.0203585	0.653
	GOBP_REGULATION_OF_WOUND_HEALING	130	0.4668	1.83444	0.00192678	0.0288714	0.838
	GOBP_REGULATION_OF_MEMBRANE_DEPOLARIZATION	45	0.475849	1.75711	0.00192678	0.0401218	0.967
	GOBP_REGULATION_OF_VASCULATURE_DEVELOPMENT	318	0.447535	1.92456	0.0019305	0.018631	0.566
	GOBP_RESPONSE_TO_MOLECULE_OF_BACTERIAL_ORIGIN	337	0.477816	1.92718	0.00193424	0.0183948	0.545
	GOBP_RESPONSE_TO_ISCHEMIA	53	0.489443	1.78333	0.00193424	0.0364151	0.938
	GOBP_NEGATIVE_REGULATION_OF_DEFENSE_RESPONSE	261	0.402604	1.72419	0.00193424	0.0469577	0.99
	GOBP_ENDOTHELIAL_CELL_MIGRATION	260	0.424703	1.81509	0.00193798	0.0327422	0.89
	GOBP_TISSUE_MIGRATION	352	0.401548	1.75219	0.00193798	0.0408856	0.972
	GOBP_CELLULAR_RESPONSE_TO_MOLECULE_OF_BACTERIAL_ORIGIN	215	0.517437	1.9795	0.00194175	0.0145872	0.386
	GOBP_APOPTOTIC_CELL_CLEARANCE	46	0.607467	1.94612	0.00194175	0.0177562	0.487
	GOBP_SEMAPHORIN_PLEXIN_SIGNALING_PATHWAY	44	0.588149	1.87811	0.00194175	0.0228305	0.732
	GOBP_ACUTE_INFLAMMATORY_RESPONSE	110	0.470662	1.84134	0.00194175	0.0279384	0.83
	GOBP_CELL_SUBSTRATE_JUNCTION_ORGANIZATION	96	0.545554	1.93237	0.00194553	0.0179581	0.531
	GOBP_TUMOR_NECROSIS_FACTOR_SUPERFAMILY_CYTOKINE_PRODUCTION	180	0.491241	1.88428	0.00194553	0.0225872	0.703
	GOBP_NEGATIVE_REGULATION_OF_IMMUNE_RESPONSE	183	0.495881	1.86577	0.00194553	0.0243942	0.761
	GOBP_POSITIVE_REGULATION_OF_LIPID_LOCALIZATION	108	0.425065	1.74035	0.00194553	0.043454	0.983
	GOBP_LYMPHOCYTE_MIGRATION	111	0.589541	1.99609	0.00194932	0.0150162	0.338
	GOBP_REGULATION_OF_TOLL_LIKE_RECEPTOR_4_SIGNALING_PATHWAY	26	0.661341	1.96479	0.00194932	0.0160195	0.424
	GOBP_INTERLEUKIN_10_PRODUCTION	63	0.579556	1.9357	0.00194932	0.017954	0.521
	GOBP_MYELOID_LEUKOCYTE_MIGRATION	229	0.518561	1.93425	0.00194932	0.0178242	0.527
	GOBP_REGULATION_OF_GLIAL_CELL_MIGRATION	18	0.670606	1.8192	0.00194932	0.0317992	0.877
	GOBP_REGULATION_OF_CALCIUM_ION_TRANSMEMBRANE_TRANSPORT	173	0.3873	1.66915	0.00194932	0.0589659	0.998
	GOBP_REGULATION_OF_BLOOD_CIRCULATION	247	0.357747	1.62564	0.00194932	0.0700906	1
	GOBP_DENDRITIC_CELL_DIFFERENTIATION	46	0.668919	1.93088	0.00195312	0.018203	0.536
	GOBP_REGULATION_OF_LIPOPOLYSACCHARIDE_MEDIATED_SIGNALING_PATHWAY	25	0.611907	1.89356	0.00195312	0.0209456	0.673
	GOBP_REGULATION_OF_INFLAMMATORY_RESPONSE	386	0.444945	1.86944	0.00195312	0.0238526	0.754
	GOBP_REGULATION_OF_VASOCONSTRICTION	59	0.494225	1.84623	0.00195312	0.0271848	0.818
	GOBP_POSITIVE_REGULATION_OF_VIRAL_LIFE_CYCLE	24	0.597165	1.78318	0.00195312	0.0363043	0.939
	GOBP_LEUKOCYTE_CHEMOTAXIS	224	0.507247	1.9117	0.00195695	0.0198843	0.609
	GOBP_REGULATION_OF_EPITHELIAL_CELL_MIGRATION	273	0.438502	1.86949	0.00195695	0.0239472	0.754
	GOBP_CARDIAC_NEURAL_CREST_CELL_DIFFERENTIATION_INVOLVED_IN_HEART_DEVELOPMENT	16	0.675037	1.78875	0.00195695	0.0353872	0.93
	GOBP_VESICLE_DOCKING	62	0.450454	1.76149	0.00196078	0.0389646	0.965
	GOBP_POSITIVE_REGULATION_OF_VASCULATURE_DEVELOPMENT	169	0.476605	1.9142	0.00196464	0.0202303	0.6
	GOBP_NEGATIVE_REGULATION_OF_CYTOKINE_PRODUCTION_INVOLVED_IN_IMMUNE_RESPONSE	35	0.560094	1.80988	0.00196464	0.0329349	0.9
	GOBP_TYPE_2_IMMUNE_RESPONSE	38	0.560811	1.83961	0.0019685	0.0280973	0.832
	GOBP_REGULATION_OF_ACTOMYOSIN_STRUCTURE_ORGANIZATION	98	0.468697	1.80348	0.0019685	0.0332443	0.911
	GOBP_LEUKOCYTE_ACTIVATION_INVOLVED_IN_INFLAMMATORY_RESPONSE	49	0.611208	1.88297	0.00197239	0.0224879	0.709
	GOBP_POSITIVE_REGULATION_OF_MACROPHAGE_ACTIVATION	27	0.624224	1.86707	0.00197239	0.0243278	0.759
	GOBP_RESPONSE_TO_TUMOR_NECROSIS_FACTOR	241	0.419449	1.78013	0.00197239	0.0367176	0.942
	GOBP_REGULATION_OF_LEUKOCYTE_DEGRANULATION	47	0.639432	1.98973	0.00197628	0.0151974	0.359
	GOBP_PHAGOSOME_MATURATION	28	0.685574	1.98189	0.00197628	0.0146748	0.381
	GOBP_LIPOPOLYSACCHARIDE_MEDIATED_SIGNALING_PATHWAY	62	0.593314	1.94956	0.00197628	0.0177511	0.473
	GOBP_FOCAL_ADHESION_ASSEMBLY	81	0.556515	1.98921	0.0019802	0.0149369	0.363
	GOBP_NEGATIVE_REGULATION_OF_NATURAL_KILLER_CELL_MEDIATED_IMMUNITY	21	0.732354	1.93651	0.0019802	0.0180813	0.52
	GOBP_RENAL_SYSTEM_PROCESS_INVOLVED_IN_REGULATION_OF_SYSTEMIC_ARTERIAL_BLOOD_PRESSURE	25	0.633089	1.87428	0.0019802	0.0233475	0.745
	GOBP_REGULATION_OF_PROTEIN_LOCALIZATION_TO_CELL_SURFACE	39	0.536593	1.8532	0.0019802	0.0262622	0.797
	GOBP_POSITIVE_REGULATION_OF_LYMPHOCYTE_MIGRATION	40	0.630498	1.91354	0.00198413	0.0201294	0.601
	GOBP_REGULATION_OF_OSTEOCLAST_DIFFERENTIATION	63	0.553835	1.89328	0.00198413	0.0208996	0.675
	GOBP_DEFENSE_RESPONSE_TO_BACTERIUM	283	0.459262	1.88149	0.00198413	0.0227758	0.717
	GOBP_POSITIVE_REGULATION_OF_INFLAMMATORY_RESPONSE	147	0.557572	2.01405	0.00198807	0.0153431	0.285
	GOBP_IMMUNE_RESPONSE_REGULATING_CELL_SURFACE_RECEPTOR_SIGNALING_PATHWAY_INVOLVED_IN_PHAGOCYTOSIS	25	0.580143	1.81391	0.00198807	0.0327089	0.892
	GOBP_MYELOID_CELL_ACTIVATION_INVOLVED_IN_IMMUNE_RESPONSE	95	0.627275	1.99533	0.00199203	0.0150205	0.34
	GOBP_T_CELL_MIGRATION	67	0.610329	1.94441	0.00199203	0.0178879	0.498
	GOBP_T_CELL_MEDIATED_IMMUNITY	121	0.573687	1.9352	0.00199203	0.0177465	0.525
	GOBP_REGULATION_OF_T_CELL_MIGRATION	45	0.613126	1.90821	0.002	0.0197803	0.621
	GOBP_FC_GAMMA_RECEPTOR_SIGNALING_PATHWAY	32	0.61832	1.88082	0.002	0.022778	0.718
	GOBP_GRANULOCYTE_DIFFERENTIATION	38	0.521809	1.77277	0.002	0.0374425	0.948
	GOBP_ICOSANOID_BIOSYNTHETIC_PROCESS	58	0.511232	1.8437	0.00200401	0.0273601	0.823
	GOBP_RENAL_SYSTEM_VASCULATURE_DEVELOPMENT	32	0.752623	2.00294	0.00200803	0.0151438	0.313
	GOBP_REGULATION_OF_CELL_SUBSTRATE_JUNCTION_ORGANIZATION	64	0.604423	2.04482	0.00201207	0.0157839	0.199
	GOBP_POSITIVE_REGULATION_OF_CELLULAR_EXTRAVASATION	17	0.735946	1.94858	0.00201207	0.0178592	0.476
	GOBP_FC_RECEPTOR_MEDIATED_STIMULATORY_SIGNALING_PATHWAY	31	0.568278	1.7882	0.00201207	0.035258	0.932
	GOBP_POSITIVE_REGULATION_OF_INTERLEUKIN_1_PRODUCTION	71	0.608215	2.00486	0.0020202	0.015192	0.307
	GOBP_PRODUCTION_OF_MOLECULAR_MEDIATOR_INVOLVED_IN_INFLAMMATORY_RESPONSE	97	0.547505	2.00363	0.0020284	0.0151672	0.311
	GOBP_REGULATION_OF_SYSTEMIC_ARTERIAL_BLOOD_PRESSURE_BY_CIRCULATORY_RENIN_ANGIOTENSIN	17	0.694531	1.87624	0.0020284	0.0230306	0.739
	GOBP_RESPONSE_TO_INTERFERON_ALPHA	17	0.754209	1.80972	0.00203252	0.0325947	0.9
	GOBP_POSITIVE_REGULATION_OF_VASOCONSTRICTION	30	0.564739	1.85176	0.00204082	0.0264958	0.799
	GOBP_PHAGOCYTOSIS_RECOGNITION	28	0.620799	1.86715	0.00207469	0.0243816	0.759
	GOBP_RESPONSE_TO_OXYGEN_LEVELS	308	0.317073	1.54974	0.00357782	0.0949801	1
	GOBP_TIGHT_JUNCTION_ORGANIZATION	76	0.436001	1.71597	0.00361664	0.0480344	0.992
	GOBP_REGULATION_OF_CELLULAR_COMPONENT_SIZE	318	0.326004	1.53007	0.00361664	0.101525	1
	GOBP_POSITIVE_REGULATION_OF_MONOATOMIC_ION_TRANSMEMBRANE_TRANSPORT	163	0.379064	1.69189	0.00363636	0.0535721	0.997
	GOBP_REGULATION_OF_RECEPTOR_MEDIATED_ENDOCYTOSIS	116	0.363769	1.56626	0.00363636	0.0886639	1
	GOBP_RESPONSE_TO_CORTICOSTEROID	160	0.346882	1.59663	0.00365631	0.0795314	1
	GOBP_TEMPERATURE_HOMEOSTASIS	173	0.328897	1.53106	0.00365631	0.101078	1
	GOBP_RESPONSE_TO_OSMOTIC_STRESS	84	0.399141	1.68669	0.00366972	0.0547369	0.997
	GOBP_ORGANOPHOSPHATE_ESTER_TRANSPORT	137	0.367636	1.62636	0.00368324	0.0700119	1
	GOBP_REGULATION_OF_CYSTEINE_TYPE_ENDOPEPTIDASE_ACTIVITY	223	0.355203	1.63745	0.00369004	0.0670324	1
	GOBP_RESPIRATORY_SYSTEM_DEVELOPMENT	199	0.370296	1.63072	0.00369686	0.0688097	1
	GOBP_STEROID_METABOLIC_PROCESS	311	0.36708	1.64267	0.0037037	0.0660842	1
	GOBP_MAINTENANCE_OF_LOCATION	319	0.344398	1.61463	0.0037037	0.0739984	1
	GOBP_NEGATIVE_REGULATION_OF_KINASE_ACTIVITY	214	0.32362	1.54427	0.00371058	0.0963674	1
	GOBP_SEMAPHORIN_PLEXIN_SIGNALING_PATHWAY_INVOLVED_IN_NEURON_PROJECTION_GUIDANCE	16	0.672401	1.80867	0.00372439	0.0326021	0.901
	GOBP_RESPONSE_TO_PH	40	0.506139	1.75188	0.00372439	0.0408479	0.972
	GOBP_CELL_CELL_JUNCTION_ORGANIZATION	203	0.41061	1.73844	0.00372439	0.0437167	0.984
	GOBP_INTRACELLULAR_MONOATOMIC_ION_HOMEOSTASIS	477	0.334971	1.6196	0.00372439	0.0722015	1
	GOBP_STRIATED_MUSCLE_CELL_DIFFERENTIATION	271	0.338806	1.57401	0.00373134	0.0854949	1
	GOBP_POSITIVE_REGULATION_OF_DEPHOSPHORYLATION	56	0.502248	1.79168	0.00375235	0.0350792	0.927
	GOBP_REGULATION_OF_RECEPTOR_BINDING	23	0.536825	1.75006	0.00375235	0.0410381	0.972
	GOBP_POSITIVE_REGULATION_OF_CALCIUM_ION_TRANSPORT	122	0.422271	1.69962	0.00375235	0.05195	0.994
	GOBP_GLYCEROLIPID_CATABOLIC_PROCESS	61	0.471335	1.78513	0.0037594	0.0360841	0.937
	GOBP_STEROL_TRANSPORT	131	0.417085	1.75442	0.00377358	0.0406226	0.971
	GOBP_FAT_CELL_DIFFERENTIATION	228	0.371946	1.6802	0.00377358	0.0563601	0.998
	GOBP_HEART_PROCESS	245	0.358902	1.63554	0.00377358	0.0676213	1
	GOBP_ACTIVATION_OF_GTPASE_ACTIVITY	102	0.394857	1.63	0.00377358	0.0690369	1
	GOBP_NEGATIVE_REGULATION_OF_VASCULATURE_DEVELOPMENT	131	0.417691	1.73527	0.00379507	0.0446884	0.985
	GOBP_NEGATIVE_REGULATION_OF_STRESS_ACTIVATED_PROTEIN_KINASE_SIGNALING_CASCADE	46	0.447377	1.72157	0.00379507	0.0473522	0.99
	GOBP_RESPONSE_TO_ORGANOPHOSPHORUS	127	0.38771	1.68205	0.00380228	0.0557801	0.998
	GOBP_FLUID_TRANSPORT	33	0.552568	1.78854	0.00380952	0.0352898	0.931
	GOBP_RESPONSE_TO_CALCIUM_ION	145	0.359834	1.59688	0.00380952	0.079474	1
	GOBP_AMINOGLYCAN_CATABOLIC_PROCESS	32	0.607601	1.91339	0.00381679	0.0200609	0.602
	GOBP_CYTOKINE_PRODUCTION_INVOLVED_IN_IMMUNE_RESPONSE	117	0.529966	1.90663	0.00381679	0.0198164	0.627
	GOBP_POSITIVE_REGULATION_OF_STRESS_ACTIVATED_PROTEIN_KINASE_SIGNALING_CASCADE	127	0.452007	1.81227	0.00381679	0.0326134	0.896
	GOBP_RESPONSE_TO_FLUID_SHEAR_STRESS	32	0.634269	1.9417	0.00382409	0.0181008	0.505
	GOBP_SMOOTH_MUSCLE_CELL_MIGRATION	90	0.445049	1.73198	0.00382409	0.0451896	0.987
	GOBP_MUSCLE_CONTRACTION	329	0.344779	1.62064	0.00383142	0.0716958	1
	GOBP_REGULATION_OF_MUSCLE_CONTRACTION	161	0.337482	1.54455	0.00383142	0.0964703	1
	GOBP_REGULATION_OF_PEPTIDYL_TYROSINE_PHOSPHORYLATION	245	0.372681	1.64131	0.00383877	0.0666301	1
	GOBP_RENAL_WATER_HOMEOSTASIS	23	0.552132	1.67784	0.00384615	0.0568002	0.998
	GOBP_NEUTRAL_LIPID_CATABOLIC_PROCESS	35	0.503756	1.73503	0.00385356	0.044706	0.986
	GOBP_GLOMERULUS_DEVELOPMENT	70	0.579074	1.94639	0.003861	0.0177932	0.486
	GOBP_PEPTIDE_ANTIGEN_ASSEMBLY_WITH_MHC_PROTEIN_COMPLEX	20	0.86317	1.91267	0.003861	0.0197361	0.605
	GOBP_DETECTION_OF_STIMULUS_INVOLVED_IN_SENSORY_PERCEPTION_OF_PAIN	25	0.5366	1.76908	0.003861	0.0375735	0.956
	GOBP_TRANSFORMING_GROWTH_FACTOR_BETA_RECEPTOR_SIGNALING_PATHWAY	212	0.407708	1.7439	0.00386847	0.0425254	0.978
	GOBP_RESPONSE_TO_INTERLEUKIN_1	136	0.456862	1.79253	0.0038835	0.0349374	0.927
	GOBP_ENDOTHELIUM_DEVELOPMENT	138	0.515855	1.95939	0.00389864	0.016548	0.446
	GOBP_REGULATION_OF_LIPID_STORAGE	50	0.497616	1.78863	0.00389864	0.0353365	0.931
	GOBP_RESPONSE_TO_TRANSFORMING_GROWTH_FACTOR_BETA	272	0.41313	1.77098	0.00390625	0.0374578	0.95
	GOBP_NEGATIVE_REGULATION_OF_LEUKOCYTE_PROLIFERATION	93	0.474133	1.7615	0.00390625	0.0390437	0.965
	GOBP_REGULATION_OF_IMMUNE_EFFECTOR_PROCESS	362	0.506942	1.91895	0.00392157	0.0193547	0.585
	GOBP_BLOOD_VESSEL_ENDOTHELIAL_CELL_MIGRATION	164	0.413409	1.73375	0.00392157	0.0448655	0.987
	GOBP_RESPONSE_TO_MACROPHAGE_COLONY_STIMULATING_FACTOR	16	0.693662	1.84992	0.00393701	0.0267311	0.807
	GOBP_NEGATIVE_REGULATION_OF_CELL_KILLING	29	0.681387	1.857	0.00394477	0.0256141	0.789
	GOBP_REGULATION_OF_SENSORY_PERCEPTION	30	0.53591	1.7739	0.00394477	0.0372054	0.947
	GOBP_POSITIVE_REGULATION_OF_LEUKOCYTE_ADHESION_TO_VASCULAR_ENDOTHELIAL_CELL	24	0.676445	1.93927	0.00395257	0.018254	0.513
	GOBP_REGULATION_OF_T_CELL_MEDIATED_IMMUNITY	95	0.568938	1.90193	0.00395257	0.0200809	0.644
	GOBP_NEGATIVE_REGULATION_OF_HEMOPOIESIS	111	0.469096	1.79963	0.00396825	0.0336672	0.917
	GOBP_REGULATION_OF_MACROPHAGE_DERIVED_FOAM_CELL_DIFFERENTIATION	32	0.588484	1.85381	0.00397614	0.0261642	0.796
	GOBP_POSITIVE_REGULATION_OF_TRIGLYCERIDE_METABOLIC_PROCESS	20	0.615188	1.80089	0.00397614	0.0335954	0.916
	GOBP_NEGATIVE_REGULATION_OF_CHEMOTAXIS	66	0.488825	1.76118	0.00397614	0.0390125	0.965
	GOBP_MONOCYTE_CHEMOTAXIS	69	0.613335	1.90173	0.00398406	0.0200477	0.645
	GOBP_REGULATION_OF_PHAGOCYTOSIS	98	0.567839	1.88665	0.00399202	0.0221366	0.697
	GOBP_NEGATIVE_REGULATION_OF_CELL_ACTIVATION	215	0.501202	1.87986	0.00399202	0.0227712	0.727
	GOBP_GLIAL_CELL_ACTIVATION	54	0.603495	1.85791	0.00400802	0.0256244	0.786
	GOBP_PIGMENT_CELL_DIFFERENTIATION	33	0.518884	1.77382	0.00402414	0.0371441	0.947
	GOBP_POSITIVE_REGULATION_OF_FOCAL_ADHESION_ASSEMBLY	26	0.604473	1.80365	0.00403226	0.0332716	0.911
	GOBP_POSITIVE_REGULATION_OF_MACROPHAGE_DERIVED_FOAM_CELL_DIFFERENTIATION	19	0.653852	1.84404	0.0040568	0.027642	0.823
	GOBP_NEGATIVE_REGULATION_OF_ION_TRANSMEMBRANE_TRANSPORTER_ACTIVITY	81	0.44241	1.69901	0.0040568	0.0518982	0.994
	GOBP_NEGATIVE_REGULATION_OF_NITRIC_OXIDE_METABOLIC_PROCESS	16	0.683932	1.77841	0.0041841	0.0365698	0.944
	GOBP_EXTRINSIC_APOPTOTIC_SIGNALING_PATHWAY	219	0.327137	1.53351	0.0053286	0.100115	1
	GOBP_MAINTENANCE_OF_LOCATION_IN_CELL	215	0.358408	1.62624	0.00547445	0.069984	1
	GOBP_REGULATION_OF_ENDOPEPTIDASE_ACTIVITY	320	0.354602	1.64056	0.00548446	0.0664033	1
	GOBP_POSITIVE_REGULATION_OF_TRANSMEMBRANE_TRANSPORT	218	0.330241	1.54938	0.00549451	0.0949304	1
	GOBP_CELLULAR_RESPONSE_TO_PEPTIDE_HORMONE_STIMULUS	293	0.314617	1.51792	0.00549451	0.107225	1
	GOBP_LIVER_MORPHOGENESIS	24	0.567017	1.82325	0.00556586	0.0308285	0.862
	GOBP_REGULATION_OF_MUSCLE_ADAPTATION	83	0.408399	1.66889	0.00558659	0.0589874	0.998
	GOBP_MAINTENANCE_OF_PROTEIN_LOCATION	84	0.375046	1.59417	0.00558659	0.0802477	1
	GOBP_MUSCLE_CELL_DIFFERENTIATION	374	0.34706	1.6393	0.00559702	0.0667779	1
	GOBP_REGULATION_OF_CHOLESTEROL_EFFLUX	50	0.457918	1.75414	0.00562852	0.0405505	0.971
	GOBP_NEGATIVE_REGULATION_OF_ACTIN_FILAMENT_POLYMERIZATION	57	0.465741	1.71729	0.00562852	0.0477336	0.992
	GOBP_NEGATIVE_REGULATION_OF_ACTIN_FILAMENT_DEPOLYMERIZATION	39	0.50003	1.69462	0.00562852	0.0530166	0.997
	GOBP_REGULATION_OF_EPITHELIAL_CELL_APOPTOTIC_PROCESS	106	0.403343	1.67234	0.00562852	0.0583821	0.998
	GOBP_REGULATION_OF_STEROL_TRANSPORT	75	0.432067	1.70721	0.0056391	0.0500017	0.993
	GOBP_GLYCEROLIPID_METABOLIC_PROCESS	354	0.324622	1.53978	0.00564972	0.0976138	1
	GOBP_PHAGOCYTOSIS_ENGULFMENT	48	0.594931	1.92725	0.00566038	0.018498	0.545
	GOBP_INOSITOL_LIPID_MEDIATED_SIGNALING	168	0.409041	1.70575	0.00568182	0.0504004	0.993
	GOBP_ENDOSOMAL_TRANSPORT	213	0.358432	1.58592	0.00568182	0.0823873	1
	GOBP_POSITIVE_REGULATION_OF_PROTEIN_KINASE_B_SIGNALING	111	0.418269	1.67122	0.0056926	0.0584944	0.998
	GOBP_RESPONSE_TO_MECHANICAL_STIMULUS	203	0.372758	1.66687	0.0056926	0.0596664	0.998
	GOBP_POSITIVE_REGULATION_OF_PATHWAY_RESTRICTED_SMAD_PROTEIN_PHOSPHORYLATION	50	0.481417	1.78166	0.00571429	0.036622	0.94
	GOBP_CARDIAC_MUSCLE_CONTRACTION	131	0.368177	1.61137	0.00571429	0.0749602	1
	GOBP_NEGATIVE_REGULATION_OF_INNATE_IMMUNE_RESPONSE	76	0.529134	1.87955	0.00572519	0.0227204	0.728
	GOBP_PROTEIN_LOCALIZATION_TO_CELL_CELL_JUNCTION	21	0.637711	1.80032	0.00572519	0.0335857	0.917
	GOBP_MYELOID_CELL_DIFFERENTIATION	377	0.359482	1.64298	0.00574713	0.0660874	1
	GOBP_REGULATION_OF_SIGNALING_RECEPTOR_ACTIVITY	155	0.351722	1.54038	0.00576923	0.0972994	1
	GOBP_REGULATION_OF_CELL_KILLING	110	0.569044	1.93589	0.00579151	0.0180738	0.521
	GOBP_BLOOD_VESSEL_REMODELING	46	0.481802	1.70346	0.00579151	0.0510208	0.994
	GOBP_CALCIUM_ION_HOMEOSTASIS	303	0.344408	1.58274	0.00579151	0.0831221	1
	GOBP_NEGATIVE_REGULATION_OF_LYMPHOCYTE_MEDIATED_IMMUNITY	56	0.595397	1.90684	0.00580271	0.0198212	0.627
	GOBP_CHOLESTEROL_EFFLUX	68	0.43765	1.72676	0.00580271	0.0463268	0.99
	GOBP_POST_GOLGI_VESICLE_MEDIATED_TRANSPORT	95	0.448735	1.76612	0.00581395	0.0380266	0.958
	GOBP_NEGATIVE_REGULATION_OF_T_CELL_PROLIFERATION	69	0.47677	1.77462	0.00582524	0.0370893	0.946
	GOBP_POSITIVE_REGULATION_OF_AUTOPHAGY	135	0.408856	1.7467	0.00582524	0.0417956	0.976
	GOBP_POSITIVE_REGULATION_OF_PEPTIDYL_TYROSINE_PHOSPHORYLATION	174	0.381394	1.603	0.00582524	0.0775458	1
	GOBP_ACTIN_MEDIATED_CELL_CONTRACTION	99	0.428365	1.75157	0.00583658	0.040818	0.972
	GOBP_CELL_COMMUNICATION_BY_ELECTRICAL_COUPLING_INVOLVED_IN_CARDIAC_CONDUCTION	27	0.56014	1.74701	0.00583658	0.0418603	0.976
	GOBP_POSITIVE_REGULATION_OF_BLOOD_VESSEL_ENDOTHELIAL_CELL_MIGRATION	70	0.455736	1.71876	0.00583658	0.0474659	0.99
	GOBP_PATHWAY_RESTRICTED_SMAD_PROTEIN_PHOSPHORYLATION	66	0.501139	1.84807	0.00584795	0.0268865	0.809
	GOBP_NEGATIVE_REGULATION_OF_TRANSMEMBRANE_TRANSPORT	143	0.348537	1.54765	0.00584795	0.0955702	1
	GOBP_RESPIRATORY_GASEOUS_EXCHANGE_BY_RESPIRATORY_SYSTEM	68	0.44979	1.73299	0.00585938	0.0450097	0.987
	GOBP_DETECTION_OF_OTHER_ORGANISM	18	0.705371	1.77894	0.00587084	0.0365556	0.944
	GOBP_DETECTION_OF_BACTERIUM	15	0.731102	1.81114	0.00589391	0.0328105	0.898
	GOBP_HISTAMINE_TRANSPORT	16	0.634603	1.77702	0.00589391	0.0366918	0.944
	GOBP_LEUKOCYTE_DEGRANULATION	78	0.59543	1.95521	0.00590551	0.0172706	0.461
	GOBP_CELLULAR_DEFENSE_RESPONSE	50	0.595674	1.84896	0.00590551	0.0268319	0.807
	GOBP_POSITIVE_REGULATION_OF_T_CELL_MIGRATION	33	0.6116	1.80979	0.00591716	0.0328597	0.9
	GOBP_VASCULOGENESIS	81	0.572075	1.92383	0.00592885	0.0185999	0.567
	GOBP_POSITIVE_REGULATION_OF_ENDOTHELIAL_CELL_PROLIFERATION	108	0.41576	1.70306	0.00592885	0.0511289	0.994
	GOBP_NEUROINFLAMMATORY_RESPONSE	75	0.536552	1.81286	0.00595238	0.0325167	0.895
	GOBP_LEUKOCYTE_CELL_CELL_ADHESION	399	0.465672	1.82692	0.00596422	0.0302069	0.854
	GOBP_REGULATION_OF_LEUKOCYTE_CHEMOTAXIS	115	0.504929	1.83134	0.0059761	0.0294682	0.847
	GOBP_PROTEIN_CATABOLIC_PROCESS_IN_THE_VACUOLE	21	0.580427	1.80077	0.00601202	0.03355	0.916
	GOBP_PEPTIDE_ANTIGEN_ASSEMBLY_WITH_MHC_CLASS_II_PROTEIN_COMPLEX	16	0.896548	1.79022	0.00601202	0.0353068	0.928
	GOBP_RESPONSE_TO_MITOCHONDRIAL_DEPOLARISATION	16	0.634284	1.81773	0.00604839	0.0321384	0.88
	GOBP_REGULATION_OF_CELL_CELL_ADHESION	469	0.434043	1.79889	0.00606061	0.0336329	0.918
	GOBP_NEGATIVE_REGULATION_OF_OSTEOCLAST_DIFFERENTIATION	31	0.597004	1.82436	0.00614754	0.0305427	0.861
	GOBP_CELLULAR_RESPONSE_TO_OXIDATIVE_STRESS	268	0.268966	1.37285	0.00695652	0.17267	1
	GOBP_RESPONSE_TO_OXIDATIVE_STRESS	401	0.274751	1.41534	0.00699301	0.150432	1
	GOBP_CELLULAR_COMPONENT_DISASSEMBLY	437	0.279941	1.43852	0.00707965	0.138626	1
	GOBP_RESPONSE_TO_XENOBIOTIC_STIMULUS	430	0.292026	1.48794	0.0070922	0.117021	1
	GOBP_REGULATION_OF_PROTEIN_CONTAINING_COMPLEX_DISASSEMBLY	110	0.349354	1.53941	0.00714286	0.0977674	1
	GOBP_NEGATIVE_REGULATION_OF_PROTEIN_MODIFICATION_PROCESS	458	0.288523	1.46228	0.00716846	0.1275	1
	GOBP_RESPONSE_TO_INSULIN	256	0.307845	1.487	0.00719425	0.117103	1
	GOBP_POSITIVE_REGULATION_OF_TRANSFERASE_ACTIVITY	481	0.270413	1.39861	0.00723327	0.158912	1
	GOBP_CELLULAR_RESPONSE_TO_ABIOTIC_STIMULUS	314	0.283335	1.40559	0.00735294	0.155287	1
	GOBP_NEGATIVE_REGULATION_OF_PROTEIN_LOCALIZATION	192	0.289	1.40045	0.00735294	0.15809	1
	GOBP_REGULATION_OF_PHOSPHOLIPID_METABOLIC_PROCESS	32	0.46879	1.67844	0.00738007	0.0568794	0.998
	GOBP_NEGATIVE_REGULATION_OF_PROTEIN_LOCALIZATION_TO_CELL_PERIPHERY	25	0.512248	1.65965	0.00743494	0.0616582	0.998
	GOBP_REGULATION_OF_CARBOHYDRATE_BIOSYNTHETIC_PROCESS	92	0.363461	1.57349	0.00746269	0.0854611	1
	GOBP_REGULATION_OF_REACTIVE_OXYGEN_SPECIES_METABOLIC_PROCESS	140	0.341542	1.57259	0.00750469	0.0857834	1
	GOBP_PROTEOGLYCAN_METABOLIC_PROCESS	91	0.456922	1.73431	0.00754717	0.044823	0.987
	GOBP_EXOCYTOSIS	327	0.334708	1.56971	0.00754717	0.0869234	1
	GOBP_GLOMERULAR_EPITHELIAL_CELL_DIFFERENTIATION	23	0.572056	1.77977	0.00756144	0.0366688	0.943
	GOBP_NEGATIVE_REGULATION_OF_LOCOMOTION	386	0.359364	1.6593	0.00756144	0.0617356	0.998
	GOBP_REGULATION_OF_PHOSPHATIDYLINOSITOL_3_KINASE_SIGNALING	106	0.448359	1.76831	0.00757576	0.0377071	0.957
	GOBP_STEROID_BIOSYNTHETIC_PROCESS	169	0.356507	1.52555	0.00757576	0.10371	1
	GOBP_POSITIVE_REGULATION_OF_TRANSMEMBRANE_RECEPTOR_PROTEIN_SERINE_THREONINE_KINASE_SIGNALING_PATHWAY	118	0.390531	1.67451	0.00759013	0.057824	0.998
	GOBP_ORGANELLE_FUSION	141	0.35113	1.57631	0.00759013	0.0849236	1
	GOBP_SUBSTRATE_ADHESION_DEPENDENT_CELL_SPREADING	92	0.516872	1.86225	0.00760456	0.0249287	0.774
	GOBP_PHOSPHATIDYLINOSITOL_3_KINASE_SIGNALING	136	0.425162	1.71799	0.00760456	0.0476153	0.99
	GOBP_REGULATION_OF_DEPHOSPHORYLATION	108	0.377282	1.59134	0.00761905	0.0810901	1
	GOBP_CELL_JUNCTION_DISASSEMBLY	27	0.643401	1.83598	0.00764818	0.028928	0.836
	GOBP_REGULATION_OF_LIPASE_ACTIVITY	88	0.460964	1.78086	0.00764818	0.0366594	0.941
	GOBP_NEGATIVE_REGULATION_OF_SMOOTH_MUSCLE_CELL_MIGRATION	41	0.447167	1.62547	0.00764818	0.0699874	1
	GOBP_PEPTIDYL_TYROSINE_AUTOPHOSPHORYLATION	21	0.555203	1.72205	0.00766283	0.0473685	0.99
	GOBP_AMEBOIDAL_TYPE_CELL_MIGRATION	464	0.380032	1.71246	0.00766283	0.0484959	0.992
	GOBP_REGULATION_OF_METALLOPEPTIDASE_ACTIVITY	22	0.651403	1.8354	0.00769231	0.0290205	0.838
	GOBP_NEGATIVE_REGULATION_OF_SMALL_GTPASE_MEDIATED_SIGNAL_TRANSDUCTION	49	0.495938	1.76718	0.00770713	0.0377838	0.957
	GOBP_PRIMARY_ALCOHOL_METABOLIC_PROCESS	105	0.474548	1.78451	0.00773694	0.0361769	0.937
	GOBP_RESPONSE_TO_INTERFERON_BETA	28	0.633134	1.82894	0.00775194	0.029919	0.852
	GOBP_CORONARY_VASCULATURE_DEVELOPMENT	42	0.541523	1.779	0.00775194	0.0366046	0.944
	GOBP_NEURON_DEATH_IN_RESPONSE_TO_OXIDATIVE_STRESS	31	0.497516	1.71628	0.00775194	0.0480147	0.992
	GOBP_SECRETION_BY_TISSUE	42	0.462751	1.68293	0.00775194	0.0554763	0.998
	GOBP_OLEFINIC_COMPOUND_BIOSYNTHETIC_PROCESS	24	0.540411	1.64699	0.00775194	0.0650003	0.999
	GOBP_AMYLOID_PRECURSOR_PROTEIN_METABOLIC_PROCESS	85	0.358635	1.52227	0.00776699	0.105238	1
	GOBP_LYMPHOCYTE_CHEMOTAXIS	59	0.592097	1.86343	0.00779727	0.024753	0.77
	GOBP_REGULATION_OF_LEUKOCYTE_MEDIATED_CYTOTOXICITY	92	0.582424	1.92234	0.0078125	0.0188633	0.571
	GOBP_REGULATION_OF_VASCULOGENESIS	16	0.647941	1.75366	0.00782779	0.0406388	0.971
	GOBP_T_CELL_MEDIATED_CYTOTOXICITY	57	0.595663	1.838	0.00784314	0.0286641	0.834
	GOBP_POSITIVE_REGULATION_OF_REACTIVE_OXYGEN_SPECIES_METABOLIC_PROCESS	65	0.484712	1.80317	0.00784314	0.0331706	0.912
	GOBP_C21_STEROID_HORMONE_BIOSYNTHETIC_PROCESS	20	0.575539	1.70871	0.00784314	0.0496735	0.993
	GOBP_REGULATION_OF_PLATELET_ACTIVATION	49	0.561151	1.81108	0.00787402	0.0327346	0.898
	GOBP_NEGATIVE_REGULATION_OF_CELL_CELL_ADHESION	196	0.411801	1.72926	0.00787402	0.045877	0.988
	GOBP_POSITIVE_REGULATION_OF_DIGESTIVE_SYSTEM_PROCESS	16	0.577147	1.71104	0.00787402	0.0490348	0.992
	GOBP_REGULATION_OF_MACROPHAGE_ACTIVATION	58	0.558696	1.85474	0.00788955	0.0261132	0.795
	GOBP_NEGATIVE_REGULATION_OF_MYELOID_CELL_DIFFERENTIATION	78	0.432509	1.65382	0.00788955	0.0635575	0.998
	GOBP_T_CELL_PROLIFERATION	207	0.481753	1.82052	0.00790514	0.0315811	0.873
	GOBP_LEUKOCYTE_MEDIATED_CYTOTOXICITY	132	0.547057	1.87324	0.00792079	0.0233604	0.749
	GOBP_POSITIVE_REGULATION_OF_TUMOR_NECROSIS_FACTOR_SUPERFAMILY_CYTOKINE_PRODUCTION	106	0.512328	1.84299	0.00792079	0.0274941	0.825
	GOBP_NEGATIVE_REGULATION_OF_CALCIUM_ION_TRANSPORT	68	0.416334	1.64069	0.00793651	0.0665088	1
	GOBP_NEGATIVE_REGULATION_OF_TYPE_I_INTERFERON_PRODUCTION	30	0.542758	1.72049	0.00795229	0.047439	0.99
	GOBP_POSITIVE_REGULATION_OF_FAT_CELL_DIFFERENTIATION	65	0.441845	1.69187	0.00795229	0.0534888	0.997
	GOBP_REGULATION_OF_VASCULAR_PERMEABILITY	46	0.524172	1.80598	0.00798403	0.0330341	0.906
	GOBP_LYSOSOMAL_TRANSPORT	121	0.417436	1.66251	0.00798403	0.0611742	0.998
	GOBP_FIBRINOLYSIS	27	0.581221	1.70764	0.00803213	0.0499279	0.993
	GOBP_T_HELPER_1_CELL_DIFFERENTIATION	20	0.669292	1.81803	0.00804829	0.0321402	0.88
	GOBP_NEGATIVE_REGULATION_OF_PRODUCTION_OF_MOLECULAR_MEDIATOR_OF_IMMUNE_RESPONSE	47	0.536901	1.77542	0.00808081	0.0370223	0.946
	GOBP_NEGATIVE_REGULATION_OF_LYMPHOCYTE_ACTIVATION	162	0.484594	1.8141	0.00811359	0.0327365	0.892
	GOBP_RESPONSE_TO_KETONE	204	0.311561	1.49534	0.00865052	0.114746	1
	GOBP_RESPONSE_TO_METAL_ION	352	0.278482	1.41188	0.0088968	0.151679	1
	GOBP_NEURON_DEATH	355	0.282032	1.41155	0.00899281	0.151831	1
	GOBP_REGULATION_OF_MEMBRANE_LIPID_DISTRIBUTION	58	0.431125	1.68394	0.00904159	0.0551362	0.998
	GOBP_PHOSPHOLIPID_CATABOLIC_PROCESS	49	0.46756	1.72185	0.00910747	0.0473567	0.99
	GOBP_CELLULAR_RESPONSE_TO_SALT	195	0.306661	1.44084	0.00915751	0.137712	1
	GOBP_TRANSMEMBRANE_RECEPTOR_PROTEIN_SERINE_THREONINE_KINASE_SIGNALING_PATHWAY	381	0.339253	1.58922	0.0092081	0.081548	1
	GOBP_POSITIVE_REGULATION_OF_GLYCOLYTIC_PROCESS	19	0.550155	1.71311	0.00925926	0.0484303	0.992
	GOBP_REGULATION_OF_PROTEIN_MATURATION	65	0.466205	1.73107	0.00934579	0.0453869	0.988
	GOBP_NEGATIVE_REGULATION_OF_ENDOTHELIAL_CELL_PROLIFERATION	67	0.428675	1.6609	0.0093633	0.0613909	0.998
	GOBP_SODIUM_ION_HOMEOSTASIS	55	0.437104	1.61835	0.0093985	0.0725646	1
	GOBP_REGULATION_OF_OSSIFICATION	111	0.382117	1.63747	0.00943396	0.0671073	1
	GOBP_REGULATION_OF_CELLULAR_RESPONSE_TO_TRANSFORMING_GROWTH_FACTOR_BETA_STIMULUS	143	0.380958	1.62746	0.00943396	0.0698481	1
	GOBP_REGULATION_OF_SUBSTRATE_ADHESION_DEPENDENT_CELL_SPREADING	56	0.504032	1.77108	0.0094518	0.037503	0.949
	GOBP_HOMOTYPIC_CELL_CELL_ADHESION	92	0.448695	1.71631	0.0094518	0.0480768	0.992
	GOBP_EXPORT_ACROSS_PLASMA_MEMBRANE	75	0.416555	1.65273	0.0094518	0.0639871	0.998
	GOBP_PROTEIN_AUTOPHOSPHORYLATION	216	0.346541	1.58243	0.00948767	0.0830291	1
	GOBP_POSITIVE_REGULATION_OF_CYTOKINE_PRODUCTION_INVOLVED_IN_IMMUNE_RESPONSE	76	0.531158	1.82691	0.0095057	0.0301169	0.854
	GOBP_T_CELL_CYTOKINE_PRODUCTION	38	0.581669	1.80671	0.00952381	0.0330355	0.906
	GOBP_REGULATION_OF_FEEDING_BEHAVIOR	27	0.512018	1.646	0.00952381	0.0651603	0.999
	GOBP_REGULATION_OF_FAT_CELL_DIFFERENTIATION	132	0.381718	1.63324	0.00952381	0.0680555	1
	GOBP_REGULATION_OF_LIPID_TRANSPORT	145	0.346311	1.54262	0.00952381	0.0966268	1
	GOBP_STEROL_HOMEOSTASIS	95	0.397495	1.63141	0.00959693	0.0687257	1
	GOBP_GRANULOCYTE_MIGRATION	147	0.511853	1.82834	0.00961539	0.0299952	0.852
	GOBP_REGULATION_OF_MYELOID_LEUKOCYTE_MEDIATED_IMMUNITY	58	0.570083	1.87368	0.00963391	0.0233061	0.747
	GOBP_NEGATIVE_REGULATION_OF_LEUKOCYTE_CELL_CELL_ADHESION	143	0.450634	1.76842	0.00963391	0.0377545	0.957
	GOBP_REGULATION_OF_PHOSPHATASE_ACTIVITY	66	0.438405	1.66093	0.00963391	0.0614627	0.998
	GOBP_GLYCOSAMINOGLYCAN_CATABOLIC_PROCESS	26	0.585928	1.79459	0.00965251	0.0343675	0.922
	GOBP_POSITIVE_REGULATION_OF_NATURAL_KILLER_CELL_ACTIVATION	25	0.61824	1.76605	0.00965251	0.0379673	0.958
	GOBP_TUMOR_NECROSIS_FACTOR_MEDIATED_SIGNALING_PATHWAY	104	0.418198	1.68914	0.00965251	0.0540542	0.997
	GOBP_INTRACELLULAR_STEROL_TRANSPORT	31	0.541432	1.74427	0.00967118	0.0424776	0.978
	GOBP_VESICLE_DOCKING_INVOLVED_IN_EXOCYTOSIS	42	0.44814	1.65888	0.00967118	0.0617546	0.998
	GOBP_REGULATION_OF_ACTIN_FILAMENT_LENGTH	135	0.407647	1.68481	0.00968992	0.0549893	0.998
	GOBP_MACROPHAGE_MIGRATION	60	0.548859	1.83512	0.00972763	0.0288167	0.838
	GOBP_MAST_CELL_ACTIVATION	68	0.544504	1.86187	0.00974659	0.0249476	0.775
	GOBP_GRANULOCYTE_CHEMOTAXIS	122	0.503227	1.78625	0.00974659	0.0359093	0.935
	GOBP_REGULATION_OF_MACROPHAGE_DIFFERENTIATION	23	0.517503	1.64397	0.00974659	0.0659051	1
	GOBP_VASCULAR_ASSOCIATED_SMOOTH_MUSCLE_CONTRACTION	25	0.469059	1.56022	0.00974659	0.0909263	1
	GOBP_VACUOLAR_LOCALIZATION	78	0.494069	1.87912	0.00976562	0.0227435	0.729
	GOBP_PLATELET_AGGREGATION	71	0.514573	1.80974	0.00976562	0.0326794	0.9
	GOBP_CARDIAC_SEPTUM_DEVELOPMENT	100	0.463518	1.77	0.00976562	0.0376965	0.952
	GOBP_POSITIVE_REGULATION_OF_LEUKOCYTE_DEGRANULATION	25	0.580746	1.78313	0.00978474	0.0362252	0.939
	GOBP_T_HELPER_2_CELL_DIFFERENTIATION	17	0.651082	1.77496	0.00978474	0.0370866	0.946
	GOBP_STEROID_CATABOLIC_PROCESS	25	0.570975	1.7508	0.00978474	0.040915	0.972
	GOBP_MYELOID_LEUKOCYTE_MEDIATED_IMMUNITY	105	0.531494	1.88396	0.00980392	0.0225644	0.704
	GOBP_IMMUNE_RESPONSE_REGULATING_SIGNALING_PATHWAY	396	0.475409	1.8056	0.00982318	0.0328968	0.907
	GOBP_REGULATION_OF_LEUKOCYTE_MEDIATED_IMMUNITY	232	0.497794	1.84885	0.00984252	0.026764	0.808
	GOBP_REGULATION_OF_LEUKOCYTE_ADHESION_TO_VASCULAR_ENDOTHELIAL_CELL	39	0.505196	1.70566	0.00984252	0.050347	0.993
	GOBP_BONE_CELL_DEVELOPMENT	38	0.536412	1.69177	0.00984252	0.0533543	0.997
	GOBP_POSITIVE_REGULATION_OF_T_HELPER_CELL_DIFFERENTIATION	22	0.647116	1.83341	0.00986193	0.0291025	0.841
	GOBP_VACUOLAR_TRANSPORT	154	0.419188	1.67825	0.00986193	0.0567201	0.998
	GOBP_MACROPHAGE_DIFFERENTIATION	54	0.517197	1.79203	0.00992064	0.0350654	0.927
	GOBP_REGULATION_OF_LEUKOCYTE_DIFFERENTIATION	304	0.430391	1.74118	0.00992064	0.0432137	0.982
	GOBP_REGULATION_OF_GRANULOCYTE_DIFFERENTIATION	15	0.663464	1.75643	0.00994036	0.0400476	0.968
	GOBP_PLASMA_MEMBRANE_REPAIR	27	0.540288	1.69233	0.00996016	0.053455	0.997
	GOBP_ARGININE_METABOLIC_PROCESS	20	0.607526	1.78829	0.00998004	0.0352902	0.932
	GOBP_REGULATION_OF_P38MAPK_CASCADE	46	0.501944	1.7436	0.00998004	0.0424637	0.979
	GOBP_ENDOTHELIAL_CELL_CHEMOTAXIS	30	0.53137	1.72837	0.01	0.0461374	0.989
	GOBP_POSITIVE_REGULATION_OF_CYTOKINE_PRODUCTION_INVOLVED_IN_INFLAMMATORY_RESPONSE	27	0.636644	1.85095	0.01002	0.0266891	0.803
	GOBP_MYELOID_LEUKOCYTE_CYTOKINE_PRODUCTION	50	0.55736	1.78521	0.0100402	0.0362193	0.937
	GOBP_POSITIVE_REGULATION_OF_LIPID_STORAGE	24	0.577441	1.77663	0.0100806	0.0367216	0.944
	GOBP_REGULATION_OF_MAST_CELL_ACTIVATION	41	0.580567	1.85841	0.0102041	0.0255827	0.782
	GOBP_CLATHRIN_DEPENDENT_ENDOCYTOSIS	46	0.398388	1.54768	0.0107527	0.0956489	1
	GOBP_RESPONSE_TO_SALT	368	0.290031	1.45081	0.010772	0.13365	1
	GOBP_MUSCLE_CELL_DEVELOPMENT	179	0.348055	1.54661	0.0108108	0.0960054	1
	GOBP_ESTABLISHMENT_OF_EPITHELIAL_CELL_APICAL_BASAL_POLARITY	17	0.613017	1.73309	0.0108499	0.0450312	0.987
	GOBP_CELL_CELL_JUNCTION_ASSEMBLY	152	0.373096	1.599	0.0110294	0.0788175	1
	GOBP_REGULATION_OF_ERBB_SIGNALING_PATHWAY	75	0.453791	1.75567	0.0110497	0.0403038	0.968
	GOBP_ACTIN_FILAMENT_DEPOLYMERIZATION	53	0.452145	1.66847	0.0110497	0.0590947	0.998
	GOBP_REGULATION_OF_SODIUM_ION_TRANSPORT	89	0.390186	1.57797	0.0110906	0.0842558	1
	GOBP_RESPONSE_TO_NUTRIENT	154	0.321668	1.49229	0.0110906	0.115345	1
	GOBP_POSITIVE_REGULATION_OF_PROTEIN_CATABOLIC_PROCESS	196	0.312782	1.47116	0.0111317	0.124266	1
	GOBP_SODIUM_ION_TRANSPORT	240	0.300541	1.42256	0.0111317	0.146142	1
	GOBP_ORGANIC_ANION_TRANSPORT	410	0.277788	1.40038	0.0111317	0.158045	1
	GOBP_SPHINGOLIPID_METABOLIC_PROCESS	140	0.339973	1.50916	0.0111524	0.109874	1
	GOBP_SULFATION	24	0.592454	1.78517	0.011215	0.0361532	0.937
	GOBP_POSITIVE_REGULATION_OF_SECRETION	305	0.309981	1.48591	0.011236	0.117624	1
	GOBP_CELL_CELL_ADHESION_VIA_PLASMA_MEMBRANE_ADHESION_MOLECULES	260	0.360447	1.58409	0.011257	0.0828519	1
	GOBP_POSITIVE_REGULATION_OF_EXOCYTOSIS	80	0.386736	1.5812	0.011257	0.0835998	1
	GOBP_EPITHELIAL_CELL_APOPTOTIC_PROCESS	135	0.37936	1.62719	0.0112782	0.0699094	1
	GOBP_POSITIVE_REGULATION_OF_LIPID_TRANSPORT	86	0.401392	1.62078	0.0112782	0.0717928	1
	GOBP_CELL_COMMUNICATION_INVOLVED_IN_CARDIAC_CONDUCTION	62	0.418537	1.61549	0.0112994	0.0737082	1
	GOBP_REGULATION_OF_MUSCLE_HYPERTROPHY	62	0.416555	1.61308	0.0112994	0.0746348	1
	GOBP_SEMI_LUNAR_VALVE_DEVELOPMENT	47	0.559157	1.82495	0.0113422	0.0304142	0.86
	GOBP_POSITIVE_REGULATION_OF_BONE_RESORPTION	17	0.589794	1.71536	0.0113636	0.0478787	0.992
	GOBP_ENDOTHELIAL_CELL_APOPTOTIC_PROCESS	64	0.495313	1.80247	0.0114286	0.0332408	0.912
	GOBP_CELL_RECOGNITION	150	0.372594	1.60078	0.0114286	0.0783304	1
	GOBP_CELLULAR_RESPONSE_TO_CALCIUM_ION	83	0.37989	1.54983	0.0114504	0.0950115	1
	GOBP_REGULATION_OF_SMOOTH_MUSCLE_CONTRACTION	58	0.422916	1.64058	0.0114943	0.0664818	1
	GOBP_HEPARIN_METABOLIC_PROCESS	16	0.640709	1.74271	0.0115385	0.0427393	0.979
	GOBP_THYROID_HORMONE_GENERATION	20	0.571602	1.72037	0.0115385	0.0473163	0.99
	GOBP_RESPONSE_TO_HYDROPEROXIDE	18	0.606183	1.71868	0.0115385	0.0474108	0.99
	GOBP_NEGATIVE_REGULATION_OF_RECEPTOR_MEDIATED_ENDOCYTOSIS	37	0.446113	1.55837	0.0115385	0.0918796	1
	GOBP_REGULATION_OF_HEART_CONTRACTION	201	0.331365	1.48679	0.0115385	0.117155	1
	GOBP_CELLULAR_RESPONSE_TO_DSRNA	18	0.583807	1.7003	0.0115607	0.0519086	0.994
	GOBP_STRIATED_MUSCLE_CELL_DEVELOPMENT	69	0.456191	1.68399	0.0115607	0.055199	0.998
	GOBP_RESPIRATORY_SYSTEM_PROCESS	33	0.488895	1.65841	0.0116279	0.0618449	0.998
	GOBP_REGULATION_OF_STEROID_BIOSYNTHETIC_PROCESS	76	0.386524	1.53566	0.0116279	0.0994966	1
	GOBP_CELLULAR_RESPONSE_TO_LIPOPROTEIN_PARTICLE_STIMULUS	35	0.615284	1.87425	0.0116505	0.0232626	0.745
	GOBP_CD4_POSITIVE_ALPHA_BETA_T_CELL_ACTIVATION	110	0.508572	1.8144	0.0116732	0.03275	0.892
	GOBP_POSITIVE_REGULATION_OF_COLLAGEN_METABOLIC_PROCESS	23	0.568861	1.73292	0.0116959	0.0449559	0.987
	GOBP_NEGATIVE_REGULATION_OF_VASCULAR_ASSOCIATED_SMOOTH_MUSCLE_CELL_MIGRATION	26	0.487108	1.61959	0.0117188	0.0721163	1
	GOBP_DETECTION_OF_EXTERNAL_BIOTIC_STIMULUS	23	0.669531	1.77968	0.0117417	0.036599	0.943
	GOBP_STRIATED_MUSCLE_ADAPTATION	48	0.424103	1.62324	0.0117417	0.070734	1
	GOBP_POSITIVE_REGULATION_OF_MACROAUTOPHAGY	72	0.439324	1.72063	0.011811	0.047448	0.99
	GOBP_REGULATION_OF_T_CELL_MEDIATED_CYTOTOXICITY	48	0.61281	1.84056	0.0118577	0.0280848	0.831
	GOBP_REGULATION_OF_HEMOPOIESIS	376	0.387355	1.66839	0.0118577	0.0590521	0.998
	GOBP_CELLULAR_RESPONSE_TO_INTERFERON_BETA	21	0.601154	1.72364	0.0118812	0.047084	0.99
	GOBP_P38MAPK_CASCADE	55	0.478676	1.72088	0.0118812	0.0474216	0.99
	GOBP_MAINTENANCE_OF_BLOOD_BRAIN_BARRIER	34	0.574287	1.74946	0.0119522	0.0411554	0.972
	GOBP_GLOMERULAR_MESANGIUM_DEVELOPMENT	18	0.67823	1.76333	0.012	0.0385843	0.963
	GOBP_POSITIVE_REGULATION_OF_CYTOKINE_PRODUCTION	462	0.426319	1.76241	0.012	0.0388178	0.963
	GOBP_CERAMIDE_METABOLIC_PROCESS	90	0.364482	1.54962	0.0125899	0.0948696	1
	GOBP_3_PHOSPHOADENOSINE_5_PHOSPHOSULFATE_METABOLIC_PROCESS	17	0.671678	1.80589	0.0126812	0.0328828	0.906
	GOBP_ADAPTIVE_THERMOGENESIS	155	0.296853	1.39476	0.0128676	0.160992	1
	GOBP_ORGANIC_ACID_TRANSPORT	338	0.273871	1.35706	0.0128676	0.18127	1
	GOBP_ESTABLISHMENT_OF_PROTEIN_LOCALIZATION_TO_PLASMA_MEMBRANE	54	0.471828	1.68705	0.0129151	0.0546665	0.997
	GOBP_PHOSPHOLIPID_METABOLIC_PROCESS	334	0.312439	1.4717	0.012939	0.123977	1
	GOBP_REGULATION_OF_CELLULAR_CARBOHYDRATE_METABOLIC_PROCESS	139	0.340252	1.5417	0.012963	0.0969953	1
	GOBP_REGULATION_OF_GLYCOLYTIC_PROCESS	45	0.402365	1.5293	0.012963	0.101823	1
	GOBP_APICAL_JUNCTION_ASSEMBLY	73	0.412165	1.59566	0.012987	0.0798601	1
	GOBP_STRIATED_MUSCLE_CONTRACTION	171	0.330227	1.5031	0.012987	0.111584	1
	GOBP_ESTABLISHMENT_OR_MAINTENANCE_OF_CELL_POLARITY	211	0.313698	1.4504	0.0130112	0.133849	1
	GOBP_TRANSCYTOSIS	19	0.593132	1.72687	0.0130841	0.0463676	0.99
	GOBP_RECEPTOR_INTERNALIZATION	119	0.388547	1.6054	0.0130841	0.0765799	1
	GOBP_POSITIVE_REGULATION_OF_MYELOID_CELL_DIFFERENTIATION	92	0.398331	1.62445	0.0131086	0.0703498	1
	GOBP_REGULATION_OF_CELLULAR_RESPONSE_TO_GROWTH_FACTOR_STIMULUS	325	0.349164	1.5933	0.0131579	0.0804782	1
	GOBP_POSITIVE_REGULATION_OF_T_CELL_CYTOKINE_PRODUCTION	26	0.598177	1.80594	0.0132075	0.0329541	0.906
	GOBP_POSITIVE_REGULATION_OF_CARTILAGE_DEVELOPMENT	31	0.477313	1.62862	0.0132075	0.0695356	1
	GOBP_REGULATION_OF_RELEASE_OF_SEQUESTERED_CALCIUM_ION_INTO_CYTOSOL	77	0.408929	1.60262	0.0132075	0.0776728	1
	GOBP_BIOMINERAL_TISSUE_DEVELOPMENT	160	0.371675	1.57807	0.0132075	0.0842924	1
	GOBP_POSITIVE_REGULATION_OF_PROTEIN_MATURATION	25	0.53367	1.69585	0.0133333	0.0528194	0.996
	GOBP_ENDOTHELIAL_CELL_PROLIFERATION	188	0.366163	1.59738	0.0133333	0.079279	1
	GOBP_MAMMARY_GLAND_MORPHOGENESIS	45	0.50671	1.72029	0.0133588	0.0472568	0.99
	GOBP_ICOSANOID_METABOLIC_PROCESS	119	0.433672	1.72008	0.0133843	0.0472742	0.99
	GOBP_NEGATIVE_REGULATION_OF_DNA_BINDING_TRANSCRIPTION_FACTOR_ACTIVITY	180	0.299641	1.43239	0.0133843	0.141455	1
	GOBP_RESPONSE_TO_EPIDERMAL_GROWTH_FACTOR	43	0.47518	1.69589	0.0134357	0.0528906	0.996
	GOBP_REGULATION_OF_EXOCYTOSIS	187	0.335978	1.50459	0.0134357	0.111129	1
	GOBP_ARTERY_DEVELOPMENT	102	0.495969	1.81213	0.0134875	0.0325453	0.896
	GOBP_INTEGRIN_MEDIATED_SIGNALING_PATHWAY	107	0.512491	1.79733	0.0134875	0.0338762	0.92
	GOBP_NEUTROPHIL_MIGRATION	120	0.515977	1.78913	0.0134875	0.0353444	0.93
	GOBP_REGULATION_OF_OXIDOREDUCTASE_ACTIVITY	101	0.351186	1.5267	0.0135397	0.103243	1
	GOBP_GLOMERULAR_EPITHELIUM_DEVELOPMENT	26	0.572369	1.75365	0.0135659	0.0405561	0.971
	GOBP_REGULATION_OF_CALCIUM_MEDIATED_SIGNALING	76	0.467663	1.70835	0.0135659	0.0497217	0.993
	GOBP_CELL_PROJECTION_ASSEMBLY	485	0.326408	1.50913	0.0135659	0.109801	1
	GOBP_CARDIAC_CHAMBER_DEVELOPMENT	157	0.397074	1.66375	0.0135922	0.0607594	0.998
	GOBP_PLATELET_ACTIVATION	130	0.452982	1.73145	0.0136452	0.0453133	0.988
	GOBP_SPROUTING_ANGIOGENESIS	168	0.371376	1.58816	0.0136452	0.0817251	1
	GOBP_NEGATIVE_REGULATION_OF_VIRAL_ENTRY_INTO_HOST_CELL	22	0.599268	1.75269	0.0137255	0.040832	0.972
	GOBP_CELLULAR_RESPONSE_TO_INTERLEUKIN_1	107	0.471397	1.74692	0.0137255	0.0418021	0.976
	GOBP_CELLULAR_COMPONENT_ASSEMBLY_INVOLVED_IN_MORPHOGENESIS	114	0.387568	1.57533	0.0137255	0.0852938	1
	GOBP_REGULATION_OF_FIBRINOLYSIS	18	0.614589	1.69249	0.0137795	0.0534688	0.997
	GOBP_CD4_POSITIVE_ALPHA_BETA_T_CELL_DIFFERENTIATION	86	0.519021	1.79523	0.0138067	0.0343599	0.922
	GOBP_CARDIAC_EPITHELIAL_TO_MESENCHYMAL_TRANSITION	38	0.563777	1.76583	0.0138067	0.0379789	0.958
	GOBP_REGULATION_OF_MEMBRANE_INVAGINATION	15	0.65669	1.70086	0.013834	0.0517722	0.994
	GOBP_POSITIVE_REGULATION_OF_INTERLEUKIN_10_PRODUCTION	40	0.55916	1.72644	0.0138889	0.0463833	0.99
	GOBP_SENSORY_PERCEPTION_OF_PAIN	93	0.381133	1.57969	0.0139721	0.0841844	1
	GOBP_LYMPH_VESSEL_DEVELOPMENT	31	0.628979	1.78931	0.014	0.0353887	0.93
	GOBP_RENAL_SYSTEM_PROCESS_INVOLVED_IN_REGULATION_OF_BLOOD_VOLUME	15	0.639545	1.67828	0.0141129	0.0568742	0.998
	GOBP_NEGATIVE_REGULATION_OF_PHAGOCYTOSIS	19	0.638284	1.67087	0.0142857	0.0585682	0.998
	GOBP_VITAMIN_BIOSYNTHETIC_PROCESS	19	0.57679	1.68441	0.0143737	0.0550841	0.998
	GOBP_SODIUM_ION_TRANSMEMBRANE_TRANSPORT	168	0.321258	1.46572	0.0143885	0.126341	1
	GOBP_POSITIVE_REGULATION_OF_CELL_CELL_ADHESION	307	0.47383	1.77991	0.014433	0.0367165	0.943
	GOBP_ETHANOL_METABOLIC_PROCESS	21	0.646036	1.76534	0.0147601	0.0380622	0.958
	GOBP_REGULATION_OF_PROTEIN_TYROSINE_KINASE_ACTIVITY	78	0.398237	1.59439	0.0148148	0.080239	1
	GOBP_NEGATIVE_REGULATION_OF_PROTEIN_LOCALIZATION_TO_MEMBRANE	31	0.445621	1.5409	0.0148148	0.0972441	1
	GOBP_REGENERATION	176	0.318746	1.47233	0.0150659	0.123941	1
	GOBP_NECROTIC_CELL_DEATH	64	0.384742	1.55308	0.0150943	0.0938217	1
	GOBP_NITRIC_OXIDE_SYNTHASE_BIOSYNTHETIC_PROCESS	21	0.598726	1.73421	0.0152381	0.0447764	0.987
	GOBP_MEMBRANE_LIPID_CATABOLIC_PROCESS	37	0.473044	1.63996	0.0152381	0.0665311	1
	GOBP_PROTEIN_LOCALIZATION_TO_ENDOSOME	22	0.524027	1.60897	0.0152381	0.0756277	1
	GOBP_REGULATION_OF_BICELLULAR_TIGHT_JUNCTION_ASSEMBLY	21	0.541672	1.67359	0.0152964	0.0579691	0.998
	GOBP_PEPTIDE_CATABOLIC_PROCESS	21	0.553111	1.6767	0.0154739	0.0570394	0.998
	GOBP_MEMBRANE_REPOLARIZATION	49	0.480204	1.67199	0.0154739	0.058459	0.998
	GOBP_LUNG_ALVEOLUS_DEVELOPMENT	46	0.454247	1.62765	0.0155039	0.0699415	1
	GOBP_REGULATION_OF_COLLAGEN_METABOLIC_PROCESS	39	0.562409	1.79786	0.015534	0.0337873	0.919
	GOBP_INTRACELLULAR_LIPID_TRANSPORT	45	0.519022	1.72047	0.015534	0.0473647	0.99
	GOBP_SECRETORY_GRANULE_ORGANIZATION	56	0.40181	1.56676	0.015534	0.0885572	1
	GOBP_POSITIVE_REGULATION_OF_STEROL_TRANSPORT	38	0.514344	1.6925	0.015625	0.0535436	0.997
	GOBP_POSITIVE_REGULATION_OF_DEFENSE_RESPONSE_TO_BACTERIUM	15	0.661161	1.76689	0.0156556	0.0378323	0.958
	GOBP_POSITIVE_REGULATION_OF_HEMOPOIESIS	176	0.444957	1.73963	0.0156556	0.0436333	0.983
	GOBP_NEGATIVE_REGULATION_OF_VIRAL_LIFE_CYCLE	26	0.552155	1.69577	0.0156556	0.0527578	0.996
	GOBP_POSITIVE_REGULATION_OF_MEMBRANE_PROTEIN_ECTODOMAIN_PROTEOLYSIS	15	0.635621	1.66126	0.0156863	0.0615548	0.998
	GOBP_POSITIVE_REGULATION_OF_T_CELL_MEDIATED_IMMUNITY	67	0.537671	1.80894	0.015748	0.0326123	0.901
	GOBP_DEFENSE_RESPONSE_TO_GRAM_POSITIVE_BACTERIUM	104	0.470989	1.73206	0.015748	0.0452423	0.987
	GOBP_AMYLOID_BETA_CLEARANCE	39	0.511139	1.70467	0.0157791	0.0505719	0.994
	GOBP_MUSCLE_CELL_PROLIFERATION	227	0.382909	1.64105	0.0157791	0.0666677	1
	GOBP_VASCULAR_ENDOTHELIAL_GROWTH_FACTOR_RECEPTOR_SIGNALING_PATHWAY	56	0.456978	1.63709	0.0157791	0.0671109	1
	GOBP_PLATELET_DERIVED_GROWTH_FACTOR_RECEPTOR_SIGNALING_PATHWAY	57	0.467713	1.65233	0.0158416	0.063734	0.998
	GOBP_REGULATION_OF_T_HELPER_CELL_DIFFERENTIATION	42	0.54379	1.72104	0.015873	0.0474559	0.99
	GOBP_FOAM_CELL_DIFFERENTIATION	38	0.492579	1.65583	0.0159363	0.0629296	0.998
	GOBP_SELECTIVE_AUTOPHAGY	79	0.439226	1.6363	0.0159363	0.0674029	1
	GOBP_REGULATION_OF_MAST_CELL_ACTIVATION_INVOLVED_IN_IMMUNE_RESPONSE	32	0.577311	1.79504	0.0159681	0.0343173	0.922
	GOBP_MAST_CELL_MEDIATED_IMMUNITY	56	0.536504	1.78177	0.016	0.0366617	0.94
	GOBP_POSITIVE_REGULATION_OF_LEUKOCYTE_CHEMOTAXIS	90	0.495146	1.77859	0.016	0.0365678	0.944
	GOBP_REGULATION_OF_HORMONE_BIOSYNTHETIC_PROCESS	25	0.553155	1.6942	0.016	0.0530344	0.997
	GOBP_REGULATION_OF_AMYLOID_BETA_CLEARANCE	20	0.54911	1.64385	0.016	0.0657872	1
	GOBP_POSITIVE_REGULATION_OF_PROTEIN_AUTOPHOSPHORYLATION	26	0.535056	1.62073	0.0160321	0.0717342	1
	GOBP_POSITIVE_REGULATION_OF_MACROPHAGE_MIGRATION	26	0.635507	1.81321	0.0160643	0.0324996	0.894
	GOBP_LEUKOCYTE_PROLIFERATION	339	0.45513	1.76741	0.0160966	0.0378508	0.957
	GOBP_HEAT_GENERATION	17	0.606143	1.71406	0.0161616	0.048142	0.992
	GOBP_ESTABLISHMENT_OF_EPITHELIAL_CELL_POLARITY	35	0.505349	1.68764	0.0162749	0.0546563	0.997
	GOBP_T_CELL_DIFFERENTIATION_INVOLVED_IN_IMMUNE_RESPONSE	77	0.532834	1.79062	0.0162933	0.0353465	0.928
	GOBP_VENOUS_BLOOD_VESSEL_DEVELOPMENT	16	0.701149	1.7727	0.0163599	0.0373847	0.949
	GOBP_CELL_DEATH_IN_RESPONSE_TO_OXIDATIVE_STRESS	88	0.327839	1.44314	0.0163934	0.136929	1
	GOBP_GLYCEROPHOSPHOLIPID_METABOLIC_PROCESS	271	0.311372	1.47349	0.0164234	0.123496	1
	GOBP_PHOSPHOLIPID_TRANSLOCATION	49	0.443321	1.65421	0.0165138	0.0634971	0.998
	GOBP_REGULATION_OF_TRANSMEMBRANE_RECEPTOR_PROTEIN_SERINE_THREONINE_KINASE_SIGNALING_PATHWAY	285	0.329641	1.53294	0.0165138	0.10029	1
	GOBP_EPITHELIAL_TUBE_BRANCHING_INVOLVED_IN_LUNG_MORPHOGENESIS	29	0.553056	1.69266	0.0166976	0.0535494	0.997
	GOBP_POSITIVE_REGULATION_OF_PROTEIN_LOCALIZATION	422	0.261444	1.3792	0.0167224	0.169751	1
	GOBP_GLYCOPROTEIN_METABOLIC_PROCESS	361	0.353088	1.58909	0.0167598	0.0813366	1
	GOBP_ENDOMEMBRANE_SYSTEM_ORGANIZATION	500	0.307612	1.48537	0.0167598	0.117871	1
	GOBP_MUSCLE_CELL_MIGRATION	103	0.39631	1.58912	0.0169173	0.0814062	1
	GOBP_REGULATION_OF_SODIUM_ION_TRANSMEMBRANE_TRANSPORT	64	0.412359	1.57944	0.0171103	0.084258	1
	GOBP_PROTEIN_DEGLYCOSYLATION	20	0.60733	1.67934	0.0171429	0.0565705	0.998
	GOBP_SMOOTH_MUSCLE_CELL_PROLIFERATION	167	0.391278	1.65072	0.0171756	0.0638452	0.999
	GOBP_CELL_COMMUNICATION_BY_ELECTRICAL_COUPLING	34	0.502137	1.65098	0.0172084	0.0639007	0.999
	GOBP_CARDIAC_MUSCLE_CELL_CONTRACTION	73	0.401269	1.58991	0.0174081	0.0814144	1
	GOBP_ACTIN_FILAMENT_BASED_TRANSPORT	20	0.601031	1.69685	0.0174419	0.0526643	0.995
	GOBP_HUMORAL_IMMUNE_RESPONSE	228	0.415122	1.69638	0.0174419	0.0527723	0.996
	GOBP_MACROAUTOPHAGY	293	0.359642	1.5892	0.0174757	0.0814676	1
	GOBP_REGULATION_OF_TUMOR_NECROSIS_FACTOR_MEDIATED_SIGNALING_PATHWAY	52	0.394189	1.50343	0.0174757	0.111595	1
	GOBP_ANTIGEN_PROCESSING_AND_PRESENTATION_OF_ENDOGENOUS_ANTIGEN	32	0.671385	1.81389	0.0175781	0.0326197	0.893
	GOBP_REGULATION_OF_HEPATOCYTE_PROLIFERATION	16	0.603737	1.68585	0.0175781	0.0548386	0.998
	GOBP_CHOLESTEROL_STORAGE	20	0.606786	1.70696	0.0176125	0.0499412	0.993
	GOBP_OLIGOSACCHARIDE_CATABOLIC_PROCESS	17	0.603331	1.64921	0.0176125	0.06418	0.999
	GOBP_CYTOSOLIC_TRANSPORT	157	0.377875	1.59282	0.0176125	0.0805697	1
	GOBP_REGULATION_OF_NMDA_RECEPTOR_ACTIVITY	22	0.523929	1.60196	0.0176471	0.0779446	1
	GOBP_ACTIVATION_OF_IMMUNE_RESPONSE	435	0.451067	1.75676	0.0177165	0.0400841	0.967
	GOBP_NEGATIVE_REGULATION_OF_BLOOD_CIRCULATION	24	0.554358	1.66998	0.0177165	0.0586688	0.998
	GOBP_REGULATION_OF_PRODUCTION_OF_MOLECULAR_MEDIATOR_OF_IMMUNE_RESPONSE	175	0.459793	1.74795	0.0177515	0.0416428	0.976
	GOBP_POSITIVE_REGULATION_OF_IMMUNE_EFFECTOR_PROCESS	247	0.477861	1.79571	0.0178571	0.034297	0.922
	GOBP_REGULATION_OF_ADAPTIVE_IMMUNE_RESPONSE	195	0.510149	1.8402	0.0178926	0.0281043	0.832
	GOBP_ALDEHYDE_BIOSYNTHETIC_PROCESS	15	0.573996	1.63138	0.0179283	0.0686603	1
	GOBP_AUTOPHAGOSOME_MATURATION	55	0.447686	1.64584	0.0180361	0.0651568	1
	GOBP_INFLAMMATORY_RESPONSE_TO_WOUNDING	16	0.697712	1.76055	0.0181452	0.0391395	0.965
	GOBP_RESPONSE_TO_INTERLEUKIN_6	44	0.467291	1.64095	0.0181818	0.0665428	1
	GOBP_TYPE_II_INTERFERON_MEDIATED_SIGNALING_PATHWAY	25	0.649552	1.76724	0.0182556	0.0378241	0.957
	GOBP_NEGATIVE_REGULATION_OF_PEPTIDASE_ACTIVITY	217	0.367857	1.6075	0.0183486	0.0759429	1
	GOBP_FIBROBLAST_MIGRATION	47	0.446204	1.58019	0.0183673	0.0839989	1
	GOBP_NEGATIVE_REGULATION_OF_TUMOR_NECROSIS_FACTOR_SUPERFAMILY_CYTOKINE_PRODUCTION	72	0.486638	1.71555	0.0184426	0.0478856	0.992
	GOBP_FATTY_ACID_TRANSPORT	111	0.321197	1.44683	0.0185529	0.135524	1
	GOBP_LAMELLIPODIUM_ORGANIZATION	83	0.421033	1.60911	0.0186567	0.0756443	1
	GOBP_CELLULAR_RESPONSE_TO_MECHANICAL_STIMULUS	69	0.434589	1.62234	0.0186916	0.0711366	1
	GOBP_REGULATION_OF_LAMELLIPODIUM_ORGANIZATION	48	0.466794	1.6505	0.0188679	0.0637885	0.999
	GOBP_AUTOPHAGOSOME_ORGANIZATION	103	0.412859	1.62754	0.0189753	0.0699017	1
	GOBP_MYOTUBE_DIFFERENTIATION	109	0.372459	1.55575	0.0190476	0.0927493	1
	GOBP_CARBOHYDRATE_DERIVATIVE_CATABOLIC_PROCESS	165	0.354983	1.54236	0.019084	0.0966969	1
	GOBP_AMYLOID_BETA_METABOLIC_PROCESS	63	0.38073	1.54056	0.0191939	0.0973596	1
	GOBP_REGULATION_OF_PLASMA_MEMBRANE_ORGANIZATION	18	0.62815	1.6642	0.0192308	0.0606209	0.998
	GOBP_ACTION_POTENTIAL	136	0.33494	1.4553	0.0192308	0.131391	1
	GOBP_RESPONSE_TO_DSRNA	52	0.419798	1.58295	0.0192678	0.0830741	1
	GOBP_RESPONSE_TO_CHEMOKINE	89	0.521931	1.77912	0.0193424	0.0366226	0.944
	GOBP_PROTEIN_KINASE_A_SIGNALING	31	0.53362	1.73793	0.0193798	0.0438622	0.984
	GOBP_REGULATION_OF_AUTOPHAGY	321	0.310975	1.48868	0.0193798	0.116751	1
	GOBP_OUTFLOW_TRACT_MORPHOGENESIS	80	0.463685	1.67568	0.0194932	0.0574563	0.998
	GOBP_GOLGI_VESICLE_TRANSPORT	274	0.39092	1.60827	0.0194932	0.0757417	1
	GOBP_REGULATION_OF_ENDOTHELIAL_CELL_CHEMOTAXIS	24	0.520255	1.63843	0.0195312	0.0668444	1
	GOBP_NEGATIVE_REGULATION_OF_VASCULAR_ASSOCIATED_SMOOTH_MUSCLE_CELL_PROLIFERATION	41	0.490314	1.69876	0.0195695	0.0519262	0.994
	GOBP_POSITIVE_REGULATION_OF_MYELOID_LEUKOCYTE_CYTOKINE_PRODUCTION_INVOLVED_IN_IMMUNE_RESPONSE	34	0.553573	1.707	0.0196078	0.0500038	0.993
	GOBP_REGULATION_OF_ANTIGEN_PROCESSING_AND_PRESENTATION	20	0.75042	1.7302	0.0198807	0.0456597	0.988
	GOBP_EOSINOPHIL_MIGRATION	32	0.647992	1.78149	0.0199601	0.0365951	0.941
	GOBP_REGULATION_OF_HUMORAL_IMMUNE_RESPONSE_MEDIATED_BY_CIRCULATING_IMMUNOGLOBULIN	18	0.687548	1.72337	0.0199601	0.0471211	0.99
	GOBP_GLUCOCORTICOID_BIOSYNTHETIC_PROCESS	16	0.611996	1.64367	0.0199601	0.0658015	1
	GOBP_POSITIVE_REGULATION_OF_ALPHA_BETA_T_CELL_DIFFERENTIATION	51	0.569568	1.75435	0.0201613	0.0405658	0.971
	GOBP_ACTIVATION_OF_CYSTEINE_TYPE_ENDOPEPTIDASE_ACTIVITY_INVOLVED_IN_APOPTOTIC_PROCESS	73	0.3645	1.50593	0.0201835	0.110638	1
	GOBP_CARDIAC_MUSCLE_CELL_DIFFERENTIATION	120	0.349203	1.4969	0.0201835	0.114103	1
	GOBP_REGULATION_OF_CARTILAGE_DEVELOPMENT	64	0.403934	1.56984	0.0202578	0.0869365	1
	GOBP_POSITIVE_REGULATION_OF_CD4_POSITIVE_ALPHA_BETA_T_CELL_ACTIVATION	44	0.619793	1.77242	0.020284	0.0372986	0.949
	GOBP_CELL_ACTIVATION_INVOLVED_IN_IMMUNE_RESPONSE	283	0.488025	1.80708	0.0203252	0.0330828	0.905
	GOBP_LAMELLIPODIUM_ASSEMBLY	67	0.4261	1.58748	0.0203704	0.0819115	1
	GOBP_STEROL_METABOLIC_PROCESS	147	0.371765	1.55516	0.0206379	0.0929562	1
	GOBP_NEGATIVE_REGULATION_OF_SUPRAMOLECULAR_FIBER_ORGANIZATION	150	0.349438	1.51176	0.0206379	0.109471	1
	GOBP_POTASSIUM_ION_HOMEOSTASIS	34	0.446365	1.54611	0.0206767	0.0959547	1
	GOBP_ACUTE_INFLAMMATORY_RESPONSE_TO_ANTIGENIC_STIMULUS	23	0.606173	1.71518	0.0207469	0.0478511	0.992
	GOBP_BONE_MINERALIZATION	112	0.397769	1.61264	0.0208729	0.0745232	1
	GOBP_REGULATION_OF_EPITHELIAL_TO_MESENCHYMAL_TRANSITION	104	0.369965	1.54121	0.0209524	0.0971629	1
	GOBP_CARDIAC_CHAMBER_MORPHOGENESIS	122	0.396485	1.62364	0.0209924	0.0706317	1
	GOBP_REGULATION_OF_PH	95	0.374192	1.5636	0.0209924	0.0896073	1
	GOBP_POSITIVE_REGULATION_OF_SMOOTH_MUSCLE_CELL_MIGRATION	41	0.463657	1.60662	0.0210728	0.0761648	1
	GOBP_RUFFLE_ORGANIZATION	50	0.434261	1.60697	0.0211132	0.0761454	1
	GOBP_ACTIN_FILAMENT_SEVERING	16	0.629997	1.77837	0.0211946	0.0364831	0.944
	GOBP_NEGATIVE_REGULATION_OF_MONOATOMIC_ION_TRANSPORT	132	0.345164	1.5047	0.0212355	0.111154	1
	GOBP_GOLGI_TO_PLASMA_MEMBRANE_TRANSPORT	55	0.454909	1.64744	0.0212766	0.0648268	0.999
	GOBP_ARF_PROTEIN_SIGNAL_TRANSDUCTION	21	0.586438	1.72632	0.0213592	0.0463603	0.99
	GOBP_LEUKOCYTE_MEDIATED_IMMUNITY	377	0.484341	1.81924	0.0214008	0.0318896	0.877
	GOBP_REGULATION_OF_ALPHA_BETA_T_CELL_DIFFERENTIATION	72	0.530166	1.74533	0.0214425	0.0422033	0.977
	GOBP_METANEPHRIC_GLOMERULUS_DEVELOPMENT	17	0.661315	1.73962	0.0214425	0.0435476	0.983
	GOBP_REGULATION_OF_MACROPHAGE_MIGRATION	44	0.535241	1.71927	0.0214425	0.0473655	0.99
	GOBP_REGULATION_OF_CD4_POSITIVE_ALPHA_BETA_T_CELL_ACTIVATION	75	0.54227	1.79052	0.0214844	0.0353008	0.928
	GOBP_ADENYLATE_CYCLASE_ACTIVATING_G_PROTEIN_COUPLED_RECEPTOR_SIGNALING_PATHWAY	112	0.377127	1.54476	0.0214844	0.0964427	1
	GOBP_SPHINGOID_METABOLIC_PROCESS	16	0.585501	1.64161	0.0215264	0.0665598	1
	GOBP_POSITIVE_REGULATION_OF_OSTEOCLAST_DIFFERENTIATION	24	0.544303	1.6246	0.0215264	0.0703701	1
	GOBP_LIPOPROTEIN_LOCALIZATION	20	0.513018	1.60052	0.0215264	0.0783955	1
	GOBP_POSITIVE_REGULATION_OF_LIPID_CATABOLIC_PROCESS	26	0.480867	1.57753	0.0215264	0.0844248	1
	GOBP_TOLL_LIKE_RECEPTOR_2_SIGNALING_PATHWAY	16	0.701537	1.69178	0.0215686	0.0534377	0.997
	GOBP_WATER_HOMEOSTASIS	36	0.469297	1.57868	0.0215686	0.084328	1
	GOBP_REGULATION_OF_ENDOTHELIAL_CELL_DIFFERENTIATION	47	0.448776	1.57458	0.0215686	0.0853827	1
	GOBP_RESPONSE_TO_TOXIC_SUBSTANCE	221	0.315741	1.45892	0.0215827	0.129204	1
	GOBP_ANTIGEN_PROCESSING_AND_PRESENTATION_VIA_MHC_CLASS_IB	25	0.666792	1.76961	0.0216535	0.0377312	0.955
	GOBP_NEGATIVE_REGULATION_OF_B_CELL_MEDIATED_IMMUNITY	16	0.596148	1.6467	0.0217391	0.065073	0.999
	GOBP_ADENYLATE_CYCLASE_ACTIVATING_ADRENERGIC_RECEPTOR_SIGNALING_PATHWAY	26	0.537399	1.66232	0.0218254	0.0611774	0.998
	GOBP_CARDIAC_SEPTUM_MORPHOGENESIS	69	0.453925	1.63051	0.0218688	0.0688494	1
	GOBP_LONG_CHAIN_FATTY_ACID_TRANSPORT	65	0.361626	1.49039	0.0220588	0.11635	1
	GOBP_MEMBRANE_LIPID_METABOLIC_PROCESS	184	0.319897	1.4466	0.0220588	0.135609	1
	GOBP_REGULATION_OF_PROTEIN_CONTAINING_COMPLEX_ASSEMBLY	367	0.278571	1.37645	0.0221402	0.170932	1
	GOBP_ADAPTIVE_IMMUNE_RESPONSE_BASED_ON_SOMATIC_RECOMBINATION_OF_IMMUNE_RECEPTORS_BUILT_FROM_IMMUNOGLOBULIN_SUPERFAMILY_DOMAINS	295	0.507894	1.81444	0.0221774	0.0328367	0.892
	GOBP_REGULATION_OF_EPIDERMAL_GROWTH_FACTOR_ACTIVATED_RECEPTOR_ACTIVITY	29	0.454911	1.56622	0.0222635	0.0885854	1
	GOBP_REGULATION_OF_CELL_PROJECTION_ASSEMBLY	194	0.329292	1.48105	0.0222635	0.119825	1
	GOBP_MULTI_MULTICELLULAR_ORGANISM_PROCESS	207	0.32893	1.49824	0.0223048	0.113647	1
	GOBP_NEGATIVE_REGULATION_OF_CELL_DEVELOPMENT	273	0.301686	1.4289	0.0224299	0.142669	1
	GOBP_SULFUR_COMPOUND_METABOLIC_PROCESS	297	0.319465	1.48959	0.0225141	0.116257	1
	GOBP_MODULATION_BY_HOST_OF_VIRAL_GENOME_REPLICATION	21	0.492749	1.58565	0.0226337	0.0823467	1
	GOBP_EXTRINSIC_APOPTOTIC_SIGNALING_PATHWAY_VIA_DEATH_DOMAIN_RECEPTORS	83	0.355562	1.49318	0.0227273	0.115141	1
	GOBP_REGULATION_OF_LAMELLIPODIUM_ASSEMBLY	38	0.4952	1.64662	0.0228137	0.0650179	0.999
	GOBP_RETINA_VASCULATURE_DEVELOPMENT_IN_CAMERA_TYPE_EYE	17	0.710342	1.81005	0.0229008	0.0329758	0.9
	GOBP_GLIAL_CELL_APOPTOTIC_PROCESS	16	0.509431	1.50987	0.0229008	0.109892	1
	GOBP_NEGATIVE_REGULATION_OF_CYSTEINE_TYPE_ENDOPEPTIDASE_ACTIVITY	87	0.347204	1.46415	0.0229446	0.126841	1
	GOBP_WATER_TRANSPORT	24	0.508485	1.59893	0.0230326	0.0787599	1
	GOBP_TRACHEA_DEVELOPMENT	19	0.55898	1.62586	0.023166	0.0700629	1
	GOBP_DEFENSE_RESPONSE_TO_SYMBIONT	277	0.390131	1.62673	0.0232108	0.0698905	1
	GOBP_MONOCYTE_DIFFERENTIATION	35	0.500166	1.63822	0.0232558	0.0668807	1
	GOBP_EXTERNAL_ENCAPSULATING_STRUCTURE_ORGANIZATION	301	0.483804	1.80698	0.023301	0.0330558	0.905
	GOBP_METANEPHRIC_NEPHRON_EPITHELIUM_DEVELOPMENT	23	0.516671	1.60956	0.023301	0.0754962	1
	GOBP_NEURON_PROJECTION_EXTENSION_INVOLVED_IN_NEURON_PROJECTION_GUIDANCE	38	0.502891	1.66146	0.0233918	0.0615304	0.998
	GOBP_REGULATION_OF_VIRAL_INDUCED_CYTOPLASMIC_PATTERN_RECOGNITION_RECEPTOR_SIGNALING_PATHWAY	49	0.432904	1.57861	0.0234375	0.0842794	1
	GOBP_PROGRAMMED_NECROTIC_CELL_DEATH	49	0.405214	1.51965	0.0234375	0.106172	1
	GOBP_POSITIVE_REGULATION_OF_LIPASE_ACTIVITY	65	0.432383	1.63461	0.0235294	0.0678947	1
	GOBP_FC_RECEPTOR_SIGNALING_PATHWAY	52	0.502822	1.6991	0.0237154	0.0521125	0.994
	GOBP_G_PROTEIN_COUPLED_RECEPTOR_SIGNALING_PATHWAY_INVOLVED_IN_HEART_PROCESS	17	0.622715	1.65188	0.0237624	0.0637874	0.998
	GOBP_CELLULAR_RESPONSE_TO_REACTIVE_OXYGEN_SPECIES	137	0.28826	1.36826	0.0238095	0.175557	1
	GOBP_GAP_JUNCTION_ASSEMBLY	18	0.556299	1.59106	0.0238569	0.081042	1
	GOBP_OSTEOBLAST_DEVELOPMENT	17	0.539132	1.61111	0.0240481	0.0749223	1
	GOBP_EPITHELIAL_CELL_PROLIFERATION	468	0.307394	1.47698	0.0241636	0.121783	1
	GOBP_GLAND_MORPHOGENESIS	124	0.404039	1.59948	0.0243446	0.0787468	1
	GOBP_AORTIC_VALVE_MORPHOGENESIS	38	0.52696	1.674	0.0244361	0.0579781	0.998
	GOBP_POSITIVE_REGULATION_OF_MAP_KINASE_ACTIVITY	115	0.364047	1.51342	0.0244821	0.108848	1
	GOBP_BONE_GROWTH	32	0.521567	1.69118	0.0245747	0.0535556	0.997
	GOBP_PROTEIN_ACTIVATION_CASCADE	17	0.616117	1.69369	0.0246407	0.0531827	0.997
	GOBP_GOLGI_TO_PLASMA_MEMBRANE_PROTEIN_TRANSPORT	36	0.52902	1.72767	0.0246679	0.0461397	0.99
	GOBP_IRON_ION_TRANSPORT	53	0.42844	1.52899	0.0247619	0.101945	1
	GOBP_ANTIMICROBIAL_HUMORAL_RESPONSE	107	0.374221	1.5001	0.0247619	0.112697	1
	GOBP_CELLULAR_CARBOHYDRATE_METABOLIC_PROCESS	266	0.278065	1.36261	0.0248668	0.178142	1
	GOBP_MYELOID_CELL_DEVELOPMENT	75	0.401282	1.52262	0.024952	0.105191	1
	GOBP_REGULATION_OF_CELLULAR_KETONE_METABOLIC_PROCESS	129	0.315685	1.42239	0.025	0.146165	1
	GOBP_CELLULAR_RESPONSE_TO_ALCOHOL	96	0.32747	1.44578	0.0250896	0.135607	1
	GOBP_REGULATION_OF_ALCOHOL_BIOSYNTHETIC_PROCESS	53	0.434886	1.56061	0.0251451	0.0908833	1
	GOBP_REGULATION_OF_HEART_RATE	101	0.352369	1.46535	0.0251938	0.126345	1
	GOBP_DEVELOPMENTAL_PIGMENTATION	45	0.411616	1.55166	0.0252918	0.0944334	1
	GOBP_EXTRACELLULAR_MATRIX_ASSEMBLY	41	0.53293	1.67825	0.0253906	0.0567996	0.998
	GOBP_NEGATIVE_REGULATION_OF_TRANSPORTER_ACTIVITY	105	0.36596	1.51086	0.0254403	0.109517	1
	GOBP_NEGATIVE_REGULATION_OF_DEFENSE_RESPONSE_TO_VIRUS	32	0.449593	1.54652	0.0260521	0.0958714	1
	GOBP_RESPONSE_TO_VIRUS	376	0.365168	1.60456	0.0260708	0.0768535	1
	GOBP_POSITIVE_REGULATION_OF_CD4_POSITIVE_ALPHA_BETA_T_CELL_DIFFERENTIATION	34	0.610375	1.75208	0.0261044	0.0408603	0.972
	GOBP_REGULATION_OF_HUMORAL_IMMUNE_RESPONSE	44	0.563768	1.71729	0.0261044	0.0478153	0.992
	GOBP_POSITIVE_REGULATION_OF_CARBOHYDRATE_METABOLIC_PROCESS	73	0.36762	1.47585	0.0261194	0.122181	1
	GOBP_RENAL_SYSTEM_DEVELOPMENT	307	0.346094	1.5511	0.0261682	0.094479	1
	GOBP_REGULATION_OF_ACUTE_INFLAMMATORY_RESPONSE	46	0.494921	1.65168	0.0263158	0.0638209	0.999
	GOBP_NEGATIVE_REGULATION_OF_VIRAL_TRANSCRIPTION	15	0.569448	1.5847	0.0263158	0.0826174	1
	GOBP_EXTRACELLULAR_VESICLE_BIOGENESIS	23	0.556188	1.7	0.0265152	0.0518714	0.994
	GOBP_COLLAGEN_CATABOLIC_PROCESS	40	0.591818	1.75684	0.0266393	0.040144	0.967
	GOBP_HEART_VALVE_DEVELOPMENT	69	0.463057	1.65079	0.0266667	0.063901	0.999
	GOBP_POSITIVE_REGULATION_OF_CELLULAR_COMPONENT_BIOGENESIS	451	0.272628	1.36384	0.026738	0.177874	1
	GOBP_NEGATIVE_REGULATION_OF_LEUKOCYTE_MIGRATION	48	0.471093	1.59022	0.0267686	0.0813384	1
	GOBP_POSITIVE_REGULATION_OF_CELLULAR_RESPONSE_TO_TRANSFORMING_GROWTH_FACTOR_BETA_STIMULUS	34	0.438542	1.54484	0.0267686	0.0964865	1
	GOBP_POSITIVE_REGULATION_OF_RESPONSE_TO_WOUNDING	71	0.404106	1.54141	0.0267686	0.0971092	1
	GOBP_NEGATIVE_REGULATION_OF_LIPID_LOCALIZATION	62	0.369705	1.46922	0.0267686	0.125095	1
	GOBP_MORPHOGENESIS_OF_AN_ENDOTHELIUM	18	0.60485	1.66635	0.0268199	0.0597405	0.998
	GOBP_REGULATION_OF_PHOSPHOPROTEIN_PHOSPHATASE_ACTIVITY	48	0.420604	1.57394	0.0269231	0.0854449	1
	GOBP_SMOOTH_MUSCLE_CELL_DIFFERENTIATION	68	0.452811	1.67699	0.0271318	0.0570212	0.998
	GOBP_ACUTE_PHASE_RESPONSE	48	0.459335	1.63384	0.0271318	0.0678215	1
	GOBP_NEGATIVE_REGULATION_OF_ADAPTIVE_IMMUNE_RESPONSE	61	0.519509	1.70153	0.0271845	0.0515655	0.994
	GOBP_NEGATIVE_REGULATION_OF_MUSCLE_CONTRACTION	21	0.528879	1.57914	0.0271845	0.0843305	1
	GOBP_CELL_CELL_SIGNALING_INVOLVED_IN_CARDIAC_CONDUCTION	36	0.43518	1.53535	0.0271845	0.099611	1
	GOBP_NEUTROPHIL_CHEMOTAXIS	99	0.502763	1.72431	0.0272374	0.0469959	0.99
	GOBP_VASODILATION	45	0.447356	1.57221	0.0272374	0.0859039	1
	GOBP_REGULATION_OF_EXTRACELLULAR_MATRIX_ORGANIZATION	53	0.553917	1.75113	0.0272904	0.0408775	0.972
	GOBP_LYSOSOMAL_PROTEIN_CATABOLIC_PROCESS	17	0.569197	1.67019	0.0272904	0.0587352	0.998
	GOBP_NEGATIVE_REGULATION_OF_RESPONSE_TO_CYTOKINE_STIMULUS	84	0.378098	1.50254	0.0272904	0.111806	1
	GOBP_REGULATION_OF_CARDIAC_MUSCLE_CONTRACTION	76	0.35488	1.46575	0.0273973	0.126412	1
	GOBP_NEGATIVE_REGULATION_OF_ENDOTHELIAL_CELL_APOPTOTIC_PROCESS	36	0.464616	1.598	0.027451	0.0790146	1
	GOBP_REGULATION_OF_PHOSPHATIDYLINOSITOL_3_KINASE_ACTIVITY	39	0.510996	1.65979	0.0275049	0.0616626	0.998
	GOBP_CELLULAR_RESPONSE_TO_INSULIN_STIMULUS	200	0.293564	1.37822	0.0275735	0.170137	1
	GOBP_NEGATIVE_REGULATION_OF_INTERLEUKIN_6_PRODUCTION	62	0.487165	1.69447	0.0277228	0.0530145	0.997
	GOBP_POSITIVE_REGULATION_OF_HOMOTYPIC_CELL_CELL_ADHESION	16	0.649262	1.67979	0.0277778	0.0564392	0.998
	GOBP_HYPEROSMOTIC_RESPONSE	25	0.457323	1.52953	0.0277778	0.101769	1
	GOBP_COLLAGEN_METABOLIC_PROCESS	91	0.540188	1.7807	0.028	0.0366262	0.941
	GOBP_RESPONSE_TO_TUMOR_CELL	40	0.523744	1.63877	0.028	0.0668829	1
[truncated: 1,855 more rows]
