# Supplementary material for: TC2N maintains stem cell-like characteristics to accelerate lung carcinogenesis by blockade of dual specificity protein phosphatase 3
Source: Cell Biosci. 2025 Jan 23;15:8. doi: 10.1186/s13578-025-01348-3 (PMC11758731; doi:10.1186/s13578-025-01348-3)
Supplement: Supplementary file 4 — Supplementary Material 4 [file 13578_2025_1348_MOESM4_ESM.xlsx]

## Sheet: sheet1
Supplementary Data S4. The identified phosphopeptides in A549 spheres with TC2N overexpression.
Protein	Protein Name	Gene Name	Function	Mol weight [kDa]	Sequence length	Proteins	Positions within Proteins	Fasta headers	Leading proteins	Positions within Leading proteins	Position	Amino acid	Sequence window	Score	Score for localization	Phospho (STY) Probabilities	Phospho (STY) Score diffs	Position in peptide	Charge	Mass error [ppm]	Intensity C	Intensity T	Identified or Quantified peptide
A0AV96	RNA-binding protein 47	RBM47		64.098	593	sp|A0AV96|RBM47_HUMAN	519	sp|A0AV96|RBM47_HUMAN RNA-binding protein 47 OS=Homo sapiens OX=9606 GN=RBM47 PE=1 SV=2	sp|A0AV96|RBM47_HUMAN	519	519	T	IPTVSTPPPFQGRPITPVYTVAPNVQRIPTA	181.9	146.37	PIT(1)PVYTVAPNVQR	PIT(68)PVY(-78)T(-68)VAPNVQR	3	2	1.5681	198030	306180	Quantified
A0FGR8	Extended synaptotagmin-2	ESYT2	FUNCTION: Tethers the endoplasmic reticulum to the cell membrane and promotes the formation of appositions between the endoplasmic reticulum and the cell membrane. Binds glycerophospholipids in a barrel-like domain and may play a role in cellular lipid transport. Plays a role in FGF signaling via its role in the rapid internalization of FGFR1 that has been activated by FGF1 binding; this occurs m…	102.36	921	sp|A0FGR8|ESYT2_HUMAN	761	sp|A0FGR8|ESYT2_HUMAN Extended synaptotagmin-2 OS=Homo sapiens OX=9606 GN=ESYT2 PE=1 SV=1	sp|A0FGR8|ESYT2_HUMAN	761	761	S	HISVKEPTPSIASDISLPIATQELRQRLRQL	52.295	52.295	EPT(0.009)PS(0.019)IAS(0.071)DIS(0.9)LPIAT(0.001)QELR	EPT(-20)PS(-17)IAS(-11)DIS(11)LPIAT(-29)QELR	11	2	0.27569	216500	1273200	Quantified
A0FGR8	Extended synaptotagmin-2	ESYT2	FUNCTION: Tethers the endoplasmic reticulum to the cell membrane and promotes the formation of appositions between the endoplasmic reticulum and the cell membrane. Binds glycerophospholipids in a barrel-like domain and may play a role in cellular lipid transport. Plays a role in FGF signaling via its role in the rapid internalization of FGFR1 that has been activated by FGF1 binding; this occurs m…	102.36	921	sp|A0FGR8|ESYT2_HUMAN	701	sp|A0FGR8|ESYT2_HUMAN Extended synaptotagmin-2 OS=Homo sapiens OX=9606 GN=ESYT2 PE=1 SV=1	sp|A0FGR8|ESYT2_HUMAN	701	701	T	IKSHMSGSPGPGGSNTAPSTPVIGGSDKPGM	35.458	30.211	S(0.004)HMS(0.005)GS(0.005)PGPGGS(0.068)NT(0.906)APS(0.502)T(0.452)PVIGGS(0.058)DKPGMEEK	S(-27)HMS(-26)GS(-26)PGPGGS(-12)NT(12)APS(0.5)T(-0.5)PVIGGS(-10)DKPGMEEK	14	4	0.50605	265140	82797	Quantified
A0FGR8	Extended synaptotagmin-2	ESYT2	FUNCTION: Tethers the endoplasmic reticulum to the cell membrane and promotes the formation of appositions between the endoplasmic reticulum and the cell membrane. Binds glycerophospholipids in a barrel-like domain and may play a role in cellular lipid transport. Plays a role in FGF signaling via its role in the rapid internalization of FGFR1 that has been activated by FGF1 binding; this occurs m…	102.36	921	sp|A0FGR8|ESYT2_HUMAN	704	sp|A0FGR8|ESYT2_HUMAN Extended synaptotagmin-2 OS=Homo sapiens OX=9606 GN=ESYT2 PE=1 SV=1	sp|A0FGR8|ESYT2_HUMAN	704	704	S	HMSGSPGPGGSNTAPSTPVIGGSDKPGMEEK	35.458	35.458	S(0.002)HMS(0.006)GS(0.006)PGPGGS(0.266)NT(0.68)APS(0.508)T(0.469)PVIGGS(0.063)DKPGMEEK	S(-29)HMS(-23)GS(-23)PGPGGS(-4.8)NT(4.8)APS(0.55)T(-0.55)PVIGGS(-11)DKPGMEEK	17	4	0.53004	55160	82797	Quantified
A0FGR8	Extended synaptotagmin-2	ESYT2	FUNCTION: Tethers the endoplasmic reticulum to the cell membrane and promotes the formation of appositions between the endoplasmic reticulum and the cell membrane. Binds glycerophospholipids in a barrel-like domain and may play a role in cellular lipid transport. Plays a role in FGF signaling via its role in the rapid internalization of FGFR1 that has been activated by FGF1 binding; this occurs m…	102.36	921	sp|A0FGR8|ESYT2_HUMAN	738	sp|A0FGR8|ESYT2_HUMAN Extended synaptotagmin-2 OS=Homo sapiens OX=9606 GN=ESYT2 PE=1 SV=1	sp|A0FGR8|ESYT2_HUMAN	738	738	S	PEAGPQGLHDLGRSSSSLLASPGHISVKEPT	171.51	169.05	S(0.08)S(0.24)S(0.674)S(0.006)LLASPGHISVK	S(-9.2)S(-4.5)S(4.5)S(-20)LLAS(-130)PGHIS(-160)VK	3	2	-2.4684	855910	367210	Quantified
A0JLT2	Mediator of RNA polymerase II transcription subunit 19	MED19	FUNCTION: Component of the Mediator complex, a coactivator involved in the regulated transcription of nearly all RNA polymerase II-dependent genes. Mediator functions as a bridge to convey information from gene-specific regulatory proteins to the basal RNA polymerase II transcription machinery. Mediator is recruited to promoters by direct interactions with regulatory proteins and serves as a scaf…	26.273	244	sp|A0JLT2|MED19_HUMAN	226	sp|A0JLT2|MED19_HUMAN Mediator of RNA polymerase II transcription subunit 19 OS=Homo sapiens OX=9606 GN=MED19 PE=1 SV=2	sp|A0JLT2|MED19_HUMAN	226	226	S	RKRKKKEKKKKKNRHSPDHPGMGSSQASSSS	107.84	100.41	NRHS(1)PDHPGMGSSQASSSSSLR	NRHS(38)PDHPGMGS(-38)S(-48)QAS(-78)S(-87)S(-92)S(-94)S(-97)LR	4	4	1.8961	101910	146390	Quantified
A0JNW5	UHRF1-binding protein 1-like	UHRF1BP1L		164.2	1464	sp|A0JNW5|UH1BL_HUMAN	1081	sp|A0JNW5|UH1BL_HUMAN UHRF1-binding protein 1-like OS=Homo sapiens OX=9606 GN=UHRF1BP1L PE=1 SV=2	sp|A0JNW5|UH1BL_HUMAN	1081	1081	S	SKEETPPVRTLKSQSSLSGKPKERCPPNLAP	79.889	79.889	SQS(0.004)S(0.994)LS(0.002)GKPK	S(-39)QS(-24)S(24)LS(-27)GKPK	4	2	-0.66323	292920	329900	Quantified
A0MZ66	Shootin-1	SHTN1	FUNCTION: Involved in the generation of internal asymmetric signals required for neuronal polarization and neurite outgrowth. Mediates netrin-1-induced F-actin-substrate coupling or 'clutch engagement' within the axon growth cone through activation of CDC42, RAC1 and PAK1-dependent signaling pathway, thereby converting the F-actin retrograde flow into traction forces, concomitantly with filopodiu…	71.639	631	sp|A0MZ66|SHOT1_HUMAN	537	sp|A0MZ66|SHOT1_HUMAN Shootin-1 OS=Homo sapiens OX=9606 GN=SHTN1 PE=1 SV=4	sp|A0MZ66|SHOT1_HUMAN	537	537	T	NKKTLEAEFNSPSPPTPEPGEGPRKLEGCTS	73.262	73.262	TLEAEFNSPS(0.014)PPT(0.985)PEPGEGPR	T(-65)LEAEFNS(-35)PS(-18)PPT(18)PEPGEGPR	13	2	-1.5195	863140	1081900	Quantified
A0MZ66	Shootin-1	SHTN1	FUNCTION: Involved in the generation of internal asymmetric signals required for neuronal polarization and neurite outgrowth. Mediates netrin-1-induced F-actin-substrate coupling or 'clutch engagement' within the axon growth cone through activation of CDC42, RAC1 and PAK1-dependent signaling pathway, thereby converting the F-actin retrograde flow into traction forces, concomitantly with filopodiu…	71.639	631	sp|A0MZ66|SHOT1_HUMAN	494	sp|A0MZ66|SHOT1_HUMAN Shootin-1 OS=Homo sapiens OX=9606 GN=SHTN1 PE=1 SV=4	sp|A0MZ66|SHOT1_HUMAN	494	494	S	RILRRRKVTAEADSSSPTGILATSESKSMPV	261.77	261.77	VTAEADSS(0.002)S(0.998)PTGILATSESK	VT(-130)AEADS(-46)S(-28)S(28)PT(-37)GILAT(-140)S(-160)ES(-170)K	9	2	-0.50531	287590	273540	Quantified
A0MZ66	Shootin-1	SHTN1	FUNCTION: Involved in the generation of internal asymmetric signals required for neuronal polarization and neurite outgrowth. Mediates netrin-1-induced F-actin-substrate coupling or 'clutch engagement' within the axon growth cone through activation of CDC42, RAC1 and PAK1-dependent signaling pathway, thereby converting the F-actin retrograde flow into traction forces, concomitantly with filopodiu…	71.639	631	sp|A0MZ66|SHOT1_HUMAN	534	sp|A0MZ66|SHOT1_HUMAN Shootin-1 OS=Homo sapiens OX=9606 GN=SHTN1 PE=1 SV=4	sp|A0MZ66|SHOT1_HUMAN	534	534	S	TALNKKTLEAEFNSPSPPTPEPGEGPRKLEG	88.421	64.21	TLEAEFNS(0.015)PS(0.843)PPT(0.142)PEPGEGPR	T(-48)LEAEFNS(-17)PS(7.7)PPT(-7.7)PEPGEGPR	10	2	-0.20699	506540	931510	Quantified
A0MZ66	Shootin-1	SHTN1	FUNCTION: Involved in the generation of internal asymmetric signals required for neuronal polarization and neurite outgrowth. Mediates netrin-1-induced F-actin-substrate coupling or 'clutch engagement' within the axon growth cone through activation of CDC42, RAC1 and PAK1-dependent signaling pathway, thereby converting the F-actin retrograde flow into traction forces, concomitantly with filopodiu…	71.639	631	sp|A0MZ66|SHOT1_HUMAN	249	sp|A0MZ66|SHOT1_HUMAN Shootin-1 OS=Homo sapiens OX=9606 GN=SHTN1 PE=1 SV=4	sp|A0MZ66|SHOT1_HUMAN	249	249	S	FAQEMFIEQNKLKRQSHLLLQSSIPDQQLLK	54.143	54.143	RQS(0.999)HLLLQS(0.001)SIPDQQLLK	RQS(32)HLLLQS(-32)S(-39)IPDQQLLK	3	3	-1.4488	202370	381880	Quantified
A1KXE4	Myelin-associated neurite-outgrowth inhibitor	FAM168B	FUNCTION: Inhibitor of neuronal axonal outgrowth. Acts as a negative regulator of CDC42 and STAT3 and a positive regulator of STMN2. Positive regulator of CDC27. {ECO:0000250|UniProtKB:D4AEP3}.	20.324	195	sp|A1KXE4|F168B_HUMAN	6	sp|A1KXE4|F168B_HUMAN Myelin-associated neurite-outgrowth inhibitor OS=Homo sapiens OX=9606 GN=FAM168B PE=1 SV=1	sp|A1KXE4|F168B_HUMAN	6	6	S	__________MNPVYSPGSSGVPYANAKGIG	84.309	84.309	MNPVYS(0.988)PGS(0.012)SGVPYANAK	MNPVY(-43)S(19)PGS(-19)S(-36)GVPY(-59)ANAK	6	2	2.4202	386500	724760	Quantified
A1L390	Pleckstrin homology domain-containing family G member 3	PLEKHG3		134.41	1219	sp|A1L390|PKHG3_HUMAN	741	sp|A1L390|PKHG3_HUMAN Pleckstrin homology domain-containing family G member 3 OS=Homo sapiens OX=9606 GN=PLEKHG3 PE=1 SV=1	sp|A1L390|PKHG3_HUMAN	741	741	S	NAEHHDAGFSVRRRESLSYIPKGLVRNSISR	86.243	86.243	RRES(0.997)LS(0.003)YIPK	RRES(26)LS(-26)Y(-61)IPK	4	3	-0.086733	113800	120760	Quantified
A1L390	Pleckstrin homology domain-containing family G member 3	PLEKHG3		134.41	1219	sp|A1L390|PKHG3_HUMAN	76	sp|A1L390|PKHG3_HUMAN Pleckstrin homology domain-containing family G member 3 OS=Homo sapiens OX=9606 GN=PLEKHG3 PE=1 SV=1	sp|A1L390|PKHG3_HUMAN	76	76	S	SNNNSSSWLNVKGPLSPFNSRAAAGPAHHKL	117.99	117.99	GPLS(1)PFNSR	GPLS(62)PFNS(-62)R	4	2	-0.90681	1707900	1714300	Quantified
A1L390	Pleckstrin homology domain-containing family G member 3	PLEKHG3		134.41	1219	sp|A1L390|PKHG3_HUMAN	1037	sp|A1L390|PKHG3_HUMAN Pleckstrin homology domain-containing family G member 3 OS=Homo sapiens OX=9606 GN=PLEKHG3 PE=1 SV=1	sp|A1L390|PKHG3_HUMAN	1037	1037	S	VSQRTTSPGGRPSARSPLSPTETFSWPDVRE	52.662	43.177	S(0.976)PLS(0.023)PTETFSWPDVR	S(16)PLS(-16)PT(-35)ET(-39)FS(-41)WPDVR	1	2	0.65314	120050	324110	Quantified
A1L390	Pleckstrin homology domain-containing family G member 3	PLEKHG3		134.41	1219	sp|A1L390|PKHG3_HUMAN	1040	sp|A1L390|PKHG3_HUMAN Pleckstrin homology domain-containing family G member 3 OS=Homo sapiens OX=9606 GN=PLEKHG3 PE=1 SV=1	sp|A1L390|PKHG3_HUMAN	1040	1040	S	RTTSPGGRPSARSPLSPTETFSWPDVRELCS	89.923	66.913	S(0.021)PLS(0.926)PT(0.05)ET(0.002)FSWPDVR	S(-16)PLS(13)PT(-13)ET(-27)FS(-41)WPDVR	4	2	0.7781	200280	393460	Quantified
A1L390	Pleckstrin homology domain-containing family G member 3	PLEKHG3		134.41	1219	sp|A1L390|PKHG3_HUMAN	643	sp|A1L390|PKHG3_HUMAN Pleckstrin homology domain-containing family G member 3 OS=Homo sapiens OX=9606 GN=PLEKHG3 PE=1 SV=1	sp|A1L390|PKHG3_HUMAN	643	643	S	GFGSPRLVSRSSSVLSLEGSEKGLARHGSAT	80.379	80.379	SSSVLS(0.992)LEGS(0.008)EK	S(-59)S(-55)S(-49)VLS(21)LEGS(-21)EK	6	2	-1.3214	303890	101330	Quantified
A1L390	Pleckstrin homology domain-containing family G member 3	PLEKHG3		134.41	1219	sp|A1L390|PKHG3_HUMAN	759	sp|A1L390|PKHG3_HUMAN Pleckstrin homology domain-containing family G member 3 OS=Homo sapiens OX=9606 GN=PLEKHG3 PE=1 SV=1	sp|A1L390|PKHG3_HUMAN	759	759	S	YIPKGLVRNSISRFNSLPRPDPEPVPPVGSK	47.113	47.113	FNS(1)LPRPDPEPVPPVGSK	FNS(46)LPRPDPEPVPPVGS(-46)K	3	3	-0.16329	63957	140010	Quantified
A1L390	Pleckstrin homology domain-containing family G member 3	PLEKHG3		134.41	1219	sp|A1L390|PKHG3_HUMAN	962	sp|A1L390|PKHG3_HUMAN Pleckstrin homology domain-containing family G member 3 OS=Homo sapiens OX=9606 GN=PLEKHG3 PE=1 SV=1	sp|A1L390|PKHG3_HUMAN	962	962	S	PPLQWEKVAPERDGKSPTVPCLQEEAGEPLG	30.959	26.019	DGKS(0.752)PT(0.248)VPCLQEEAGEPLGGK	DGKS(4.8)PT(-4.8)VPCLQEEAGEPLGGK	4	3	-0.8427	66882	69933	Quantified
A1L390	Pleckstrin homology domain-containing family G member 3	PLEKHG3		134.41	1219	sp|A1L390|PKHG3_HUMAN	1081	sp|A1L390|PKHG3_HUMAN Pleckstrin homology domain-containing family G member 3 OS=Homo sapiens OX=9606 GN=PLEKHG3 PE=1 SV=1	sp|A1L390|PKHG3_HUMAN	1081	1081	S	AGGGRPRGPPVNRSHSVPENMVEPPLSGRVG	120.37	120.37	S(0.2)HS(0.8)VPENMVEPPLSGR	S(-6)HS(6)VPENMVEPPLS(-120)GR	3	3	-0.91531	1103300	1137900	Quantified
A2A3K4	Protein tyrosine phosphatase domain-containing protein 1	PTPDC1	FUNCTION: May play roles in cilia formation and/or maintenance. {ECO:0000250}.	84.456	754	sp|A2A3K4|PTPC1_HUMAN	438	sp|A2A3K4|PTPC1_HUMAN Protein tyrosine phosphatase domain-containing protein 1 OS=Homo sapiens OX=9606 GN=PTPDC1 PE=1 SV=1	sp|A2A3K4|PTPC1_HUMAN	438	438	S	KPRQQKLISHCYIPQSPEPDLHKEALVRSTL	48.476	48.476	LISHCYIPQS(1)PEPDLHK	LIS(-38)HCY(-36)IPQS(36)PEPDLHK	10	3	0.4708	87532	257040	Quantified
A2AJT9	BCLAF1 and THRAP3 family member 3	BCLAF3		83.87	711	sp|A2AJT9|BCLA3_HUMAN	80	sp|A2AJT9|BCLA3_HUMAN BCLAF1 and THRAP3 family member 3 OS=Homo sapiens OX=9606 GN=BCLAF3 PE=1 SV=1	sp|A2AJT9|BCLA3_HUMAN	80	80	S	SRGNIYYQSYEHRSPSPNIRNSLENVYMYKP	101.55	101.55	GNIYYQS(0.002)Y(0.004)EHRS(0.995)PS(0.999)PNIR	GNIY(-72)Y(-55)QS(-30)Y(-25)EHRS(25)PS(34)PNIR	14	3	0.94677	782110	861660	Quantified
A2RTX5	Threonine--tRNA ligase 2, cytoplasmic	TARS3	FUNCTION: Catalyzes the attachment of threonine to tRNA(Thr) in a two-step reaction: threonine is first activated by ATP to form Thr-AMP and then transferred to the acceptor end of tRNA(Thr). Also edits incorrectly charged tRNA(Thr) via its editing domain, at the post-transfer stage. {ECO:0000250|UniProtKB:Q8BLY2}.	92.644	802	sp|A2RTX5|SYTC2_HUMAN	453	sp|A2RTX5|SYTC2_HUMAN Threonine--tRNA ligase 2, cytoplasmic OS=Homo sapiens OX=9606 GN=TARS3 PE=1 SV=1	sp|A2RTX5|SYTC2_HUMAN	453	453	S	FIREEYHKRDFTEVLSPNMYNSKLWEASGHW	126.63	126.63	DFTEVLS(0.999)PNMY(0.001)NSK	DFT(-76)EVLS(32)PNMY(-32)NS(-45)K	7	2	1.6657	181070	228060	Quantified
A3KN83	Protein strawberry notch homolog 1	SBNO1		154.31	1393	sp|A3KN83|SBNO1_HUMAN	214	sp|A3KN83|SBNO1_HUMAN Protein strawberry notch homolog 1 OS=Homo sapiens OX=9606 GN=SBNO1 PE=1 SV=1	sp|A3KN83|SBNO1_HUMAN	214	214	S	EGARMWINDMKMRSFSPTMKVPVVKEDDEPE	69.716	67.507	SFS(0.983)PT(0.017)MK	S(-37)FS(18)PT(-18)MK	3	2	-0.8091	336380	268370	Quantified
A4D1S0	Killer cell lectin-like receptor subfamily G member 2	KLRG2		42.85	409	sp|A4D1S0|KLRG2_HUMAN	143	sp|A4D1S0|KLRG2_HUMAN Killer cell lectin-like receptor subfamily G member 2 OS=Homo sapiens OX=9606 GN=KLRG2 PE=1 SV=3	sp|A4D1S0|KLRG2_HUMAN	143	143	S	VRVKPVGAAGGSSTPSPRPSTRFLKVPVPES	70.337	48.201	VKPVGAAGGS(0.349)S(0.431)T(0.248)PS(0.972)PR	VKPVGAAGGS(-0.93)S(0.93)T(-2.6)PS(15)PR	14	2	-3.0704	204030	437640	Quantified
A4D1S0	Killer cell lectin-like receptor subfamily G member 2	KLRG2		42.85	409	sp|A4D1S0|KLRG2_HUMAN	204	sp|A4D1S0|KLRG2_HUMAN Killer cell lectin-like receptor subfamily G member 2 OS=Homo sapiens OX=9606 GN=KLRG2 PE=1 SV=3	sp|A4D1S0|KLRG2_HUMAN	204	204	S	AAARTESGCDAEGRASPAEGSAGSPGSPTCC	34.579	34.579	AS(0.988)PAEGS(0.01)AGS(0.001)PGSPTCCR	AS(20)PAEGS(-20)AGS(-29)PGS(-34)PT(-34)CCR	2	2	-1.9412	126640	186860	Quantified
A6ND36	Protein FAM83G	FAM83G	FUNCTION: May regulate the bone morphogenetic proteins (BMP) pathway. {ECO:0000269|PubMed:24554596}.	90.834	823	sp|A6ND36|FA83G_HUMAN	760	sp|A6ND36|FA83G_HUMAN Protein FAM83G OS=Homo sapiens OX=9606 GN=FAM83G PE=1 SV=2	sp|A6ND36|FA83G_HUMAN	760	760	S	QAKGGQVPRLLPDPGSPRLAQNARPMTDGRA	69.276	69.276	LLPDPGS(1)PR	LLPDPGS(69)PR	7	2	1.0923	248790	207370	Quantified
A6ND36	Protein FAM83G	FAM83G	FUNCTION: May regulate the bone morphogenetic proteins (BMP) pathway. {ECO:0000269|PubMed:24554596}.	90.834	823	sp|A6ND36|FA83G_HUMAN	650	sp|A6ND36|FA83G_HUMAN Protein FAM83G OS=Homo sapiens OX=9606 GN=FAM83G PE=1 SV=2	sp|A6ND36|FA83G_HUMAN	650	650	S	EQVANGPTPPPRRQLSAPHITRGTFVGPQGG	86.243	68.108	RQLS(1)APHITR	RQLS(54)APHIT(-54)R	4	3	-1.008	635410	676960	Quantified
A6ND36	Protein FAM83G	FAM83G	FUNCTION: May regulate the bone morphogenetic proteins (BMP) pathway. {ECO:0000269|PubMed:24554596}.	90.834	823	sp|A6ND36|FA83G_HUMAN	610	sp|A6ND36|FA83G_HUMAN Protein FAM83G OS=Homo sapiens OX=9606 GN=FAM83G PE=1 SV=2	sp|A6ND36|FA83G_HUMAN	610	610	S	SHSGSSGRGPGPRRPSVASSVSEEYFEVREH	51.569	43.518	RPS(0.724)VAS(0.134)S(0.134)VS(0.008)EEYFEVR	RPS(7.3)VAS(-7.3)S(-7.3)VS(-19)EEY(-39)FEVR	3	3	-1.326	35580	111410	Quantified
A6ND36	Protein FAM83G	FAM83G	FUNCTION: May regulate the bone morphogenetic proteins (BMP) pathway. {ECO:0000269|PubMed:24554596}.	90.834	823	sp|A6ND36|FA83G_HUMAN	127	sp|A6ND36|FA83G_HUMAN Protein FAM83G OS=Homo sapiens OX=9606 GN=FAM83G PE=1 SV=2	sp|A6ND36|FA83G_HUMAN	127	127	S	EPLPSLEYWPQKSDRSIPQLDLGWPDTIAYR	48.037	48.037	S(1)IPQLDLGWPDTIAYR	S(45)IPQLDLGWPDT(-45)IAY(-47)R	1	2	-0.73307	34362	195600	Quantified
A6ND36	Protein FAM83G	FAM83G	FUNCTION: May regulate the bone morphogenetic proteins (BMP) pathway. {ECO:0000269|PubMed:24554596}.	90.834	823	sp|A6ND36|FA83G_HUMAN	4	sp|A6ND36|FA83G_HUMAN Protein FAM83G OS=Homo sapiens OX=9606 GN=FAM83G PE=1 SV=2	sp|A6ND36|FA83G_HUMAN	4	4	S	____________MAFSQVQCLDDNHVNWRSS	112.95	112.95	AFS(1)QVQCLDDNHVNWR	AFS(110)QVQCLDDNHVNWR	3	2	0.28767	351640	961790	Quantified
A6ND36	Protein FAM83G	FAM83G	FUNCTION: May regulate the bone morphogenetic proteins (BMP) pathway. {ECO:0000269|PubMed:24554596}.	90.834	823	sp|A6ND36|FA83G_HUMAN	356	sp|A6ND36|FA83G_HUMAN Protein FAM83G OS=Homo sapiens OX=9606 GN=FAM83G PE=1 SV=2	sp|A6ND36|FA83G_HUMAN	356	356	S	AKKLVNPKYALVKAKSVDEIAKISSEKQEAK	121.69	87.573	AKS(1)VDEIAK	AKS(88)VDEIAK	3	2	3.1353	846490	951530	Quantified
A6NFI3	Zinc finger protein 316	ZNF316	FUNCTION: May be involved in transcriptional regulation. {ECO:0000250}.	108.44	1004	sp|A6NFI3|ZN316_HUMAN	10	sp|A6NFI3|ZN316_HUMAN Zinc finger protein 316 OS=Homo sapiens OX=9606 GN=ZNF316 PE=1 SV=1	sp|A6NFI3|ZN316_HUMAN	10	10	S	______MAALHTTPDSPAAQLERAEDGSECD	228.55	173.35	AALHTTPDS(1)PAAQLER	AALHT(-56)T(-44)PDS(44)PAAQLER	9	2	1.0221	3297700	5555400	Quantified
A6NKF1	SAC3 domain-containing protein 1	SAC3D1	FUNCTION: Involved in centrosome duplication and mitotic progression. {ECO:0000250}.	43.553	404	sp|A6NKF1|SAC31_HUMAN	402	sp|A6NKF1|SAC31_HUMAN SAC3 domain-containing protein 1 OS=Homo sapiens OX=9606 GN=SAC3D1 PE=1 SV=2	sp|A6NKF1|SAC31_HUMAN	402	402	S	VVMAEEEDEGTDRPGSPA_____________	146.48	146.48	TLEEVVMAEEEDEGTDRPGS(1)PA	T(-140)LEEVVMAEEEDEGT(-34)DRPGS(34)PA	20	2	0.84035	1207000	2009800	Quantified
A7E2V4	Zinc finger SWIM domain-containing protein 8	ZSWIM8		197.3	1837	sp|A7E2V4|ZSWM8_HUMAN	53	sp|A7E2V4|ZSWM8_HUMAN Zinc finger SWIM domain-containing protein 8 OS=Homo sapiens OX=9606 GN=ZSWIM8 PE=1 SV=1	sp|A7E2V4|ZSWM8_HUMAN	53	53	S	CQNWRGWRKQSAGPNSPTGGGGGGGSGGTRM	89.847	89.847	QSAGPNS(0.999)PT(0.001)GGGGGGGSGGTR	QS(-43)AGPNS(31)PT(-31)GGGGGGGS(-77)GGT(-75)R	7	2	-4.3163	296210	359380	Quantified
A7KAX9	Rho GTPase-activating protein 32	ARHGAP32	FUNCTION: GTPase-activating protein (GAP) promoting GTP hydrolysis on RHOA, CDC42 and RAC1 small GTPases. May be involved in the differentiation of neuronal cells during the formation of neurite extensions. Involved in NMDA receptor activity-dependent actin reorganization in dendritic spines. May mediate cross-talks between Ras- and Rho-regulated signaling pathways in cell growth regulation. Isof…	230.53	2087	sp|A7KAX9|RHG32_HUMAN	892	sp|A7KAX9|RHG32_HUMAN Rho GTPase-activating protein 32 OS=Homo sapiens OX=9606 GN=ARHGAP32 PE=1 SV=1	sp|A7KAX9|RHG32_HUMAN	892	892	S	SSKPSSFTEKVVYAFSPKIGRKLSKSPSMSI	51.531	51.531	VVYAFS(1)PK	VVY(-43)AFS(43)PK	6	2	0.44791	263260	264220	Quantified
A7KAX9	Rho GTPase-activating protein 32	ARHGAP32	FUNCTION: GTPase-activating protein (GAP) promoting GTP hydrolysis on RHOA, CDC42 and RAC1 small GTPases. May be involved in the differentiation of neuronal cells during the formation of neurite extensions. Involved in NMDA receptor activity-dependent actin reorganization in dendritic spines. May mediate cross-talks between Ras- and Rho-regulated signaling pathways in cell growth regulation. Isof…	230.53	2087	sp|A7KAX9|RHG32_HUMAN	871	sp|A7KAX9|RHG32_HUMAN Rho GTPase-activating protein 32 OS=Homo sapiens OX=9606 GN=ARHGAP32 PE=1 SV=1	sp|A7KAX9|RHG32_HUMAN	871	871	S	SPLQEKLSPFFTLDLSPTEDKSSKPSSFTEK	116.95	116.95	LSPFFTLDLS(0.955)PT(0.045)EDK	LS(-97)PFFT(-38)LDLS(13)PT(-13)EDK	10	2	2.1104	27458	145180	Quantified
A7MCY6	TANK-binding kinase 1-binding protein 1	TBKBP1	FUNCTION: Adapter protein which constitutively binds TBK1 and IKBKE playing a role in antiviral innate immunity. {ECO:0000269|PubMed:21931631}.	67.701	615	sp|A7MCY6|TBKB1_HUMAN	393	sp|A7MCY6|TBKB1_HUMAN TANK-binding kinase 1-binding protein 1 OS=Homo sapiens OX=9606 GN=TBKBP1 PE=1 SV=1	sp|A7MCY6|TBKB1_HUMAN	393	393	S	PSPQQRRSPASPSCPSPVPQRRSPVPPSCQS	33.456	33.456	S(0.001)PAS(0.001)PS(0.026)CPS(0.972)PVPQR	S(-31)PAS(-29)PS(-16)CPS(16)PVPQR	9	2	1.2358	48508	112650	Quantified
A7MCY6	TANK-binding kinase 1-binding protein 1	TBKBP1	FUNCTION: Adapter protein which constitutively binds TBK1 and IKBKE playing a role in antiviral innate immunity. {ECO:0000269|PubMed:21931631}.	67.701	615	sp|A7MCY6|TBKB1_HUMAN	504	sp|A7MCY6|TBKB1_HUMAN TANK-binding kinase 1-binding protein 1 OS=Homo sapiens OX=9606 GN=TBKBP1 PE=1 SV=1	sp|A7MCY6|TBKB1_HUMAN	504	504	S	PRAYGSELYGPGRPLSPRRAFEGIRLRFEKQ	37.769	37.769	AYGS(0.003)ELY(0.047)GPGRPLS(0.95)PR	AY(-36)GS(-25)ELY(-13)GPGRPLS(13)PR	14	3	-0.85051	268920	426300	Quantified
A8CG34	Nuclear envelope pore membrane protein POM 121C	POM121C	FUNCTION: Essential component of the nuclear pore complex (NPC). The repeat-containing domain may be involved in anchoring components of the pore complex to the pore membrane. When overexpressed in cells induces the formation of cytoplasmic annulate lamellae (AL). {ECO:0000269|PubMed:17900573}.	125.09	1229	sp|A8CG34|P121C_HUMAN;sp|Q96HA1|P121A_HUMAN	358;381	sp|A8CG34|P121C_HUMAN Nuclear envelope pore membrane protein POM 121C OS=Homo sapiens OX=9606 GN=POM121C PE=1 SV=3;sp|Q96HA1|P121A_HUMAN Nuclear envelope pore membrane protein POM 121 OS=Homo sapiens OX=9606 GN=POM121 PE=1 SV=2	sp|A8CG34|P121C_HUMAN;sp|Q96HA1|P121A_HUMAN	358;381	381	S	VPKPGSLKRGLNSQSSDDHLNKRSRSSSMSS	102.26	102.26	GLNSQS(0.002)S(0.998)DDHLNKR	GLNS(-57)QS(-28)S(28)DDHLNKR	7	3	2.1425	257070	227390	Quantified
A8CG34	Nuclear envelope pore membrane protein POM 121C	POM121C	FUNCTION: Essential component of the nuclear pore complex (NPC). The repeat-containing domain may be involved in anchoring components of the pore complex to the pore membrane. When overexpressed in cells induces the formation of cytoplasmic annulate lamellae (AL). {ECO:0000269|PubMed:17900573}.	125.09	1229	sp|A8CG34|P121C_HUMAN;sp|Q96HA1|P121A_HUMAN	246;269	sp|A8CG34|P121C_HUMAN Nuclear envelope pore membrane protein POM 121C OS=Homo sapiens OX=9606 GN=POM121C PE=1 SV=3;sp|Q96HA1|P121A_HUMAN Nuclear envelope pore membrane protein POM 121 OS=Homo sapiens OX=9606 GN=POM121 PE=1 SV=2	sp|A8CG34|P121C_HUMAN;sp|Q96HA1|P121A_HUMAN	246;269	269	S	HKKAVLSPRNSRMVCSPVTVRIAPPDRRFSR	66.664	66.664	MVCS(0.999)PVT(0.001)VR	MVCS(32)PVT(-32)VR	4	2	0.54244	171450	198100	Quantified
B2RTY4	Unconventional myosin-IXa	MYO9A	FUNCTION: Myosins are actin-based motor molecules with ATPase activity. Unconventional myosins serve in intracellular movements. Regulates Rho by stimulating it's GTPase activity in neurons. Required for the regulation of neurite branching and motor neuron axon guidance (By similarity). {ECO:0000250|UniProtKB:Q8C170, ECO:0000250|UniProtKB:Q9Z1N3}.	292.7	2548	sp|B2RTY4|MYO9A_HUMAN	1317	sp|B2RTY4|MYO9A_HUMAN Unconventional myosin-IXa OS=Homo sapiens OX=9606 GN=MYO9A PE=1 SV=2	sp|B2RTY4|MYO9A_HUMAN	1317	1317	S	EDRRWSTELVPEGLQSPRGTPDSESSQGSLE	62.711	62.711	WSTELVPEGLQS(1)PR	WS(-44)T(-41)ELVPEGLQS(41)PR	12	2	2.6492	188780	284120	Quantified
B2RTY4	Unconventional myosin-IXa	MYO9A	FUNCTION: Myosins are actin-based motor molecules with ATPase activity. Unconventional myosins serve in intracellular movements. Regulates Rho by stimulating it's GTPase activity in neurons. Required for the regulation of neurite branching and motor neuron axon guidance (By similarity). {ECO:0000250|UniProtKB:Q8C170, ECO:0000250|UniProtKB:Q9Z1N3}.	292.7	2548	sp|B2RTY4|MYO9A_HUMAN	2294	sp|B2RTY4|MYO9A_HUMAN Unconventional myosin-IXa OS=Homo sapiens OX=9606 GN=MYO9A PE=1 SV=2	sp|B2RTY4|MYO9A_HUMAN	2294	2294	S	MGKGRIRRGNYPGPSSPVVVRLPSVSDVSEE	67.887	67.887	GNYPGPS(0.032)S(0.968)PVVVR	GNY(-58)PGPS(-15)S(15)PVVVR	8	2	-0.22064	558030	644750	Quantified
B2RTY4	Unconventional myosin-IXa	MYO9A	FUNCTION: Myosins are actin-based motor molecules with ATPase activity. Unconventional myosins serve in intracellular movements. Regulates Rho by stimulating it's GTPase activity in neurons. Required for the regulation of neurite branching and motor neuron axon guidance (By similarity). {ECO:0000250|UniProtKB:Q8C170, ECO:0000250|UniProtKB:Q9Z1N3}.	292.7	2548	sp|B2RTY4|MYO9A_HUMAN	1299	sp|B2RTY4|MYO9A_HUMAN Unconventional myosin-IXa OS=Homo sapiens OX=9606 GN=MYO9A PE=1 SV=2	sp|B2RTY4|MYO9A_HUMAN	1299	1299	S	IFSLELLKVRSLGGISPSEDRRWSTELVPEG	128.41	117.41	SLGGIS(0.998)PS(0.002)EDRR	S(-59)LGGIS(27)PS(-27)EDRR	6	2	1.3329	756310	720170	Quantified
C9JI98	Transmembrane protein 238	TMEM238		18.04	176	sp|C9JI98|TM238_HUMAN	175	sp|C9JI98|TM238_HUMAN Transmembrane protein 238 OS=Homo sapiens OX=9606 GN=TMEM238 PE=1 SV=1	sp|C9JI98|TM238_HUMAN	175	175	S	QLATLEAGPGAAGAGSE______________	129.82	129.82	LQLATLEAGPGAAGAGS(1)E	LQLAT(-120)LEAGPGAAGAGS(120)E	17	2	0.61748	107820	165540	Quantified
C9JLW8	Mapk-regulated corepressor-interacting protein 1	MCRIP1	FUNCTION: The phosphorylation status of MCRIP1 functions as a molecular switch to regulate epithelial-mesenchymal transition. Unphosphorylated MCRIP1 binds to and inhibits the transcriptional corepressor CTBP(s). When phosphorylated by MAPK/ERK, MCRIP1 releases CTBP(s) resulting in transcriptional silencing of the E-cadherin gene and induction of epithelial-mesenchymal transition (PubMed:25728771…	10.92	97	sp|C9JLW8|MCRI1_HUMAN	21	sp|C9JLW8|MCRI1_HUMAN Mapk-regulated corepressor-interacting protein 1 OS=Homo sapiens OX=9606 GN=MCRIP1 PE=1 SV=1	sp|C9JLW8|MCRI1_HUMAN	21	21	S	VSRVVYNGKRTSSPRSPPSSSEIFTPAHEEN	164.48	164.48	S(1)PPSSSEIFTPAHEENVR	S(35)PPS(-35)S(-49)S(-67)EIFT(-130)PAHEENVR	1	3	-0.70393	2120600	3693400	Quantified
O00116	Alkyldihydroxyacetonephosphate synthase, peroxisomal	AGPS	FUNCTION: Catalyzes the exchange of the acyl chain in acyl-dihydroxyacetonephosphate (acyl-DHAP) for a long chain fatty alcohol, yielding the first ether linked intermediate, i.e. alkyl-dihydroxyacetonephosphate (alkyl-DHAP), in the pathway of ether lipid biosynthesis. {ECO:0000269|PubMed:8399344, ECO:0000269|PubMed:9553082}.	72.911	658	sp|O00116|ADAS_HUMAN	74	sp|O00116|ADAS_HUMAN Alkyldihydroxyacetonephosphate synthase, peroxisomal OS=Homo sapiens OX=9606 GN=AGPS PE=1 SV=1	sp|O00116|ADAS_HUMAN	74	74	T	KARRAASAATAAPTATPAAQESGTIPKKRQE	66.66	66.66	AASAAT(0.001)AAPT(0.008)AT(0.951)PAAQES(0.02)GT(0.02)IPK	AAS(-39)AAT(-32)AAPT(-21)AT(17)PAAQES(-17)GT(-17)IPK	12	2	-2.7763	182050	385560	Quantified
O00116	Alkyldihydroxyacetonephosphate synthase, peroxisomal	AGPS	FUNCTION: Catalyzes the exchange of the acyl chain in acyl-dihydroxyacetonephosphate (acyl-DHAP) for a long chain fatty alcohol, yielding the first ether linked intermediate, i.e. alkyl-dihydroxyacetonephosphate (alkyl-DHAP), in the pathway of ether lipid biosynthesis. {ECO:0000269|PubMed:8399344, ECO:0000269|PubMed:9553082}.	72.911	658	sp|O00116|ADAS_HUMAN	65	sp|O00116|ADAS_HUMAN Alkyldihydroxyacetonephosphate synthase, peroxisomal OS=Homo sapiens OX=9606 GN=AGPS PE=1 SV=1	sp|O00116|ADAS_HUMAN	65	65	S	REALSTNECKARRAASAATAAPTATPAAQES	153.86	153.86	AAS(0.999)AAT(0.001)AAPTATPAAQESGTIPK	AAS(29)AAT(-29)AAPT(-120)AT(-140)PAAQES(-150)GT(-150)IPK	3	2	-0.6976	692010	1949000	Quantified
O00151	PDZ and LIM domain protein 1	PDLIM1	FUNCTION: Cytoskeletal protein that may act as an adapter that brings other proteins (like kinases) to the cytoskeleton (PubMed:10861853). Involved in assembly, disassembly and directioning of stress fibers in fibroblasts. Required for the localization of ACTN1 and PALLD to stress fibers. Required for cell migration and in maintaining cell polarity of fibroblasts (By similarity). {ECO:0000250|Uni…	36.071	329	sp|O00151|PDLI1_HUMAN	130	sp|O00151|PDLI1_HUMAN PDZ and LIM domain protein 1 OS=Homo sapiens OX=9606 GN=PDLIM1 PE=1 SV=4	sp|O00151|PDLI1_HUMAN	130	130	S	HIGSAHNRSAMPFTASPASSTTARVITNQYN	123.83	123.83	SAMPFTAS(0.999)PASSTTAR	S(-110)AMPFT(-37)AS(37)PAS(-37)S(-41)T(-45)T(-49)AR	8	2	2.477	657230	785770	Quantified
O00151	PDZ and LIM domain protein 1	PDLIM1	FUNCTION: Cytoskeletal protein that may act as an adapter that brings other proteins (like kinases) to the cytoskeleton (PubMed:10861853). Involved in assembly, disassembly and directioning of stress fibers in fibroblasts. Required for the localization of ACTN1 and PALLD to stress fibers. Required for cell migration and in maintaining cell polarity of fibroblasts (By similarity). {ECO:0000250|Uni…	36.071	329	sp|O00151|PDLI1_HUMAN	90	sp|O00151|PDLI1_HUMAN PDZ and LIM domain protein 1 OS=Homo sapiens OX=9606 GN=PDLIM1 PE=1 SV=4	sp|O00151|PDLI1_HUMAN	90	90	S	DNLTLTVARSEHKVWSPLVTEEGKRHPYKMN	134.2	134.2	VWS(1)PLVTEEGK	VWS(54)PLVT(-54)EEGK	3	2	-1.077	1863500	1718800	Quantified
O00151	PDZ and LIM domain protein 1	PDLIM1	FUNCTION: Cytoskeletal protein that may act as an adapter that brings other proteins (like kinases) to the cytoskeleton (PubMed:10861853). Involved in assembly, disassembly and directioning of stress fibers in fibroblasts. Required for the localization of ACTN1 and PALLD to stress fibers. Required for cell migration and in maintaining cell polarity of fibroblasts (By similarity). {ECO:0000250|Uni…	36.071	329	sp|O00151|PDLI1_HUMAN	316	sp|O00151|PDLI1_HUMAN PDZ and LIM domain protein 1 OS=Homo sapiens OX=9606 GN=PDLIM1 PE=1 SV=4	sp|O00151|PDLI1_HUMAN	316	316	T	VEDQIYCEKHARERVTPPEGYEVVTVFPK__	66.553	66.553	ERVT(1)PPEGYEVVTVFPK	ERVT(45)PPEGY(-45)EVVT(-65)VFPK	4	3	-3.1136	55708	108290	Quantified
O00159	Unconventional myosin-Ic	MYO1C	FUNCTION: Myosins are actin-based motor molecules with ATPase activity. Unconventional myosins serve in intracellular movements. Their highly divergent tails are presumed to bind to membranous compartments, which would be moved relative to actin filaments. Involved in glucose transporter recycling in response to insulin by regulating movement of intracellular GLUT4-containing vesicles to the plas…	121.68	1063	sp|O00159|MYO1C_HUMAN	864	sp|O00159|MYO1C_HUMAN Unconventional myosin-Ic OS=Homo sapiens OX=9606 GN=MYO1C PE=1 SV=4	sp|O00159|MYO1C_HUMAN	864	864	S	ELCIKNMVWKYCRSISPEWKQQLQQKAVASE	105.36	105.36	S(0.001)IS(0.999)PEWK	S(-31)IS(31)PEWK	3	2	-1.7515	837360	1044300	Quantified
O00159	Unconventional myosin-Ic	MYO1C	FUNCTION: Myosins are actin-based motor molecules with ATPase activity. Unconventional myosins serve in intracellular movements. Their highly divergent tails are presumed to bind to membranous compartments, which would be moved relative to actin filaments. Involved in glucose transporter recycling in response to insulin by regulating movement of intracellular GLUT4-containing vesicles to the plas…	121.68	1063	sp|O00159|MYO1C_HUMAN	410	sp|O00159|MYO1C_HUMAN Unconventional myosin-Ic OS=Homo sapiens OX=9606 GN=MYO1C PE=1 SV=4	sp|O00159|MYO1C_HUMAN	410	410	S	GKINRSLASKDVESPSWRSTTVLGLLDIYGF	48.785	46.033	DVES(0.012)PS(0.988)WR	DVES(-19)PS(19)WR	6	2	1.067	122910	27562	Quantified
O00159	Unconventional myosin-Ic	MYO1C	FUNCTION: Myosins are actin-based motor molecules with ATPase activity. Unconventional myosins serve in intracellular movements. Their highly divergent tails are presumed to bind to membranous compartments, which would be moved relative to actin filaments. Involved in glucose transporter recycling in response to insulin by regulating movement of intracellular GLUT4-containing vesicles to the plas…	121.68	1063	sp|O00159|MYO1C_HUMAN	408	sp|O00159|MYO1C_HUMAN Unconventional myosin-Ic OS=Homo sapiens OX=9606 GN=MYO1C PE=1 SV=4	sp|O00159|MYO1C_HUMAN	408	408	S	LVGKINRSLASKDVESPSWRSTTVLGLLDIY	92.428	92.428	DVES(0.994)PS(0.006)WR	DVES(22)PS(-22)WR	4	2	0.4968	1006400	983750	Quantified
O00161	Synaptosomal-associated protein 23	SNAP23	FUNCTION: Essential component of the high affinity receptor for the general membrane fusion machinery and an important regulator of transport vesicle docking and fusion.	23.354	211	sp|O00161|SNP23_HUMAN	5	sp|O00161|SNP23_HUMAN Synaptosomal-associated protein 23 OS=Homo sapiens OX=9606 GN=SNAP23 PE=1 SV=1	sp|O00161|SNP23_HUMAN	5	5	S	___________MDNLSSEEIQQRAHQITDES	124.24	124.24	MDNLS(0.999)S(0.001)EEIQQR	MDNLS(29)S(-29)EEIQQR	5	2	-2.1284	446260	345420	Quantified
O00161	Synaptosomal-associated protein 23	SNAP23	FUNCTION: Essential component of the high affinity receptor for the general membrane fusion machinery and an important regulator of transport vesicle docking and fusion.	23.354	211	sp|O00161|SNP23_HUMAN	34	sp|O00161|SNP23_HUMAN Synaptosomal-associated protein 23 OS=Homo sapiens OX=9606 GN=SNAP23 PE=1 SV=1	sp|O00161|SNP23_HUMAN	34	34	S	ESLESTRRILGLAIESQDAGIKTITMLDEQK	91.457	91.457	ILGLAIES(1)QDAGIK	ILGLAIES(91)QDAGIK	8	2	1.1627	113470	149040	Quantified
O00161	Synaptosomal-associated protein 23	SNAP23	FUNCTION: Essential component of the high affinity receptor for the general membrane fusion machinery and an important regulator of transport vesicle docking and fusion.	23.354	211	sp|O00161|SNP23_HUMAN	110	sp|O00161|SNP23_HUMAN Synaptosomal-associated protein 23 OS=Homo sapiens OX=9606 GN=SNAP23 PE=1 SV=1	sp|O00161|SNP23_HUMAN	110	110	S	SGKAYKTTWGDGGENSPCNVVSKQPGPVTNG	162.6	150.85	TTWGDGGENS(1)PCNVVSK	T(-94)T(-94)WGDGGENS(53)PCNVVS(-53)K	10	2	-2.5799	2525400	3195900	Quantified
O00170	AH receptor-interacting protein	AIP	FUNCTION: May play a positive role in AHR-mediated (aromatic hydrocarbon receptor) signaling, possibly by influencing its receptivity for ligand and/or its nuclear targeting.; FUNCTION: Cellular negative regulator of the hepatitis B virus (HBV) X protein.	37.636	330	sp|O00170|AIP_HUMAN	159	sp|O00170|AIP_HUMAN AH receptor-interacting protein OS=Homo sapiens OX=9606 GN=AIP PE=1 SV=2	sp|O00170|AIP_HUMAN	159	159	S	NPQPLIFHMEMLKVESPGTYQQDPWAMTDEE	60.329	60.329	VES(0.972)PGT(0.021)Y(0.007)QQDPWAMTDEEK	VES(17)PGT(-17)Y(-22)QQDPWAMT(-56)DEEK	3	2	1.2211	154400	264320	Quantified
O00178	GTP-binding protein 1	GTPBP1	FUNCTION: Promotes degradation of target mRNA species. Plays a role in the regulation of circadian mRNA stability. Binds GTP and has GTPase activity (By similarity). {ECO:0000250}.	72.453	669	sp|O00178|GTPB1_HUMAN	25	sp|O00178|GTPB1_HUMAN GTP-binding protein 1 OS=Homo sapiens OX=9606 GN=GTPBP1 PE=1 SV=3	sp|O00178|GTPB1_HUMAN	25	25	S	MDSPVPASMFAPEPSSPGAARAAAAAARLHG	169.26	117.8	SAMDSPVPASMFAPEPS(0.27)S(0.73)PGAAR	S(-110)AMDS(-98)PVPAS(-76)MFAPEPS(-4.3)S(4.3)PGAAR	18	2	-0.75403	4412600	8712500	Quantified
O00178	GTP-binding protein 1	GTPBP1	FUNCTION: Promotes degradation of target mRNA species. Plays a role in the regulation of circadian mRNA stability. Binds GTP and has GTPase activity (By similarity). {ECO:0000250}.	72.453	669	sp|O00178|GTPB1_HUMAN	24	sp|O00178|GTPB1_HUMAN GTP-binding protein 1 OS=Homo sapiens OX=9606 GN=GTPBP1 PE=1 SV=3	sp|O00178|GTPB1_HUMAN	24	24	S	AMDSPVPASMFAPEPSSPGAARAAAAAARLH	110.9	110.9	SAMDSPVPASMFAPEPS(0.689)S(0.311)PGAAR	S(-110)AMDS(-100)PVPAS(-77)MFAPEPS(3.4)S(-3.4)PGAAR	17	3	-0.2566	566340	1130200	Quantified
O00193	Small acidic protein	SMAP		20.332	183	sp|O00193|SMAP_HUMAN	17	sp|O00193|SMAP_HUMAN Small acidic protein OS=Homo sapiens OX=9606 GN=SMAP PE=1 SV=1	sp|O00193|SMAP_HUMAN	17	17	S	SAARESHPHGVKRSASPDDDLGSSNWEAADL	326.78	316.18	SAS(1)PDDDLGSSNWEAADLGNEER	S(-45)AS(45)PDDDLGS(-140)S(-180)NWEAADLGNEER	3	2	3.6592	1841600	2590300	Quantified
O00203	AP-3 complex subunit beta-1	AP3B1	FUNCTION: Subunit of non-clathrin- and clathrin-associated adaptor protein complex 3 (AP-3) that plays a role in protein sorting in the late-Golgi/trans-Golgi network (TGN) and/or endosomes. The AP complexes mediate both the recruitment of clathrin to membranes and the recognition of sorting signals within the cytosolic tails of transmembrane cargo molecules. AP-3 appears to be involved in the so…	121.32	1094	sp|O00203|AP3B1_HUMAN	276	sp|O00203|AP3B1_HUMAN AP-3 complex subunit beta-1 OS=Homo sapiens OX=9606 GN=AP3B1 PE=1 SV=3	sp|O00203|AP3B1_HUMAN	276	276	S	KEGDELEDNGKNFYESDDDQKEKTDKKKKPY	220.49	220.49	NFYES(1)DDDQKEK	NFY(-100)ES(100)DDDQKEK	5	2	0.3748	147700	217040	Quantified
O00204	Sulfotransferase 2B1	SULT2B1	FUNCTION: Sulfotransferase that utilizes 3'-phospho-5'-adenylyl sulfate (PAPS) as sulfonate donor to catalyze the sulfate conjugation. Responsible for the sulfation of cholesterol (PubMed:19589875, PubMed:12145317). Catalyzes sulfation of the 3beta-hydroxyl groups of steroids, such as, pregnenolone and dehydroepiandrosterone (DHEA) (PubMed:9799594, PubMed:12145317, PubMed:21855633, PubMed:1685505…	41.307	365	sp|O00204|ST2B1_HUMAN	350	sp|O00204|ST2B1_HUMAN Sulfotransferase 2B1 OS=Homo sapiens OX=9606 GN=SULT2B1 PE=1 SV=2	sp|O00204|ST2B1_HUMAN	350	350	S	PNTSLEREPRPNSSPSPSPGQASETPHPRPS	153.05	104.23	PNS(0.013)S(0.032)PS(0.922)PS(0.032)PGQASETPHPR	PNS(-18)S(-15)PS(15)PS(-15)PGQAS(-72)ET(-77)PHPR	6	3	1.2902	185440	135730	Quantified
O00257	E3 SUMO-protein ligase CBX4	CBX4	FUNCTION: E3 SUMO-protein ligase which facilitates SUMO1 conjugation by UBE2I (PubMed:12679040). Involved in the sumoylation of HNRNPK, a p53/TP53 transcriptional coactivator, hence indirectly regulates p53/TP53 transcriptional activation resulting in p21/CDKN1A expression. Monosumoylates ZNF131 (PubMed:22825850). {ECO:0000269|PubMed:12679040, ECO:0000269|PubMed:22825850}.; FUNCTION: Component of…	61.367	560	sp|O00257|CBX4_HUMAN	415	sp|O00257|CBX4_HUMAN E3 SUMO-protein ligase CBX4 OS=Homo sapiens OX=9606 GN=CBX4 PE=1 SV=3	sp|O00257|CBX4_HUMAN	415	415	S	HAVGLNLSHVRKRCLSETHGEREPCKKRLTA	128.46	128.46	CLS(1)ETHGEREPCK	CLS(36)ET(-36)HGEREPCK	3	3	3.4765	429100	245100	Quantified
O00257	E3 SUMO-protein ligase CBX4	CBX4	FUNCTION: E3 SUMO-protein ligase which facilitates SUMO1 conjugation by UBE2I (PubMed:12679040). Involved in the sumoylation of HNRNPK, a p53/TP53 transcriptional coactivator, hence indirectly regulates p53/TP53 transcriptional activation resulting in p21/CDKN1A expression. Monosumoylates ZNF131 (PubMed:22825850). {ECO:0000269|PubMed:12679040, ECO:0000269|PubMed:22825850}.; FUNCTION: Component of…	61.367	560	sp|O00257|CBX4_HUMAN	291	sp|O00257|CBX4_HUMAN E3 SUMO-protein ligase CBX4 OS=Homo sapiens OX=9606 GN=CBX4 PE=1 SV=3	sp|O00257|CBX4_HUMAN	291	291	S	AVKIKSGEVAEGEARSPSHKKRAADERHPPA	78.673	63.421	SGEVAEGEARS(0.98)PS(0.02)HK	S(-46)GEVAEGEARS(17)PS(-17)HK	11	2	-6.4754	124210	158800	Quantified
O00257	E3 SUMO-protein ligase CBX4	CBX4	FUNCTION: E3 SUMO-protein ligase which facilitates SUMO1 conjugation by UBE2I (PubMed:12679040). Involved in the sumoylation of HNRNPK, a p53/TP53 transcriptional coactivator, hence indirectly regulates p53/TP53 transcriptional activation resulting in p21/CDKN1A expression. Monosumoylates ZNF131 (PubMed:22825850). {ECO:0000269|PubMed:12679040, ECO:0000269|PubMed:22825850}.; FUNCTION: Component of…	61.367	560	sp|O00257|CBX4_HUMAN	434	sp|O00257|CBX4_HUMAN E3 SUMO-protein ligase CBX4 OS=Homo sapiens OX=9606 GN=CBX4 PE=1 SV=3	sp|O00257|CBX4_HUMAN	434	434	S	GEREPCKKRLTARSISTPTCLGGSPAAERPA	143.25	143.25	S(0.002)IS(0.989)T(0.009)PTCLGGSPAAER	S(-27)IS(20)T(-20)PT(-62)CLGGS(-120)PAAER	3	2	2.066	480810	805280	Quantified
O00264	Membrane-associated progesterone receptor component 1	PGRMC1	FUNCTION: Component of a progesterone-binding protein complex (PubMed:28396637). Binds progesterone (PubMed:25675345). Has many reported cellular functions (heme homeostasis, interaction with CYPs). Required for the maintenance of uterine histoarchitecture and normal female reproductive lifespan (By similarity). Intracellular heme chaperone. Regulates heme synthesis via interactions with FECH and…	21.671	195	sp|O00264|PGRC1_HUMAN	181	sp|O00264|PGRC1_HUMAN Membrane-associated progesterone receptor component 1 OS=Homo sapiens OX=9606 GN=PGRMC1 PE=1 SV=3	sp|O00264|PGRC1_HUMAN	181	181	S	HVGKLLKEGEEPTVYSDEEEPKDESARKND_	242.8	240.77	EGEEPTVYS(1)DEEEPKDESAR	EGEEPT(-63)VY(-57)S(57)DEEEPKDES(-98)AR	9	3	3.1606	11118000	8322300	Quantified
O00264	Membrane-associated progesterone receptor component 1	PGRMC1	FUNCTION: Component of a progesterone-binding protein complex (PubMed:28396637). Binds progesterone (PubMed:25675345). Has many reported cellular functions (heme homeostasis, interaction with CYPs). Required for the maintenance of uterine histoarchitecture and normal female reproductive lifespan (By similarity). Intracellular heme chaperone. Regulates heme synthesis via interactions with FECH and…	21.671	195	sp|O00264|PGRC1_HUMAN	57	sp|O00264|PGRC1_HUMAN Membrane-associated progesterone receptor component 1 OS=Homo sapiens OX=9606 GN=PGRMC1 PE=1 SV=3	sp|O00264|PGRC1_HUMAN	57	57	S	LYKIVRGDQPAASGDSDDDEPPPLPRLKRRD	307.84	307.84	GDQPAASGDS(1)DDDEPPPLPR	GDQPAAS(-54)GDS(54)DDDEPPPLPR	10	2	1.3403	304670	385000	Quantified
O00267	Transcription elongation factor SPT5	SUPT5H	FUNCTION: Component of the DRB sensitivity-inducing factor complex (DSIF complex), which regulates mRNA processing and transcription elongation by RNA polymerase II. DSIF positively regulates mRNA capping by stimulating the mRNA guanylyltransferase activity of RNGTT/CAP1A. DSIF also acts cooperatively with the negative elongation factor complex (NELF complex) to enhance transcriptional pausing at…	121	1087	sp|O00267|SPT5H_HUMAN	666	sp|O00267|SPT5H_HUMAN Transcription elongation factor SPT5 OS=Homo sapiens OX=9606 GN=SUPT5H PE=1 SV=1	sp|O00267|SPT5H_HUMAN	666	666	S	PRDVTNFTVGGFAPMSPRISSPMHPSAGGQR	240.39	213.35	DVTNFTVGGFAPMS(1)PR	DVT(-160)NFT(-110)VGGFAPMS(110)PR	14	2	0.70046	2538200	4769000	Quantified
O00267	Transcription elongation factor SPT5	SUPT5H	FUNCTION: Component of the DRB sensitivity-inducing factor complex (DSIF complex), which regulates mRNA processing and transcription elongation by RNA polymerase II. DSIF positively regulates mRNA capping by stimulating the mRNA guanylyltransferase activity of RNGTT/CAP1A. DSIF also acts cooperatively with the negative elongation factor complex (NELF complex) to enhance transcriptional pausing at…	121	1087	sp|O00267|SPT5H_HUMAN	791	sp|O00267|SPT5H_HUMAN Transcription elongation factor SPT5 OS=Homo sapiens OX=9606 GN=SUPT5H PE=1 SV=1	sp|O00267|SPT5H_HUMAN	791	791	T	PMYGSGSRTPMYGSQTPLQDGSRTPHYGSQT	69.94	40.363	T(0.003)PMY(0.001)GS(0.082)QT(0.897)PLQDGS(0.016)R	T(-24)PMY(-30)GS(-10)QT(10)PLQDGS(-17)R	8	2	0.47379	176870	288440	Quantified
O00267	Transcription elongation factor SPT5	SUPT5H	FUNCTION: Component of the DRB sensitivity-inducing factor complex (DSIF complex), which regulates mRNA processing and transcription elongation by RNA polymerase II. DSIF positively regulates mRNA capping by stimulating the mRNA guanylyltransferase activity of RNGTT/CAP1A. DSIF also acts cooperatively with the negative elongation factor complex (NELF complex) to enhance transcriptional pausing at…	121	1087	sp|O00267|SPT5H_HUMAN	806	sp|O00267|SPT5H_HUMAN Transcription elongation factor SPT5 OS=Homo sapiens OX=9606 GN=SUPT5H PE=1 SV=1	sp|O00267|SPT5H_HUMAN	806	806	T	TPLQDGSRTPHYGSQTPLHDGSRTPAQSGAW	105.19	105.19	TPHYGS(0.067)QT(0.933)PLHDGSR	T(-51)PHY(-58)GS(-11)QT(11)PLHDGS(-45)R	8	3	1.4226	180880	229360	Quantified
O00273	DNA fragmentation factor subunit alpha	DFFA	FUNCTION: Inhibitor of the caspase-activated DNase (DFF40).	36.521	331	sp|O00273|DFFA_HUMAN	315	sp|O00273|DFFA_HUMAN DNA fragmentation factor subunit alpha OS=Homo sapiens OX=9606 GN=DFFA PE=1 SV=1	sp|O00273|DFFA_HUMAN	315	315	S	TQSLHSLRSISASKASPPGDLQNPKRARQDP	128.97	128.97	AS(1)PPGDLQNPK	AS(130)PPGDLQNPK	2	2	1.2658	3932000	4534200	Quantified
O00291	Huntingtin-interacting protein 1	HIP1	FUNCTION: Plays a role in clathrin-mediated endocytosis and trafficking (PubMed:11532990, PubMed:11577110, PubMed:11889126). Involved in regulating AMPA receptor trafficking in the central nervous system in an NMDA-dependent manner (By similarity). Regulates presynaptic nerve terminal activity (By similarity). Enhances androgen receptor (AR)-mediated transcription (PubMed:16027218). May act as a …	116.22	1037	sp|O00291|HIP1_HUMAN	516	sp|O00291|HIP1_HUMAN Huntingtin-interacting protein 1 OS=Homo sapiens OX=9606 GN=HIP1 PE=1 SV=5	sp|O00291|HIP1_HUMAN	516	516	S	QAQVDLEREKKELEDSLERISDQGQRKTQEQ	58.889	58.889	ELEDS(1)LER	ELEDS(59)LER	5	2	2.0478	45069	45940	Quantified
O00299	Chloride intracellular channel protein 1	CLIC1	FUNCTION: Can insert into membranes and form chloride ion channels. Channel activity depends on the pH. Membrane insertion seems to be redox-regulated and may occur only under oxydizing conditions. Involved in regulation of the cell cycle. {ECO:0000269|PubMed:10834939, ECO:0000269|PubMed:11195932, ECO:0000269|PubMed:11551966, ECO:0000269|PubMed:11940526, ECO:0000269|PubMed:11978800, ECO:0000269|P…	26.922	241	sp|O00299|CLIC1_HUMAN	211	sp|O00299|CLIC1_HUMAN Chloride intracellular channel protein 1 OS=Homo sapiens OX=9606 GN=CLIC1 PE=1 SV=4	sp|O00299|CLIC1_HUMAN	211	211	S	GFTIPEAFRGVHRYLSNAYAREEFASTCPDD	55.235	53.517	YLS(1)NAYAR	Y(-36)LS(36)NAY(-40)AR	3	2	1.2277	44664	45859	Quantified
O00308	NEDD4-like E3 ubiquitin-protein ligase WWP2	WWP2	FUNCTION: E3 ubiquitin-protein ligase which accepts ubiquitin from an E2 ubiquitin-conjugating enzyme in the form of a thioester and then directly transfers the ubiquitin to targeted substrates. Polyubiquitinates POU5F1 by 'Lys-63'-linked conjugation and promotes it to proteasomal degradation; in embryonic stem cells (ESCs) the ubiquitination is proposed to regulate POU5F1 protein level. Ubiquiti…	98.911	870	sp|O00308|WWP2_HUMAN	125	sp|O00308|WWP2_HUMAN NEDD4-like E3 ubiquitin-protein ligase WWP2 OS=Homo sapiens OX=9606 GN=WWP2 PE=1 SV=2	sp|O00308|WWP2_HUMAN	125	125	T	NGGKMENMQLTLNLQTENKGSVVSGGELTIF	55.354	55.354	MENMQLT(1)LNLQT(1)ENK	MENMQLT(55)LNLQT(55)ENK	12	3	-4.8745	6816400	7586700	Quantified
O00308	NEDD4-like E3 ubiquitin-protein ligase WWP2	WWP2	FUNCTION: E3 ubiquitin-protein ligase which accepts ubiquitin from an E2 ubiquitin-conjugating enzyme in the form of a thioester and then directly transfers the ubiquitin to targeted substrates. Polyubiquitinates POU5F1 by 'Lys-63'-linked conjugation and promotes it to proteasomal degradation; in embryonic stem cells (ESCs) the ubiquitination is proposed to regulate POU5F1 protein level. Ubiquiti…	98.911	870	sp|O00308|WWP2_HUMAN	120	sp|O00308|WWP2_HUMAN NEDD4-like E3 ubiquitin-protein ligase WWP2 OS=Homo sapiens OX=9606 GN=WWP2 PE=1 SV=2	sp|O00308|WWP2_HUMAN	120	120	T	NVLKNNGGKMENMQLTLNLQTENKGSVVSGG	55.354	55.354	MENMQLT(1)LNLQT(1)ENK	MENMQLT(55)LNLQT(55)ENK	7	3	-4.8745	6816400	7586700	Quantified
O00400	Acetyl-coenzyme A transporter 1	SLC33A1	FUNCTION: Probable acetyl-CoA transporter necessary for O-acetylation of gangliosides (PubMed:9096318). Negatively regulates BMP signaling (PubMed:25402622). {ECO:0000269|PubMed:25402622, ECO:0000269|PubMed:9096318}.	60.908	549	sp|O00400|ACATN_HUMAN	22	sp|O00400|ACATN_HUMAN Acetyl-coenzyme A transporter 1 OS=Homo sapiens OX=9606 GN=SLC33A1 PE=1 SV=1	sp|O00400|ACATN_HUMAN	22	22	S	HKDSSRQRRPGNFSHSLDMKSGPLPPGGWDD	53.363	53.363	RPGNFS(0.001)HS(0.999)LDMK	RPGNFS(-29)HS(29)LDMK	8	3	0.096351	102110	121880	Quantified
O00400	Acetyl-coenzyme A transporter 1	SLC33A1	FUNCTION: Probable acetyl-CoA transporter necessary for O-acetylation of gangliosides (PubMed:9096318). Negatively regulates BMP signaling (PubMed:25402622). {ECO:0000269|PubMed:25402622, ECO:0000269|PubMed:9096318}.	60.908	549	sp|O00400|ACATN_HUMAN	2	sp|O00400|ACATN_HUMAN Acetyl-coenzyme A transporter 1 OS=Homo sapiens OX=9606 GN=SLC33A1 PE=1 SV=1	sp|O00400|ACATN_HUMAN	2	2	S	______________MSPTISHKDSSRQRRPG	29.755	29.755	MS(0.953)PT(0.039)IS(0.008)HK	MS(14)PT(-14)IS(-21)HK	2	2	1.1215	86276	82695	Quantified
O00401	Neural Wiskott-Aldrich syndrome protein	WASL	FUNCTION: Regulates actin polymerization by stimulating the actin-nucleating activity of the Arp2/3 complex (PubMed:9422512, PubMed:16767080, PubMed:19366662, PubMed:19487689, PubMed:22847007, PubMed:22921828). Involved in various processes, such as mitosis and cytokinesis, via its role in the regulation of actin polymerization (PubMed:9422512, PubMed:19366662, PubMed:19487689, PubMed:22847007, P…	54.826	505	sp|O00401|WASL_HUMAN	256	sp|O00401|WASL_HUMAN Neural Wiskott-Aldrich syndrome protein OS=Homo sapiens OX=9606 GN=WASL PE=1 SV=2	sp|O00401|WASL_HUMAN	256	256	Y	ISEAQLKDRETSKVIYDFIEKTGGVEAVKNE	79.809	72.038	VIY(1)DFIEK	VIY(72)DFIEK	3	2	-0.66647	737060	940260	Quantified
O00418	Eukaryotic elongation factor 2 kinase	EEF2K	FUNCTION: Threonine kinase that regulates protein synthesis by controlling the rate of peptide chain elongation. Upon activation by a variety of upstream kinases including AMPK or TRPM7, phosphorylates the elongation factor EEF2 at a single site, renders it unable to bind ribosomes and thus inactive. In turn, the rate of protein synthesis is reduced. {ECO:0000269|PubMed:14709557, ECO:0000269|PubM…	82.143	725	sp|O00418|EF2K_HUMAN	470	sp|O00418|EF2K_HUMAN Eukaryotic elongation factor 2 kinase OS=Homo sapiens OX=9606 GN=EEF2K PE=1 SV=2	sp|O00418|EF2K_HUMAN	470	470	S	EPREHGHSYSNRKYESDEDSLGSSGRVCVEK	82.725	64.56	KY(0.001)ES(0.998)DEDSLGSSGR	KY(-29)ES(29)DEDS(-35)LGS(-58)S(-58)GR	4	2	-1.0712	449140	1096500	Quantified
O00423	Echinoderm microtubule-associated protein-like 1	EML1	FUNCTION: Modulates the assembly and organization of the microtubule cytoskeleton, and probably plays a role in regulating the orientation of the mitotic spindle and the orientation of the plane of cell division. Required for normal proliferation of neuronal progenitor cells in the developing brain and for normal brain development. Does not affect neuron migration per se. {ECO:0000250|UniProtKB:Q…	89.86	815	sp|O00423|EMAL1_HUMAN	113	sp|O00423|EMAL1_HUMAN Echinoderm microtubule-associated protein-like 1 OS=Homo sapiens OX=9606 GN=EML1 PE=1 SV=3	sp|O00423|EMAL1_HUMAN	113	113	S	NNGTVLPKKPTGSLPSPSGVRKETAVPATKS	184.59	74.733	KPTGS(0.001)LPS(0.981)PS(0.018)GVR	KPT(-39)GS(-29)LPS(17)PS(-17)GVR	8	3	-0.35328	152350	202900	Quantified
O00423	Echinoderm microtubule-associated protein-like 1	EML1	FUNCTION: Modulates the assembly and organization of the microtubule cytoskeleton, and probably plays a role in regulating the orientation of the mitotic spindle and the orientation of the plane of cell division. Required for normal proliferation of neuronal progenitor cells in the developing brain and for normal brain development. Does not affect neuron migration per se. {ECO:0000250|UniProtKB:Q…	89.86	815	sp|O00423|EMAL1_HUMAN	110	sp|O00423|EMAL1_HUMAN Echinoderm microtubule-associated protein-like 1 OS=Homo sapiens OX=9606 GN=EML1 PE=1 SV=3	sp|O00423|EMAL1_HUMAN	110	110	S	TTVNNGTVLPKKPTGSLPSPSGVRKETAVPA	184.59	129.53	KPT(0.015)GS(0.853)LPS(0.131)PS(0.001)GVR	KPT(-18)GS(8.1)LPS(-8.1)PS(-28)GVR	5	2	0.63628	2417400	3251500	Quantified
O00429	Dynamin-1-like protein	DNM1L	FUNCTION: Functions in mitochondrial and peroxisomal division. Mediates membrane fission through oligomerization into membrane-associated tubular structures that wrap around the scission site to constrict and sever the mitochondrial membrane through a GTP hydrolysis-dependent mechanism. The specific recruitment at scission sites is mediated by membrane receptors like MFF, MIEF1 and MIEF2 for mito…	81.876	736	sp|O00429|DNM1L_HUMAN	616	sp|O00429|DNM1L_HUMAN Dynamin-1-like protein OS=Homo sapiens OX=9606 GN=DNM1L PE=1 SV=2	sp|O00429|DNM1L_HUMAN	616	616	S	LLAEEKSKPIPIMPASPQKGHAVNLLDVPVP	179.85	23.149	PIPIMPAS(1)PQK	PIPIMPAS(23)PQK	8	2	-1.5818	93300	123540	Quantified
O00443	Phosphatidylinositol 4-phosphate 3-kinase C2 domain-containing subunit alpha	PIK3C2A	FUNCTION: Generates phosphatidylinositol 3-phosphate (PtdIns3P) and phosphatidylinositol 3,4-bisphosphate (PtdIns(3,4)P2) that act as second messengers. Has a role in several intracellular trafficking events. Functions in insulin signaling and secretion. Required for translocation of the glucose transporter SLC2A4/GLUT4 to the plasma membrane and glucose uptake in response to insulin-mediated RHO…	190.68	1686	sp|O00443|P3C2A_HUMAN	1553	sp|O00443|P3C2A_HUMAN Phosphatidylinositol 4-phosphate 3-kinase C2 domain-containing subunit alpha OS=Homo sapiens OX=9606 GN=PIK3C2A PE=1 SV=2	sp|O00443|P3C2A_HUMAN	1553	1553	S	EKAEGIARSADAGSFSPTPGQIGGAVKLSIS	125.77	125.77	SADAGSFS(0.998)PT(0.002)PGQIGGAVK	S(-86)ADAGS(-50)FS(27)PT(-27)PGQIGGAVK	8	2	-2.009	586610	696560	Quantified
O00443	Phosphatidylinositol 4-phosphate 3-kinase C2 domain-containing subunit alpha	PIK3C2A	FUNCTION: Generates phosphatidylinositol 3-phosphate (PtdIns3P) and phosphatidylinositol 3,4-bisphosphate (PtdIns(3,4)P2) that act as second messengers. Has a role in several intracellular trafficking events. Functions in insulin signaling and secretion. Required for translocation of the glucose transporter SLC2A4/GLUT4 to the plasma membrane and glucose uptake in response to insulin-mediated RHO…	190.68	1686	sp|O00443|P3C2A_HUMAN	259	sp|O00443|P3C2A_HUMAN Phosphatidylinositol 4-phosphate 3-kinase C2 domain-containing subunit alpha OS=Homo sapiens OX=9606 GN=PIK3C2A PE=1 SV=2	sp|O00443|P3C2A_HUMAN	259	259	S	TDLEITDSKVSNLQVSPKSEDISKFDWLDLD	108.24	108.24	VSNLQVS(1)PK	VS(-81)NLQVS(81)PK	7	2	1.7468	1357500	1537600	Quantified
O00479	High mobility group nucleosome-binding domain-containing protein 4	HMGN4		9.5388	90	sp|O00479|HMGN4_HUMAN	80	sp|O00479|HMGN4_HUMAN High mobility group nucleosome-binding domain-containing protein 4 OS=Homo sapiens OX=9606 GN=HMGN4 PE=1 SV=3	sp|O00479|HMGN4_HUMAN	80	80	S	DGNNPAKNRDASTLQSQKAEGTGDAK_____	67.661	67.661	DASTLQS(1)QKAEGTGDAK	DAS(-37)T(-37)LQS(37)QKAEGT(-43)GDAK	7	2	-4.6638	115150	125100	Quantified
O00482	Nuclear receptor subfamily 5 group A member 2	NR5A2	FUNCTION: Nuclear receptor that acts as a key metabolic sensor by regulating the expression of genes involved in bile acid synthesis, cholesterol homeostasis and triglyceride synthesis. Together with the oxysterol receptors NR1H3/LXR-alpha and NR1H2/LXR-beta, acts as an essential transcriptional regulator of lipid metabolism. Plays an anti-inflammatory role during the hepatic acute phase response…	61.331	541	sp|O00482|NR5A2_HUMAN	31	sp|O00482|NR5A2_HUMAN Nuclear receptor subfamily 5 group A member 2 OS=Homo sapiens OX=9606 GN=NR5A2 PE=1 SV=2	sp|O00482|NR5A2_HUMAN	31	31	S	HGLTPIGAGLPDRHGSPIPARGRLVMLPKVE	43.272	43.272	HGS(1)PIPAR	HGS(43)PIPAR	3	2	-1.3242	99484	71931	Quantified
O00499	Myc box-dependent-interacting protein 1	BIN1	FUNCTION: Is a key player in the control of plasma membrane curvature, membrane shaping and membrane remodeling. Required in muscle cells for the formation of T-tubules, tubular invaginations of the plasma membrane that function in depolarization-contraction coupling (PubMed:24755653). Is a negative regulator of endocytosis (By similarity). Is also involved in the regulation of intracellular vesi…	64.699	593	sp|O00499|BIN1_HUMAN	303	sp|O00499|BIN1_HUMAN Myc box-dependent-interacting protein 1 OS=Homo sapiens OX=9606 GN=BIN1 PE=1 SV=1	sp|O00499|BIN1_HUMAN	303	303	S	NAPAKGNKSPSPPDGSPAATPEIRVNHEPEP	124.77	124.77	S(0.025)PS(0.975)PPDGS(1)PAATPEIR	S(-16)PS(16)PPDGS(53)PAAT(-53)PEIR	8	2	-0.16123	765740	947410	Quantified
O00499	Myc box-dependent-interacting protein 1	BIN1	FUNCTION: Is a key player in the control of plasma membrane curvature, membrane shaping and membrane remodeling. Required in muscle cells for the formation of T-tubules, tubular invaginations of the plasma membrane that function in depolarization-contraction coupling (PubMed:24755653). Is a negative regulator of endocytosis (By similarity). Is also involved in the regulation of intracellular vesi…	64.699	593	sp|O00499|BIN1_HUMAN	331	sp|O00499|BIN1_HUMAN Myc box-dependent-interacting protein 1 OS=Homo sapiens OX=9606 GN=BIN1 PE=1 SV=1	sp|O00499|BIN1_HUMAN	331	331	S	PEPAGGATPGATLPKSPSQLRKGPPVPPPPK	89.247	89.247	VNHEPEPAGGATPGAT(0.004)LPKS(0.886)PS(0.11)QLR	VNHEPEPAGGAT(-46)PGAT(-23)LPKS(9.1)PS(-9.1)QLR	20	3	1.7651	1512500	2842600	Quantified
O00499	Myc box-dependent-interacting protein 1	BIN1	FUNCTION: Is a key player in the control of plasma membrane curvature, membrane shaping and membrane remodeling. Required in muscle cells for the formation of T-tubules, tubular invaginations of the plasma membrane that function in depolarization-contraction coupling (PubMed:24755653). Is a negative regulator of endocytosis (By similarity). Is also involved in the regulation of intracellular vesi…	64.699	593	sp|O00499|BIN1_HUMAN	296	sp|O00499|BIN1_HUMAN Myc box-dependent-interacting protein 1 OS=Homo sapiens OX=9606 GN=BIN1 PE=1 SV=1	sp|O00499|BIN1_HUMAN	296	296	S	VKAQPSDNAPAKGNKSPSPPDGSPAATPEIR	222.2	101.67	GNKS(1)PS(1)PPDGSPAATPEIR	GNKS(55)PS(50)PPDGS(-50)PAAT(-89)PEIR	4	3	0.0040549	1464200	1718200	Quantified
O00499	Myc box-dependent-interacting protein 1	BIN1	FUNCTION: Is a key player in the control of plasma membrane curvature, membrane shaping and membrane remodeling. Required in muscle cells for the formation of T-tubules, tubular invaginations of the plasma membrane that function in depolarization-contraction coupling (PubMed:24755653). Is a negative regulator of endocytosis (By similarity). Is also involved in the regulation of intracellular vesi…	64.699	593	sp|O00499|BIN1_HUMAN	298	sp|O00499|BIN1_HUMAN Myc box-dependent-interacting protein 1 OS=Homo sapiens OX=9606 GN=BIN1 PE=1 SV=1	sp|O00499|BIN1_HUMAN	298	298	S	AQPSDNAPAKGNKSPSPPDGSPAATPEIRVN	175.38	101.67	GNKS(1)PS(1)PPDGSPAATPEIR	GNKS(55)PS(50)PPDGS(-50)PAAT(-89)PEIR	6	3	0.0040549	4755000	7944300	Quantified
O00505	Importin subunit alpha-4	KPNA3	FUNCTION: Functions in nuclear protein import as an adapter protein for nuclear receptor KPNB1. Binds specifically and directly to substrates containing either a simple or bipartite NLS motif. Docking of the importin/substrate complex to the nuclear pore complex (NPC) is mediated by KPNB1 through binding to nucleoporin FxFG repeats and the complex is subsequently translocated through the pore by …	57.81	521	sp|O00505|IMA4_HUMAN	60	sp|O00505|IMA4_HUMAN Importin subunit alpha-4 OS=Homo sapiens OX=9606 GN=KPNA3 PE=1 SV=2	sp|O00505|IMA4_HUMAN	60	60	S	LLKKRNVPQEESLEDSDVDADFKAQNVTLEA	129.53	129.53	NVPQEESLEDS(1)DVDADFK	NVPQEES(-63)LEDS(63)DVDADFK	11	2	0.34691	2244600	3908700	Quantified
O00512	B-cell CLL/lymphoma 9 protein	BCL9	FUNCTION: Involved in signal transduction through the Wnt pathway. Promotes beta-catenin's transcriptional activity (By similarity). {ECO:0000250, ECO:0000269|PubMed:11955446}.	149.29	1426	sp|O00512|BCL9_HUMAN	278	sp|O00512|BCL9_HUMAN B-cell CLL/lymphoma 9 protein OS=Homo sapiens OX=9606 GN=BCL9 PE=1 SV=4	sp|O00512|BCL9_HUMAN	278	278	S	PAPKPAAPPRPLDRESPGVENKLIPSVGSPA	50.621	50.621	PAAPPRPLDRES(1)PGVENK	PAAPPRPLDRES(51)PGVENK	12	3	1.0019	406710	718050	Quantified
O00522	Krev interaction trapped protein 1	KRIT1	FUNCTION: Component of the CCM signaling pathway which is a crucial regulator of heart and vessel formation and integrity (By similarity). Negative regulator of angiogenesis. Inhibits endothelial proliferation, apoptosis, migration, lumen formation and sprouting angiogenesis in primary endothelial cells. Promotes AKT phosphorylation in a NOTCH-dependent and independent manner, and inhibits ERK1/2…	84.347	736	sp|O00522|KRIT1_HUMAN	151	sp|O00522|KRIT1_HUMAN Krev interaction trapped protein 1 OS=Homo sapiens OX=9606 GN=KRIT1 PE=1 SV=2	sp|O00522|KRIT1_HUMAN	151	151	T	QDIMRVCSESSTHFATLTARMLIALDKWLDE	93.777	93.777	VCSESSTHFAT(0.991)LT(0.009)AR	VCS(-78)ES(-64)S(-64)T(-56)HFAT(20)LT(-20)AR	11	2	-0.44945	198160	293660	Quantified
O00559	Receptor-binding cancer antigen expressed on SiSo cells	EBAG9	FUNCTION: May participate in suppression of cell proliferation and induces apoptotic cell death through activation of interleukin-1-beta converting enzyme (ICE)-like proteases. {ECO:0000269|PubMed:12054692, ECO:0000269|PubMed:12138241, ECO:0000269|PubMed:12672804}.	24.377	213	sp|O00559|RCAS1_HUMAN	36	sp|O00559|RCAS1_HUMAN Receptor-binding cancer antigen expressed on SiSo cells OS=Homo sapiens OX=9606 GN=EBAG9 PE=1 SV=1	sp|O00559|RCAS1_HUMAN	36	36	S	FLKRLICRSGRGRKLSGDQITLPTTVDYSSV	188.12	145.73	KLS(1)GDQITLPTTVDYSSVPK	KLS(60)GDQIT(-60)LPT(-87)T(-87)VDY(-120)S(-120)S(-130)VPK	3	2	0.6546	4876900	8141100	Quantified
O00562	Membrane-associated phosphatidylinositol transfer protein 1	PITPNM1	FUNCTION: Regulates RHOA activity, and plays a role in cytoskeleton remodeling. Necessary for normal completion of cytokinesis. Plays a role in maintaining normal diacylglycerol levels in the Golgi apparatus. Binds phosphatidyl inositol phosphates (in vitro). May catalyze the transfer of phosphatidylinositol and phosphatidylcholine between membranes (By similarity). Necessary for maintaining the …	134.85	1244	sp|O00562|PITM1_HUMAN	621	sp|O00562|PITM1_HUMAN Membrane-associated phosphatidylinositol transfer protein 1 OS=Homo sapiens OX=9606 GN=PITPNM1 PE=1 SV=4	sp|O00562|PITM1_HUMAN	621	621	S	VRDPLADGVEGLGRGSPEPSALPPQRIPSDM	142.51	128.97	GS(1)PEPSALPPQR	GS(76)PEPS(-76)ALPPQR	2	2	-0.16298	667790	902300	Quantified
O00567	Nucleolar protein 56	NOP56	FUNCTION: Involved in the early to middle stages of 60S ribosomal subunit biogenesis. Core component of box C/D small nucleolar ribonucleoprotein (snoRNP) particles. Required for the biogenesis of box C/D snoRNAs such U3, U8 and U14 snoRNAs. {ECO:0000269|PubMed:12777385, ECO:0000269|PubMed:15574333}.	66.049	594	sp|O00567|NOP56_HUMAN	520	sp|O00567|NOP56_HUMAN Nucleolar protein 56 OS=Homo sapiens OX=9606 GN=NOP56 PE=1 SV=4	sp|O00567|NOP56_HUMAN	520	520	S	KPKKKKSFSKEELMSSDLEETAGSTSIPKRK	365.93	331.22	EELMS(0.012)S(0.988)DLEETAGSTSIPK	EELMS(-19)S(19)DLEET(-160)AGS(-200)T(-210)S(-230)IPK	6	2	5.3151	271660	391730	Quantified
O00567	Nucleolar protein 56	NOP56	FUNCTION: Involved in the early to middle stages of 60S ribosomal subunit biogenesis. Core component of box C/D small nucleolar ribonucleoprotein (snoRNP) particles. Required for the biogenesis of box C/D snoRNAs such U3, U8 and U14 snoRNAs. {ECO:0000269|PubMed:12777385, ECO:0000269|PubMed:15574333}.	66.049	594	sp|O00567|NOP56_HUMAN	570	sp|O00567|NOP56_HUMAN Nucleolar protein 56 OS=Homo sapiens OX=9606 GN=NOP56 PE=1 SV=4	sp|O00567|NOP56_HUMAN	570	570	S	GSKKKRKFSKEEPVSSGPEEAVGKSSSKKKK	181.08	173.54	EEPVS(1)S(1)GPEEAVGK	EEPVS(170)S(170)GPEEAVGK	6	2	0.55323	5723400	9360700	Quantified
O00567	Nucleolar protein 56	NOP56	FUNCTION: Involved in the early to middle stages of 60S ribosomal subunit biogenesis. Core component of box C/D small nucleolar ribonucleoprotein (snoRNP) particles. Required for the biogenesis of box C/D snoRNAs such U3, U8 and U14 snoRNAs. {ECO:0000269|PubMed:12777385, ECO:0000269|PubMed:15574333}.	66.049	594	sp|O00567|NOP56_HUMAN	569	sp|O00567|NOP56_HUMAN Nucleolar protein 56 OS=Homo sapiens OX=9606 GN=NOP56 PE=1 SV=4	sp|O00567|NOP56_HUMAN	569	569	S	SGSKKKRKFSKEEPVSSGPEEAVGKSSSKKK	173.54	173.54	EEPVS(1)S(1)GPEEAVGK	EEPVS(170)S(170)GPEEAVGK	5	2	0.55323	1260600	2529900	Quantified
O00567	Nucleolar protein 56	NOP56	FUNCTION: Involved in the early to middle stages of 60S ribosomal subunit biogenesis. Core component of box C/D small nucleolar ribonucleoprotein (snoRNP) particles. Required for the biogenesis of box C/D snoRNAs such U3, U8 and U14 snoRNAs. {ECO:0000269|PubMed:12777385, ECO:0000269|PubMed:15574333}.	66.049	594	sp|O00567|NOP56_HUMAN	519	sp|O00567|NOP56_HUMAN Nucleolar protein 56 OS=Homo sapiens OX=9606 GN=NOP56 PE=1 SV=4	sp|O00567|NOP56_HUMAN	519	519	S	SKPKKKKSFSKEELMSSDLEETAGSTSIPKR	72.327	69.327	EELMS(0.5)S(0.5)DLEETAGSTSIPK	EELMS(0)S(0)DLEET(-44)AGS(-61)T(-61)S(-61)IPK	5	3	0.35558	271660	391730	Quantified
O00571	ATP-dependent RNA helicase DDX3X	DDX3X	FUNCTION: Multifunctional ATP-dependent RNA helicase (PubMed:17357160, PubMed:21589879). The ATPase activity can be stimulated by various ribo-and deoxynucleic acids indicative for a relaxed substrate specificity (PubMed:29222110). In vitro can unwind partially double-stranded DNA with a preference for 5'-single-stranded DNA overhangs (PubMed:17357160, PubMed:21589879). Binds RNA G-quadruplex (rG…	73.243	662	sp|O00571|DDX3X_HUMAN;sp|O15523|DDX3Y_HUMAN	594;592	sp|O00571|DDX3X_HUMAN ATP-dependent RNA helicase DDX3X OS=Homo sapiens OX=9606 GN=DDX3X PE=1 SV=3;sp|O15523|DDX3Y_HUMAN ATP-dependent RNA helicase DDX3Y OS=Homo sapiens OX=9606 GN=DDX3Y PE=1 SV=2	sp|O00571|DDX3X_HUMAN	594	594	S	HYKGSSRGRSKSSRFSGGFGARDYRQSSGAS	69.716	69.716	FS(1)GGFGAR	FS(70)GGFGAR	2	2	0.91556	904880	824080	Quantified
O00629	Importin subunit alpha-3	KPNA4	FUNCTION: Functions in nuclear protein import as an adapter protein for nuclear receptor KPNB1. Binds specifically and directly to substrates containing either a simple or bipartite NLS motif. Docking of the importin/substrate complex to the nuclear pore complex (NPC) is mediated by KPNB1 through binding to nucleoporin FxFG repeats and the complex is subsequently translocated through the pore by …	57.886	521	sp|O00629|IMA3_HUMAN	60	sp|O00629|IMA3_HUMAN Importin subunit alpha-3 OS=Homo sapiens OX=9606 GN=KPNA4 PE=1 SV=1	sp|O00629|IMA3_HUMAN	60	60	S	LLKRRNVPHEDICEDSDIDGDYRVQNTSLEA	132.08	132.08	NVPHEDICEDS(1)DIDGDYR	NVPHEDICEDS(76)DIDGDY(-76)R	11	3	0.15202	600800	820890	Quantified
O00712	Nuclear factor 1 B-type	NFIB	FUNCTION: Transcriptional activator of GFAP, essential for proper brain development (PubMed:30388402). Recognizes and binds the palindromic sequence 5'-TTGGCNNNNNGCCAA-3' present in viral and cellular promoters and in the origin of replication of adenovirus type 2. These proteins are individually capable of activating transcription and replication. {ECO:0000269|PubMed:30388402}.	47.441	420	sp|O00712|NFIB_HUMAN	410	sp|O00712|NFIB_HUMAN Nuclear factor 1 B-type OS=Homo sapiens OX=9606 GN=NFIB PE=1 SV=2	sp|O00712|NFIB_HUMAN	410	410	S	PQDTLKNYVPSYDPSSPQTSQSWYLG_____	69.201	69.201	NYVPSYDPS(0.116)S(0.753)PQT(0.064)S(0.064)QS(0.002)WYLG	NY(-59)VPS(-44)Y(-37)DPS(-8.1)S(8.1)PQT(-11)S(-11)QS(-26)WY(-37)LG	10	2	0.65728	699690	848490	Quantified
O00712	Nuclear factor 1 B-type	NFIB	FUNCTION: Transcriptional activator of GFAP, essential for proper brain development (PubMed:30388402). Recognizes and binds the palindromic sequence 5'-TTGGCNNNNNGCCAA-3' present in viral and cellular promoters and in the origin of replication of adenovirus type 2. These proteins are individually capable of activating transcription and replication. {ECO:0000269|PubMed:30388402}.	47.441	420	sp|O00712|NFIB_HUMAN	328	sp|O00712|NFIB_HUMAN Nuclear factor 1 B-type OS=Homo sapiens OX=9606 GN=NFIB PE=1 SV=2	sp|O00712|NFIB_HUMAN	328	328	S	PTTMKKPEKPLFSSASPQDSSPRLSTFPQHH	139.99	97.59	KPEKPLFSS(0.001)AS(0.999)PQDSSPR	KPEKPLFS(-42)S(-32)AS(32)PQDS(-46)S(-51)PR	11	3	0.42597	532400	610530	Quantified
O00767	Acyl-CoA desaturase	SCD	FUNCTION: Stearyl-CoA desaturase that utilizes O(2) and electrons from reduced cytochrome b5 to introduce the first double bond into saturated fatty acyl-CoA substrates (PubMed:15907797, PubMed:18765284). Catalyzes the insertion of a cis double bond at the delta-9 position into fatty acyl-CoA substrates including palmitoyl-CoA and stearoyl-CoA (PubMed:15907797, PubMed:18765284). Gives rise to a m…	41.522	359	sp|O00767|ACOD_HUMAN	199	sp|O00767|ACOD_HUMAN Acyl-CoA desaturase OS=Homo sapiens OX=9606 GN=SCD PE=1 SV=2	sp|O00767|ACOD_HUMAN	199	199	T	WLLVRKHPAVKEKGSTLDLSDLEAEKLVMFQ	61.067	61.067	GS(0.083)T(0.917)LDLSDLEAEK	GS(-10)T(10)LDLS(-48)DLEAEK	3	2	0.69974	43442	51757	Quantified
O14497	AT-rich interactive domain-containing protein 1A	ARID1A	FUNCTION: Involved in transcriptional activation and repression of select genes by chromatin remodeling (alteration of DNA-nucleosome topology). Component of SWI/SNF chromatin remodeling complexes that carry out key enzymatic activities, changing chromatin structure by altering DNA-histone contacts within a nucleosome in an ATP-dependent manner. Binds DNA non-specifically. Belongs to the neural p…	242.04	2285	sp|O14497|ARI1A_HUMAN	1751	sp|O14497|ARI1A_HUMAN AT-rich interactive domain-containing protein 1A OS=Homo sapiens OX=9606 GN=ARID1A PE=1 SV=3	sp|O14497|ARI1A_HUMAN	1751	1751	S	VGDPGQRTLLDPGRFSKVSSPAPMEGGEEEE	121.69	121.69	TLLDPGRFS(1)K	T(-110)LLDPGRFS(110)K	9	2	-0.6758	1580500	1557500	Quantified
O14497	AT-rich interactive domain-containing protein 1A	ARID1A	FUNCTION: Involved in transcriptional activation and repression of select genes by chromatin remodeling (alteration of DNA-nucleosome topology). Component of SWI/SNF chromatin remodeling complexes that carry out key enzymatic activities, changing chromatin structure by altering DNA-histone contacts within a nucleosome in an ATP-dependent manner. Binds DNA non-specifically. Belongs to the neural p…	242.04	2285	sp|O14497|ARI1A_HUMAN	696	sp|O14497|ARI1A_HUMAN AT-rich interactive domain-containing protein 1A OS=Homo sapiens OX=9606 GN=ARID1A PE=1 SV=3	sp|O14497|ARI1A_HUMAN	696	696	S	FSPHTSPHLPGIRGPSPSPVGSPASVAQSRS	193.23	191.02	GPS(1)PSPVGSPASVAQSR	GPS(35)PS(-35)PVGS(-140)PAS(-170)VAQS(-180)R	3	2	-3.3323	1452900	3506900	Quantified
O14497	AT-rich interactive domain-containing protein 1A	ARID1A	FUNCTION: Involved in transcriptional activation and repression of select genes by chromatin remodeling (alteration of DNA-nucleosome topology). Component of SWI/SNF chromatin remodeling complexes that carry out key enzymatic activities, changing chromatin structure by altering DNA-histone contacts within a nucleosome in an ATP-dependent manner. Binds DNA non-specifically. Belongs to the neural p…	242.04	2285	sp|O14497|ARI1A_HUMAN	363	sp|O14497|ARI1A_HUMAN AT-rich interactive domain-containing protein 1A OS=Homo sapiens OX=9606 GN=ARID1A PE=1 SV=3	sp|O14497|ARI1A_HUMAN	363	363	S	AASGGAQQRSHHAPMSPGSSGGGGQPLARTP	250.26	250.26	SHHAPMS(1)PGSSGGGGQPLAR	S(-100)HHAPMS(44)PGS(-44)S(-83)GGGGQPLAR	7	3	2.0157	3031700	3681700	Quantified
O14497	AT-rich interactive domain-containing protein 1A	ARID1A	FUNCTION: Involved in transcriptional activation and repression of select genes by chromatin remodeling (alteration of DNA-nucleosome topology). Component of SWI/SNF chromatin remodeling complexes that carry out key enzymatic activities, changing chromatin structure by altering DNA-histone contacts within a nucleosome in an ATP-dependent manner. Binds DNA non-specifically. Belongs to the neural p…	242.04	2285	sp|O14497|ARI1A_HUMAN	1755	sp|O14497|ARI1A_HUMAN AT-rich interactive domain-containing protein 1A OS=Homo sapiens OX=9606 GN=ARID1A PE=1 SV=3	sp|O14497|ARI1A_HUMAN	1755	1755	S	GQRTLLDPGRFSKVSSPAPMEGGEEEEELLG	118.91	52.481	VS(0.058)S(0.942)PAPMEGGEEEEELLGPK	VS(-12)S(12)PAPMEGGEEEEELLGPK	3	2	-0.3809	1732600	2348700	Quantified
O14497	AT-rich interactive domain-containing protein 1A	ARID1A	FUNCTION: Involved in transcriptional activation and repression of select genes by chromatin remodeling (alteration of DNA-nucleosome topology). Component of SWI/SNF chromatin remodeling complexes that carry out key enzymatic activities, changing chromatin structure by altering DNA-histone contacts within a nucleosome in an ATP-dependent manner. Binds DNA non-specifically. Belongs to the neural p…	242.04	2285	sp|O14497|ARI1A_HUMAN	382	sp|O14497|ARI1A_HUMAN AT-rich interactive domain-containing protein 1A OS=Homo sapiens OX=9606 GN=ARID1A PE=1 SV=3	sp|O14497|ARI1A_HUMAN	382	382	S	SGGGGQPLARTPQPSSPMDQMGKMRPQPYGG	117.8	117.8	TPQPS(0.048)S(0.952)PMDQMGK	T(-75)PQPS(-13)S(13)PMDQMGK	6	2	-0.54444	540430	513260	Quantified
O14497	AT-rich interactive domain-containing protein 1A	ARID1A	FUNCTION: Involved in transcriptional activation and repression of select genes by chromatin remodeling (alteration of DNA-nucleosome topology). Component of SWI/SNF chromatin remodeling complexes that carry out key enzymatic activities, changing chromatin structure by altering DNA-histone contacts within a nucleosome in an ATP-dependent manner. Binds DNA non-specifically. Belongs to the neural p…	242.04	2285	sp|O14497|ARI1A_HUMAN	772	sp|O14497|ARI1A_HUMAN AT-rich interactive domain-containing protein 1A OS=Homo sapiens OX=9606 GN=ARID1A PE=1 SV=3	sp|O14497|ARI1A_HUMAN	772	772	S	PQMPQYSSPQPGSALSPRQPSGGQIHTGMGS	54.556	54.556	NPQMPQYSSPQPGS(0.289)ALS(0.711)PR	NPQMPQY(-46)S(-42)S(-36)PQPGS(-3.9)ALS(3.9)PR	17	3	-1.6753	254970	363470	Quantified
O14544	Suppressor of cytokine signaling 6	SOCS6	FUNCTION: SOCS family proteins form part of a classical negative feedback system that regulates cytokine signal transduction. May be a substrate recognition component of a SCF-like ECS (Elongin BC-CUL2/5-SOCS-box protein) E3 ubiquitin-protein ligase complex which mediates the ubiquitination and subsequent proteasomal degradation of target proteins (By similarity). Regulates KIT degradation by ubi…	59.527	535	sp|O14544|SOCS6_HUMAN	311	sp|O14544|SOCS6_HUMAN Suppressor of cytokine signaling 6 OS=Homo sapiens OX=9606 GN=SOCS6 PE=1 SV=2	sp|O14544|SOCS6_HUMAN	311	311	S	MLQSPRAGHDDVPPLSPLLPPMQNNQIQRNF	65.12	65.12	AGHDDVPPLS(1)PLLPPMQNNQIQR	AGHDDVPPLS(65)PLLPPMQNNQIQR	10	3	-1.9819	453980	1017600	Quantified
O14545	TRAF-type zinc finger domain-containing protein 1	TRAFD1	FUNCTION: Negative feedback regulator that controls excessive innate immune responses. Regulates both Toll-like receptor 4 (TLR4) and DDX58/RIG1-like helicases (RLH) pathways. May inhibit the LTR pathway by direct interaction with TRAF6 and attenuation of NF-kappa-B activation. May negatively regulate the RLH pathway downstream from MAVS and upstream of NF-kappa-B and IRF3 (By similarity). {ECO:0…	64.84	582	sp|O14545|TRAD1_HUMAN	415	sp|O14545|TRAD1_HUMAN TRAF-type zinc finger domain-containing protein 1 OS=Homo sapiens OX=9606 GN=TRAFD1 PE=1 SV=1	sp|O14545|TRAD1_HUMAN	415	415	S	VTEGIPRLDSQPQETSPELPRRRVRHQGDLS	222.25	193.96	LDSQPQET(0.112)S(0.888)PELPR	LDS(-92)QPQET(-9)S(9)PELPR	9	2	1.363	8039600	10034000	Quantified
O14545	TRAF-type zinc finger domain-containing protein 1	TRAFD1	FUNCTION: Negative feedback regulator that controls excessive innate immune responses. Regulates both Toll-like receptor 4 (TLR4) and DDX58/RIG1-like helicases (RLH) pathways. May inhibit the LTR pathway by direct interaction with TRAF6 and attenuation of NF-kappa-B activation. May negatively regulate the RLH pathway downstream from MAVS and upstream of NF-kappa-B and IRF3 (By similarity). {ECO:0…	64.84	582	sp|O14545|TRAD1_HUMAN	327	sp|O14545|TRAD1_HUMAN TRAF-type zinc finger domain-containing protein 1 OS=Homo sapiens OX=9606 GN=TRAFD1 PE=1 SV=1	sp|O14545|TRAD1_HUMAN	327	327	S	CNPSRALPSLNTGSSSPRGVEEPDVIFQNFL	239.37	164.28	ALPSLNTGS(0.005)S(0.113)S(0.881)PR	ALPS(-100)LNT(-57)GS(-22)S(-8.9)S(8.9)PR	11	2	1.4624	8211900	7753200	Quantified
O14617	AP-3 complex subunit delta-1	AP3D1	FUNCTION: Part of the AP-3 complex, an adaptor-related complex which is not clathrin-associated. The complex is associated with the Golgi region as well as more peripheral structures. It facilitates the budding of vesicles from the Golgi membrane and may be directly involved in trafficking to lysosomes. Involved in process of CD8+ T-cell and NK cell degranulation (PubMed:26744459). In concert wit…	130.16	1153	sp|O14617|AP3D1_HUMAN	829	sp|O14617|AP3D1_HUMAN AP-3 complex subunit delta-1 OS=Homo sapiens OX=9606 GN=AP3D1 PE=1 SV=1	sp|O14617|AP3D1_HUMAN	829	829	S	EKLPIQKHRNTETSKSPEKDVPMVEKKSKKP	240.14	240.14	NTETS(0.002)KS(0.998)PEKDVPMVEK	NT(-120)ET(-53)S(-27)KS(27)PEKDVPMVEK	7	3	1.6517	4123500	4405100	Quantified
O14639	Actin-binding LIM protein 1	ABLIM1	FUNCTION: May act as scaffold protein (By similarity). May play a role in the development of the retina. Has been suggested to play a role in axon guidance. {ECO:0000250, ECO:0000269|PubMed:9245787}.	87.687	778	sp|O14639|ABLM1_HUMAN	216	sp|O14639|ABLM1_HUMAN Actin-binding LIM protein 1 OS=Homo sapiens OX=9606 GN=ABLIM1 PE=1 SV=3	sp|O14639|ABLM1_HUMAN	216	216	S	GRDCLCQLCAQPMSSSPKETTFSSNCAGCGR	136.99	136.99	DCLCQLCAQPMS(0.035)S(0.259)S(0.706)PK	DCLCQLCAQPMS(-13)S(-4.4)S(4.4)PK	14	2	-2.6608	1691200	1868700	Quantified
O14639	Actin-binding LIM protein 1	ABLIM1	FUNCTION: May act as scaffold protein (By similarity). May play a role in the development of the retina. Has been suggested to play a role in axon guidance. {ECO:0000250, ECO:0000269|PubMed:9245787}.	87.687	778	sp|O14639|ABLM1_HUMAN	706	sp|O14639|ABLM1_HUMAN Actin-binding LIM protein 1 OS=Homo sapiens OX=9606 GN=ABLIM1 PE=1 SV=3	sp|O14639|ABLM1_HUMAN	706	706	S	LPDGHMPAMRMDRGVSMPNMLEPKIFPYEML	104.49	104.49	GVS(1)MPNMLEPK	GVS(100)MPNMLEPK	3	2	-0.92022	3227400	2544300	Quantified
O14639	Actin-binding LIM protein 1	ABLIM1	FUNCTION: May act as scaffold protein (By similarity). May play a role in the development of the retina. Has been suggested to play a role in axon guidance. {ECO:0000250, ECO:0000269|PubMed:9245787}.	87.687	778	sp|O14639|ABLM1_HUMAN	431	sp|O14639|ABLM1_HUMAN Actin-binding LIM protein 1 OS=Homo sapiens OX=9606 GN=ABLIM1 PE=1 SV=3	sp|O14639|ABLM1_HUMAN	431	431	S	DKQERQSLGESPRTLSPTPSAEGYQDVRDRM	266	90.806	T(0.006)LS(0.993)PT(0.001)PS(0.999)AEGY(0.001)QDVR	T(-22)LS(22)PT(-30)PS(30)AEGY(-30)QDVR	3	2	0.22227	8553100	9769500	Quantified
O14639	Actin-binding LIM protein 1	ABLIM1	FUNCTION: May act as scaffold protein (By similarity). May play a role in the development of the retina. Has been suggested to play a role in axon guidance. {ECO:0000250, ECO:0000269|PubMed:9245787}.	87.687	778	sp|O14639|ABLM1_HUMAN	422	sp|O14639|ABLM1_HUMAN Actin-binding LIM protein 1 OS=Homo sapiens OX=9606 GN=ABLIM1 PE=1 SV=3	sp|O14639|ABLM1_HUMAN	422	422	S	EPFYTSGYDDKQERQSLGESPRTLSPTPSAE	54.584	46.033	QS(0.999)LGES(0.001)PR	QS(31)LGES(-31)PR	2	2	0.63299	97816	49785	Quantified
O14639	Actin-binding LIM protein 1	ABLIM1	FUNCTION: May act as scaffold protein (By similarity). May play a role in the development of the retina. Has been suggested to play a role in axon guidance. {ECO:0000250, ECO:0000269|PubMed:9245787}.	87.687	778	sp|O14639|ABLM1_HUMAN	435	sp|O14639|ABLM1_HUMAN Actin-binding LIM protein 1 OS=Homo sapiens OX=9606 GN=ABLIM1 PE=1 SV=3	sp|O14639|ABLM1_HUMAN	435	435	S	RQSLGESPRTLSPTPSAEGYQDVRDRMIHRS	112.67	112.67	T(0.001)LS(0.989)PT(0.01)PS(1)AEGYQDVR	T(-29)LS(20)PT(-20)PS(43)AEGY(-43)QDVR	7	2	0.34701	661290	937130	Quantified
O14639	Actin-binding LIM protein 1	ABLIM1	FUNCTION: May act as scaffold protein (By similarity). May play a role in the development of the retina. Has been suggested to play a role in axon guidance. {ECO:0000250, ECO:0000269|PubMed:9245787}.	87.687	778	sp|O14639|ABLM1_HUMAN	352	sp|O14639|ABLM1_HUMAN Actin-binding LIM protein 1 OS=Homo sapiens OX=9606 GN=ABLIM1 PE=1 SV=3	sp|O14639|ABLM1_HUMAN	352	352	S	KQSTKTEEKLRPTRTSSESIYSRPGSSIPGS	87.942	87.942	T(0.003)S(0.967)S(0.03)ESIYSR	T(-26)S(15)S(-15)ES(-55)IY(-86)S(-76)R	2	2	2.9203	1496900	1110000	Quantified
O14639	Actin-binding LIM protein 1	ABLIM1	FUNCTION: May act as scaffold protein (By similarity). May play a role in the development of the retina. Has been suggested to play a role in axon guidance. {ECO:0000250, ECO:0000269|PubMed:9245787}.	87.687	778	sp|O14639|ABLM1_HUMAN	452	sp|O14639|ABLM1_HUMAN Actin-binding LIM protein 1 OS=Homo sapiens OX=9606 GN=ABLIM1 PE=1 SV=3	sp|O14639|ABLM1_HUMAN	452	452	S	EGYQDVRDRMIHRSTSQGSINSPVYSRHSYT	213.91	213.91	S(0.002)T(0.015)S(0.983)QGSINSPVYSR	S(-27)T(-18)S(18)QGS(-69)INS(-150)PVY(-210)S(-180)R	3	2	-1.1217	1394500	1387600	Quantified
O14639	Actin-binding LIM protein 1	ABLIM1	FUNCTION: May act as scaffold protein (By similarity). May play a role in the development of the retina. Has been suggested to play a role in axon guidance. {ECO:0000250, ECO:0000269|PubMed:9245787}.	87.687	778	sp|O14639|ABLM1_HUMAN	655	sp|O14639|ABLM1_HUMAN Actin-binding LIM protein 1 OS=Homo sapiens OX=9606 GN=ABLIM1 PE=1 SV=3	sp|O14639|ABLM1_HUMAN	655	655	S	SPINSASHIPSSKTASLPGYGRNGLHRPVST	78.932	78.932	T(0.018)AS(0.982)LPGYGR	T(-17)AS(17)LPGY(-71)GR	3	2	-0.79347	1743000	1776700	Quantified
O14646	Chromodomain-helicase-DNA-binding protein 1	CHD1	FUNCTION: ATP-dependent chromatin-remodeling factor which functions as substrate recognition component of the transcription regulatory histone acetylation (HAT) complex SAGA. Regulates polymerase II transcription. Also required for efficient transcription by RNA polymerase I, and more specifically the polymerase I transcription termination step. Regulates negatively DNA replication. Not only invo…	196.69	1710	sp|O14646|CHD1_HUMAN	1677	sp|O14646|CHD1_HUMAN Chromodomain-helicase-DNA-binding protein 1 OS=Homo sapiens OX=9606 GN=CHD1 PE=1 SV=2	sp|O14646|CHD1_HUMAN	1677	1677	S	SDWQMDHRASSSGPRSPLDQRSPYGSRSPFE	117.99	86.243	AS(0.001)S(0.003)S(0.007)GPRS(0.989)PLDQR	AS(-30)S(-26)S(-21)GPRS(21)PLDQR	8	2	-0.5535	1883700	2874100	Quantified
O14646	Chromodomain-helicase-DNA-binding protein 1	CHD1	FUNCTION: ATP-dependent chromatin-remodeling factor which functions as substrate recognition component of the transcription regulatory histone acetylation (HAT) complex SAGA. Regulates polymerase II transcription. Also required for efficient transcription by RNA polymerase I, and more specifically the polymerase I transcription termination step. Regulates negatively DNA replication. Not only invo…	196.69	1710	sp|O14646|CHD1_HUMAN	1689	sp|O14646|CHD1_HUMAN Chromodomain-helicase-DNA-binding protein 1 OS=Homo sapiens OX=9606 GN=CHD1 PE=1 SV=2	sp|O14646|CHD1_HUMAN	1689	1689	S	GPRSPLDQRSPYGSRSPFEHSVEHKSTPEHT	161.33	115.04	S(1)PFEHSVEHK	S(65)PFEHS(-65)VEHK	1	2	6.2189	433700	434390	Quantified
O14647	Chromodomain-helicase-DNA-binding protein 2	CHD2	FUNCTION: DNA-binding helicase that specifically binds to the promoter of target genes, leading to chromatin remodeling, possibly by promoting deposition of histone H3.3. Involved in myogenesis via interaction with MYOD1: binds to myogenic gene regulatory sequences and mediates incorporation of histone H3.3 prior to the onset of myogenic gene expression, promoting their expression (By similarity)…	211.34	1828	sp|O14647|CHD2_HUMAN	1364	sp|O14647|CHD2_HUMAN Chromodomain-helicase-DNA-binding protein 2 OS=Homo sapiens OX=9606 GN=CHD2 PE=1 SV=2	sp|O14647|CHD2_HUMAN	1364	1364	S	ENKVPRLKEEHGIELSSPRHSDNPSEEGEVK	119.58	119.58	LKEEHGIELS(0.731)S(0.269)PR	LKEEHGIELS(4.3)S(-4.3)PR	10	3	-2.6371	588750	816960	Quantified
O14681	Etoposide-induced protein 2.4 homolog	EI24	FUNCTION: Acts as a negative growth regulator via p53-mediated apoptosis pathway. Regulates formation of degradative autolysosomes during autophagy (By similarity). {ECO:0000250}.	38.964	340	sp|O14681|EI24_HUMAN	326	sp|O14681|EI24_HUMAN Etoposide-induced protein 2.4 homolog OS=Homo sapiens OX=9606 GN=EI24 PE=1 SV=4	sp|O14681|EI24_HUMAN	326	326	S	LQSALSSSTSAEKFPSPHPSPAKLKATAGH_	46.447	46.447	FPS(1)PHPSPAK	FPS(35)PHPS(-35)PAK	3	2	-2.1371	359160	459020	Quantified
O14683	Tumor protein p53-inducible protein 11	TP53I11		21.054	189	sp|O14683|P5I11_HUMAN	14	sp|O14683|P5I11_HUMAN Tumor protein p53-inducible protein 11 OS=Homo sapiens OX=9606 GN=TP53I11 PE=1 SV=2	sp|O14683|P5I11_HUMAN	14	14	S	__MAAKQPPPLMKKHSQTDLVSRLKTRKILG	154.66	115.04	HS(1)QTDLVSR	HS(55)QT(-55)DLVS(-82)R	2	2	-0.30231	326140	359660	Quantified
O14686	Histone-lysine N-methyltransferase 2D	KMT2D	FUNCTION: Histone methyltransferase. Methylates 'Lys-4' of histone H3 (H3K4me). H3K4me represents a specific tag for epigenetic transcriptional activation. Acts as a coactivator for estrogen receptor by being recruited by ESR1, thereby activating transcription. {ECO:0000269|PubMed:16603732, ECO:0000269|PubMed:17500065, ECO:0000269|PubMed:17851529}.	593.38	5537	sp|O14686|KMT2D_HUMAN	1195	sp|O14686|KMT2D_HUMAN Histone-lysine N-methyltransferase 2D OS=Homo sapiens OX=9606 GN=KMT2D PE=1 SV=2	sp|O14686|KMT2D_HUMAN	1195	1195	T	SPCEEQEEPRAPVAPTPPTLIKSDIVNEISN	75.012	72.327	APVAPT(0.999)PPT(0.001)LIK	APVAPT(28)PPT(-28)LIK	6	2	-1.3303	417360	569530	Quantified
O14686	Histone-lysine N-methyltransferase 2D	KMT2D	FUNCTION: Histone methyltransferase. Methylates 'Lys-4' of histone H3 (H3K4me). H3K4me represents a specific tag for epigenetic transcriptional activation. Acts as a coactivator for estrogen receptor by being recruited by ESR1, thereby activating transcription. {ECO:0000269|PubMed:16603732, ECO:0000269|PubMed:17500065, ECO:0000269|PubMed:17851529}.	593.38	5537	sp|O14686|KMT2D_HUMAN	4738	sp|O14686|KMT2D_HUMAN Histone-lysine N-methyltransferase 2D OS=Homo sapiens OX=9606 GN=KMT2D PE=1 SV=2	sp|O14686|KMT2D_HUMAN	4738	4738	S	PHLGSGRWEQEDRALSPVIPLIPRASIPVFP	121.96	121.96	ALS(1)PVIPLIPR	ALS(120)PVIPLIPR	3	2	-1.5874	1256400	3368300	Quantified
O14686	Histone-lysine N-methyltransferase 2D	KMT2D	FUNCTION: Histone methyltransferase. Methylates 'Lys-4' of histone H3 (H3K4me). H3K4me represents a specific tag for epigenetic transcriptional activation. Acts as a coactivator for estrogen receptor by being recruited by ESR1, thereby activating transcription. {ECO:0000269|PubMed:16603732, ECO:0000269|PubMed:17500065, ECO:0000269|PubMed:17851529}.	593.38	5537	sp|O14686|KMT2D_HUMAN	654	sp|O14686|KMT2D_HUMAN Histone-lysine N-methyltransferase 2D OS=Homo sapiens OX=9606 GN=KMT2D PE=1 SV=2	sp|O14686|KMT2D_HUMAN	654	654	S	PEESPMSPPPEVSRLSPLPVVSRLSPPPEES	50.09	50.09	LS(1)PLPVVSR	LS(46)PLPVVS(-46)R	2	2	-1.85	501400	663350	Quantified
O14686	Histone-lysine N-methyltransferase 2D	KMT2D	FUNCTION: Histone methyltransferase. Methylates 'Lys-4' of histone H3 (H3K4me). H3K4me represents a specific tag for epigenetic transcriptional activation. Acts as a coactivator for estrogen receptor by being recruited by ESR1, thereby activating transcription. {ECO:0000269|PubMed:16603732, ECO:0000269|PubMed:17500065, ECO:0000269|PubMed:17851529}.	593.38	5537	sp|O14686|KMT2D_HUMAN	2274	sp|O14686|KMT2D_HUMAN Histone-lysine N-methyltransferase 2D OS=Homo sapiens OX=9606 GN=KMT2D PE=1 SV=2	sp|O14686|KMT2D_HUMAN	2274	2274	S	ESPGVGGGKASEPLLSPPPFGESRKALEVKK	179.9	179.9	ASEPLLS(1)PPPFGESR	AS(-110)EPLLS(84)PPPFGES(-84)R	7	2	2.0498	719470	948420	Quantified
O14686	Histone-lysine N-methyltransferase 2D	KMT2D	FUNCTION: Histone methyltransferase. Methylates 'Lys-4' of histone H3 (H3K4me). H3K4me represents a specific tag for epigenetic transcriptional activation. Acts as a coactivator for estrogen receptor by being recruited by ESR1, thereby activating transcription. {ECO:0000269|PubMed:16603732, ECO:0000269|PubMed:17500065, ECO:0000269|PubMed:17851529}.	593.38	5537	sp|O14686|KMT2D_HUMAN	2240	sp|O14686|KMT2D_HUMAN Histone-lysine N-methyltransferase 2D OS=Homo sapiens OX=9606 GN=KMT2D PE=1 SV=2	sp|O14686|KMT2D_HUMAN	2240	2240	T	EFHTTPPGTPRHQPSTPDPFLKPRCPSLDNL	88.796	88.796	HQPS(0.015)T(0.985)PDPFLKPR	HQPS(-18)T(18)PDPFLKPR	5	3	0.54875	380810	614240	Quantified
O14686	Histone-lysine N-methyltransferase 2D	KMT2D	FUNCTION: Histone methyltransferase. Methylates 'Lys-4' of histone H3 (H3K4me). H3K4me represents a specific tag for epigenetic transcriptional activation. Acts as a coactivator for estrogen receptor by being recruited by ESR1, thereby activating transcription. {ECO:0000269|PubMed:16603732, ECO:0000269|PubMed:17500065, ECO:0000269|PubMed:17851529}.	593.38	5537	sp|O14686|KMT2D_HUMAN	4359	sp|O14686|KMT2D_HUMAN Histone-lysine N-methyltransferase 2D OS=Homo sapiens OX=9606 GN=KMT2D PE=1 SV=2	sp|O14686|KMT2D_HUMAN	4359	4359	S	PKPQGPTLEPPPGRVSPAAAQLADTLFSKGL	144.55	144.55	VS(1)PAAAQLADTLFSK	VS(120)PAAAQLADT(-120)LFS(-130)K	2	2	1.4991	1174500	1611700	Quantified
O14730	Serine/threonine-protein kinase RIO3	RIOK3	FUNCTION: Involved in regulation of type I interferon (IFN)-dependent immune response which plays a critical role in the innate immune response against DNA and RNA viruses. May act as an adapter protein essential for the recruitment of TBK1 to IRF3 (PubMed:24807708). Phosphorylates IFIH1 on 'Ser-828' interfering with IFIH1 filament assembly on long dsRNA and resulting in attenuated IFIH1-signalin…	59.092	519	sp|O14730|RIOK3_HUMAN	8	sp|O14730|RIOK3_HUMAN Serine/threonine-protein kinase RIO3 OS=Homo sapiens OX=9606 GN=RIOK3 PE=1 SV=2	sp|O14730|RIOK3_HUMAN	8	8	S	________MDLVGVASPEPGTAAAWGPSKCP	51.577	43.904	MDLVGVAS(0.987)PEPGT(0.012)AAAWGPS(0.001)K	MDLVGVAS(19)PEPGT(-19)AAAWGPS(-32)K	8	2	4.4106	220090	391150	Quantified
O14737	Programmed cell death protein 5	PDCD5	FUNCTION: May function in the process of apoptosis.	14.285	125	sp|O14737|PDCD5_HUMAN	119	sp|O14737|PDCD5_HUMAN Programmed cell death protein 5 OS=Homo sapiens OX=9606 GN=PDCD5 PE=1 SV=3	sp|O14737|PDCD5_HUMAN	119	119	S	EKTTTVKFNRRKVMDSDEDDDY_________	161.23	161.23	KVMDS(1)DEDDDY	KVMDS(140)DEDDDY(-140)	5	2	2.2843	10434000	9557200	Quantified
O14745	Na(+)/H(+) exchange regulatory cofactor NHE-RF1	SLC9A3R1	FUNCTION: Scaffold protein that connects plasma membrane proteins with members of the ezrin/moesin/radixin family and thereby helps to link them to the actin cytoskeleton and to regulate their surface expression. Necessary for recycling of internalized ADRB2. Was first known to play a role in the regulation of the activity and subcellular location of SLC9A3. Necessary for cAMP-mediated phosphoryl…	38.868	358	sp|O14745|NHRF1_HUMAN	280	sp|O14745|NHRF1_HUMAN Na(+)/H(+) exchange regulatory cofactor NHE-RF1 OS=Homo sapiens OX=9606 GN=SLC9A3R1 PE=1 SV=4	sp|O14745|NHRF1_HUMAN	280	280	S	QKENSREALAEAALESPRPALVRSASSDTSE	197.69	197.69	EALAEAALES(1)PRPALVR	EALAEAALES(200)PRPALVR	10	2	2.3291	992800	1766000	Quantified
O14745	Na(+)/H(+) exchange regulatory cofactor NHE-RF1	SLC9A3R1	FUNCTION: Scaffold protein that connects plasma membrane proteins with members of the ezrin/moesin/radixin family and thereby helps to link them to the actin cytoskeleton and to regulate their surface expression. Necessary for recycling of internalized ADRB2. Was first known to play a role in the regulation of the activity and subcellular location of SLC9A3. Necessary for cAMP-mediated phosphoryl…	38.868	358	sp|O14745|NHRF1_HUMAN	290	sp|O14745|NHRF1_HUMAN Na(+)/H(+) exchange regulatory cofactor NHE-RF1 OS=Homo sapiens OX=9606 GN=SLC9A3R1 PE=1 SV=4	sp|O14745|NHRF1_HUMAN	290	290	S	EAALESPRPALVRSASSDTSEELNSQDSPPK	408.71	408.71	SAS(0.988)S(0.011)DTSEELNSQDSPPK	S(-35)AS(19)S(-19)DT(-110)S(-130)EELNS(-320)QDS(-370)PPK	3	2	-0.32276	6653800	9937300	Quantified
O14807	Ras-related protein M-Ras	MRAS	FUNCTION: Serves as an important signal transducer for a novel upstream stimuli in controlling cell proliferation. Activates the MAP kinase pathway. {ECO:0000269|PubMed:16630891, ECO:0000269|PubMed:28289718}.	23.846	208	sp|O14807|RASM_HUMAN	155	sp|O14807|RASM_HUMAN Ras-related protein M-Ras OS=Homo sapiens OX=9606 GN=MRAS PE=1 SV=2	sp|O14807|RASM_HUMAN	155	155	T	QGKEMATKHNIPYIETSAKDPPLNVDKAFHD	25.588	23.931	HNIPY(1)IET(1)S(1)AK	HNIPY(24)IET(24)S(24)AK	8	3	-8.5422	561320	567340	Quantified
O14807	Ras-related protein M-Ras	MRAS	FUNCTION: Serves as an important signal transducer for a novel upstream stimuli in controlling cell proliferation. Activates the MAP kinase pathway. {ECO:0000269|PubMed:16630891, ECO:0000269|PubMed:28289718}.	23.846	208	sp|O14807|RASM_HUMAN	156	sp|O14807|RASM_HUMAN Ras-related protein M-Ras OS=Homo sapiens OX=9606 GN=MRAS PE=1 SV=2	sp|O14807|RASM_HUMAN	156	156	S	GKEMATKHNIPYIETSAKDPPLNVDKAFHDL	25.588	23.931	HNIPY(1)IET(1)S(1)AK	HNIPY(24)IET(24)S(24)AK	9	3	-8.5422	561320	567340	Quantified
O14807	Ras-related protein M-Ras	MRAS	FUNCTION: Serves as an important signal transducer for a novel upstream stimuli in controlling cell proliferation. Activates the MAP kinase pathway. {ECO:0000269|PubMed:16630891, ECO:0000269|PubMed:28289718}.	23.846	208	sp|O14807|RASM_HUMAN	152	sp|O14807|RASM_HUMAN Ras-related protein M-Ras OS=Homo sapiens OX=9606 GN=MRAS PE=1 SV=2	sp|O14807|RASM_HUMAN	152	152	Y	TREQGKEMATKHNIPYIETSAKDPPLNVDKA	25.588	23.931	HNIPY(1)IET(1)S(1)AK	HNIPY(24)IET(24)S(24)AK	5	3	-8.5422	561320	567340	Quantified
O14828	Secretory carrier-associated membrane protein 3	SCAMP3	FUNCTION: Functions in post-Golgi recycling pathways. Acts as a recycling carrier to the cell surface.	38.287	347	sp|O14828|SCAM3_HUMAN	32	sp|O14828|SCAM3_HUMAN Secretory carrier-associated membrane protein 3 OS=Homo sapiens OX=9606 GN=SCAMP3 PE=1 SV=3	sp|O14828|SCAM3_HUMAN	32	32	S	LDNPFQDPAVIQHRPSRQYATLDVYNPFETR	48.049	48.049	DGGNPFAEPS(0.008)ELDNPFQDPAVIQHRPS(0.992)R	DGGNPFAEPS(-21)ELDNPFQDPAVIQHRPS(21)R	27	4	-1.6036	30871	185750	Quantified
O14828	Secretory carrier-associated membrane protein 3	SCAMP3	FUNCTION: Functions in post-Golgi recycling pathways. Acts as a recycling carrier to the cell surface.	38.287	347	sp|O14828|SCAM3_HUMAN	76	sp|O14828|SCAM3_HUMAN Secretory carrier-associated membrane protein 3 OS=Homo sapiens OX=9606 GN=SCAMP3 PE=1 SV=3	sp|O14828|SCAM3_HUMAN	76	76	S	LPPPSAPSLQPSRKLSPTEPKNYGSYSTQAS	117.99	117.99	KLS(1)PTEPK	KLS(53)PT(-53)EPK	3	2	0.43663	10219000	6682700	Quantified
O14879	Interferon-induced protein with tetratricopeptide repeats 3	IFIT3	FUNCTION: IFN-induced antiviral protein which acts as an inhibitor of cellular as well as viral processes, cell migration, proliferation, signaling, and viral replication. Enhances MAVS-mediated host antiviral responses by serving as an adapter bridging TBK1 to MAVS which leads to the activation of TBK1 and phosphorylation of IRF3 and phosphorylated IRF3 translocates into nucleus to promote antiv…	55.984	490	sp|O14879|IFIT3_HUMAN	8	sp|O14879|IFIT3_HUMAN Interferon-induced protein with tetratricopeptide repeats 3 OS=Homo sapiens OX=9606 GN=IFIT3 PE=1 SV=1	sp|O14879|IFIT3_HUMAN	8	8	S	________MSEVTKNSLEKILPQLKCHFTWN	32.759	27.357	S(0.002)EVT(0.007)KNS(0.991)LEK	S(-27)EVT(-22)KNS(22)LEK	7	2	-0.75365	30558	21272	Quantified
O14907	Tax1-binding protein 3	TAX1BP3	FUNCTION: May regulate a number of protein-protein interactions by competing for PDZ domain binding sites. Binds CTNNB1 and may thereby act as an inhibitor of the Wnt signaling pathway. Competes with LIN7A for KCNJ4 binding, and thereby promotes KCNJ4 internalization. May play a role in the Rho signaling pathway. May play a role in activation of CDC42 by the viral protein HPV16 E6. {ECO:0000269|P…	13.735	124	sp|O14907|TX1B3_HUMAN	2	sp|O14907|TX1B3_HUMAN Tax1-binding protein 3 OS=Homo sapiens OX=9606 GN=TAX1BP3 PE=1 SV=2	sp|O14907|TX1B3_HUMAN	2	2	S	______________MSYIPGQPVTAVVQRVE	44.16	44.16	S(0.953)Y(0.046)IPGQPVTAVVQR	S(13)Y(-13)IPGQPVT(-40)AVVQR	1	2	-1.9368	348470	437860	Quantified
O14908	PDZ domain-containing protein GIPC1	GIPC1	FUNCTION: May be involved in G protein-linked signaling.	36.049	333	sp|O14908|GIPC1_HUMAN	232	sp|O14908|GIPC1_HUMAN PDZ domain-containing protein GIPC1 OS=Homo sapiens OX=9606 GN=GIPC1 PE=1 SV=2	sp|O14908|GIPC1_HUMAN	232	232	S	AFDMISQRSAGGRPGSGPQLGTGRGTLRLRS	65.173	65.173	PGS(1)GPQLGTGR	PGS(59)GPQLGT(-59)GR	3	2	0.88056	200520	203720	Quantified
O14920	Inhibitor of nuclear factor kappa-B kinase subunit beta	IKBKB	FUNCTION: Serine kinase that plays an essential role in the NF-kappa-B signaling pathway which is activated by multiple stimuli such as inflammatory cytokines, bacterial or viral products, DNA damages or other cellular stresses (PubMed:30337470). Acts as part of the canonical IKK complex in the conventional pathway of NF-kappa-B activation. Phosphorylates inhibitors of NF-kappa-B on 2 critical se…	86.563	756	sp|O14920|IKKB_HUMAN	672	sp|O14920|IKKB_HUMAN Inhibitor of nuclear factor kappa-B kinase subunit beta OS=Homo sapiens OX=9606 GN=IKBKB PE=1 SV=1	sp|O14920|IKKB_HUMAN	672	672	S	LLKIACSKVRGPVSGSPDSMNASRLSQPGQL	113.48	113.48	GPVS(0.007)GS(0.992)PDSMNASR	GPVS(-21)GS(21)PDS(-33)MNAS(-69)R	6	2	-1.3112	968000	779020	Quantified
O14936	Peripheral plasma membrane protein CASK	CASK	FUNCTION: Multidomain scaffolding protein with a role in synaptic transmembrane protein anchoring and ion channel trafficking. Contributes to neural development and regulation of gene expression via interaction with the transcription factor TBR1. Binds to cell-surface proteins, including amyloid precursor protein, neurexins and syndecans. May mediate a link between the extracellular matrix and th…	105.12	926	sp|O14936|CSKP_HUMAN	313	sp|O14936|CSKP_HUMAN Peripheral plasma membrane protein CASK OS=Homo sapiens OX=9606 GN=CASK PE=1 SV=3	sp|O14936|CSKP_HUMAN	313	313	S	FNARRKLKGAVLAAVSSHKFNSFYGDPPEEL	126.21	126.21	GAVLAAVS(0.827)S(0.173)HK	GAVLAAVS(6.8)S(-6.8)HK	8	2	4.2014	37829	29009	Quantified
O14939	Phospholipase D2	PLD2	FUNCTION: May have a role in signal-induced cytoskeletal regulation and/or endocytosis. {ECO:0000250}.	105.99	933	sp|O14939|PLD2_HUMAN	888	sp|O14939|PLD2_HUMAN Phospholipase D2 OS=Homo sapiens OX=9606 GN=PLD2 PE=1 SV=2	sp|O14939|PLD2_HUMAN	888	888	S	RTLREYVAVEPLATVSPPLARSELTQVQGHL	68.108	68.108	EYVAVEPLAT(0.039)VS(0.961)PPLAR	EY(-68)VAVEPLAT(-14)VS(14)PPLAR	12	2	0.47245	49172	117660	Quantified
O14974	Protein phosphatase 1 regulatory subunit 12A	PPP1R12A	FUNCTION: Key regulator of protein phosphatase 1C (PPP1C). Mediates binding to myosin. As part of the PPP1C complex, involved in dephosphorylation of PLK1. Capable of inhibiting HIF1AN-dependent suppression of HIF1A activity. {ECO:0000269|PubMed:18477460, ECO:0000269|PubMed:19245366, ECO:0000269|PubMed:20354225}.	115.28	1030	sp|O14974|MYPT1_HUMAN	445	sp|O14974|MYPT1_HUMAN Protein phosphatase 1 regulatory subunit 12A OS=Homo sapiens OX=9606 GN=PPP1R12A PE=1 SV=1	sp|O14974|MYPT1_HUMAN	445	445	S	DESPATWRLGLRKTGSYGALAEITASKEGQK	93.026	93.026	T(0.125)GS(0.875)YGALAEITASK	T(-8.4)GS(8.4)Y(-74)GALAEIT(-82)AS(-86)K	3	2	-0.78503	534540	464770	Quantified
O14974	Protein phosphatase 1 regulatory subunit 12A	PPP1R12A	FUNCTION: Key regulator of protein phosphatase 1C (PPP1C). Mediates binding to myosin. As part of the PPP1C complex, involved in dephosphorylation of PLK1. Capable of inhibiting HIF1AN-dependent suppression of HIF1A activity. {ECO:0000269|PubMed:18477460, ECO:0000269|PubMed:19245366, ECO:0000269|PubMed:20354225}.	115.28	1030	sp|O14974|MYPT1_HUMAN	871	sp|O14974|MYPT1_HUMAN Protein phosphatase 1 regulatory subunit 12A OS=Homo sapiens OX=9606 GN=PPP1R12A PE=1 SV=1	sp|O14974|MYPT1_HUMAN	871	871	S	SFWTQDSDENEQEQQSDTEEGSNKKETQTDS	96.204	51.542	STGVSFWT(0.001)QDS(0.002)DENEQEQQS(0.936)DT(0.059)EEGS(0.001)NK	S(-36)T(-36)GVS(-41)FWT(-32)QDS(-26)DENEQEQQS(12)DT(-12)EEGS(-30)NK	20	3	7.8026	255370	378260	Quantified
O14974	Protein phosphatase 1 regulatory subunit 12A	PPP1R12A	FUNCTION: Key regulator of protein phosphatase 1C (PPP1C). Mediates binding to myosin. As part of the PPP1C complex, involved in dephosphorylation of PLK1. Capable of inhibiting HIF1AN-dependent suppression of HIF1A activity. {ECO:0000269|PubMed:18477460, ECO:0000269|PubMed:19245366, ECO:0000269|PubMed:20354225}.	115.28	1030	sp|O14974|MYPT1_HUMAN	995	sp|O14974|MYPT1_HUMAN Protein phosphatase 1 regulatory subunit 12A OS=Homo sapiens OX=9606 GN=PPP1R12A PE=1 SV=1	sp|O14974|MYPT1_HUMAN	995	995	S	LEMEKRERRALERRISEMEEELKMLPDLKAD	78.157	61.042	RIS(1)EMEEELK	RIS(61)EMEEELK	3	2	-0.80283	551290	525740	Quantified
O14974	Protein phosphatase 1 regulatory subunit 12A	PPP1R12A	FUNCTION: Key regulator of protein phosphatase 1C (PPP1C). Mediates binding to myosin. As part of the PPP1C complex, involved in dephosphorylation of PLK1. Capable of inhibiting HIF1AN-dependent suppression of HIF1A activity. {ECO:0000269|PubMed:18477460, ECO:0000269|PubMed:19245366, ECO:0000269|PubMed:20354225}.	115.28	1030	sp|O14974|MYPT1_HUMAN	299	sp|O14974|MYPT1_HUMAN Protein phosphatase 1 regulatory subunit 12A OS=Homo sapiens OX=9606 GN=PPP1R12A PE=1 SV=1	sp|O14974|MYPT1_HUMAN	299	299	S	QKKQNLLHSEKRDKKSPLIESTANMDNNQSQ	357.79	357.79	DKKS(1)PLIESTANMDNNQSQK	DKKS(120)PLIES(-120)T(-130)ANMDNNQS(-310)QK	4	3	1.7455	5153100	5679000	Quantified
O14974	Protein phosphatase 1 regulatory subunit 12A	PPP1R12A	FUNCTION: Key regulator of protein phosphatase 1C (PPP1C). Mediates binding to myosin. As part of the PPP1C complex, involved in dephosphorylation of PLK1. Capable of inhibiting HIF1AN-dependent suppression of HIF1A activity. {ECO:0000269|PubMed:18477460, ECO:0000269|PubMed:19245366, ECO:0000269|PubMed:20354225}.	115.28	1030	sp|O14974|MYPT1_HUMAN	507	sp|O14974|MYPT1_HUMAN Protein phosphatase 1 regulatory subunit 12A OS=Homo sapiens OX=9606 GN=PPP1R12A PE=1 SV=1	sp|O14974|MYPT1_HUMAN	507	507	S	TRLAYVAPTIPRRLASTSDIEEKENRDSSSL	50.641	50.641	RLAS(0.746)T(0.127)S(0.127)DIEEK	RLAS(7.7)T(-7.7)S(-7.7)DIEEK	4	2	0.35237	296670	332140	Quantified
O14979	Heterogeneous nuclear ribonucleoprotein D-like	HNRNPDL	FUNCTION: Acts as a transcriptional regulator. Promotes transcription repression. Promotes transcription activation in differentiated myotubes (By similarity). Binds to double- and single-stranded DNA sequences. Binds to the transcription suppressor CATR sequence of the COX5B promoter (By similarity). Binds with high affinity to RNA molecules that contain AU-rich elements (AREs) found within the …	46.437	420	sp|O14979|HNRDL_HUMAN	241	sp|O14979|HNRDL_HUMAN Heterogeneous nuclear ribonucleoprotein D-like OS=Homo sapiens OX=9606 GN=HNRNPDL PE=1 SV=3	sp|O14979|HNRDL_HUMAN	241	241	S	LKGKEPPKKVFVGGLSPDTSEEQIKEYFGAF	135.15	135.15	VFVGGLS(1)PDTSEEQIK	VFVGGLS(34)PDT(-34)S(-44)EEQIK	7	2	0.037098	1610600	2332400	Quantified
O15013	Rho guanine nucleotide exchange factor 10	ARHGEF10	FUNCTION: May play a role in developmental myelination of peripheral nerves. {ECO:0000269|PubMed:14508709}.	151.61	1369	sp|O15013|ARHGA_HUMAN	1284	sp|O15013|ARHGA_HUMAN Rho guanine nucleotide exchange factor 10 OS=Homo sapiens OX=9606 GN=ARHGEF10 PE=1 SV=4	sp|O15013|ARHGA_HUMAN	1284	1284	S	GDSLGSMTQKSDLSSSSGSLSLSHGSSSLEH	120.35	94.905	SDLSS(0.105)S(0.858)S(0.035)GS(0.001)LSLSHGSSSLEHR	S(-59)DLS(-35)S(-9.1)S(9.1)S(-14)GS(-28)LS(-37)LS(-44)HGS(-51)S(-55)S(-55)LEHR	6	3	-0.94736	794550	507550	Quantified
O15013	Rho guanine nucleotide exchange factor 10	ARHGEF10	FUNCTION: May play a role in developmental myelination of peripheral nerves. {ECO:0000269|PubMed:14508709}.	151.61	1369	sp|O15013|ARHGA_HUMAN	379	sp|O15013|ARHGA_HUMAN Rho guanine nucleotide exchange factor 10 OS=Homo sapiens OX=9606 GN=ARHGEF10 PE=1 SV=4	sp|O15013|ARHGA_HUMAN	379	379	S	TRAAVKRGRSFIRTKSLIAQDHRSSLEEEQN	171.2	171.2	TKS(1)LIAQDHR	T(-38)KS(38)LIAQDHR	3	2	1.6766	1152800	732660	Quantified
O15013	Rho guanine nucleotide exchange factor 10	ARHGEF10	FUNCTION: May play a role in developmental myelination of peripheral nerves. {ECO:0000269|PubMed:14508709}.	151.61	1369	sp|O15013|ARHGA_HUMAN	1287	sp|O15013|ARHGA_HUMAN Rho guanine nucleotide exchange factor 10 OS=Homo sapiens OX=9606 GN=ARHGEF10 PE=1 SV=4	sp|O15013|ARHGA_HUMAN	1287	1287	S	LGSMTQKSDLSSSSGSLSLSHGSSSLEHRSE	120.35	120.35	SDLS(0.045)S(0.384)S(0.527)S(0.047)GS(0.991)LS(0.006)LS(0.001)HGSSSLEHR	S(-63)DLS(-11)S(-1.4)S(1.4)S(-11)GS(22)LS(-22)LS(-32)HGS(-56)S(-60)S(-65)LEHR	9	3	1.2102	338400	1147600	Quantified
O15014	Zinc finger protein 609	ZNF609	FUNCTION: Transcription factor, which activates RAG1, and possibly RAG2, transcription. Through the regulation of RAG1/2 expression, may regulate thymocyte maturation. Along with NIPBL and the multiprotein complex Integrator, promotes cortical neuron migration during brain development by regulating the transcription of crucial genes in this process. Preferentially binds promoters containing pause…	151.19	1411	sp|O15014|ZN609_HUMAN	491	sp|O15014|ZN609_HUMAN Zinc finger protein 609 OS=Homo sapiens OX=9606 GN=ZNF609 PE=1 SV=2	sp|O15014|ZN609_HUMAN	491	491	S	PGTKVEPTVLDRNCPSPVLIDCPHPNCNKKY	97.949	97.949	NCPS(1)PVLIDCPHPNCNK	NCPS(98)PVLIDCPHPNCNK	4	2	-4.7875	1956100	2802500	Quantified
O15014	Zinc finger protein 609	ZNF609	FUNCTION: Transcription factor, which activates RAG1, and possibly RAG2, transcription. Through the regulation of RAG1/2 expression, may regulate thymocyte maturation. Along with NIPBL and the multiprotein complex Integrator, promotes cortical neuron migration during brain development by regulating the transcription of crucial genes in this process. Preferentially binds promoters containing pause…	151.19	1411	sp|O15014|ZN609_HUMAN	758	sp|O15014|ZN609_HUMAN Zinc finger protein 609 OS=Homo sapiens OX=9606 GN=ZNF609 PE=1 SV=2	sp|O15014|ZN609_HUMAN	758	758	S	SPLTPGKVCRAEEGKSPFRESSGDGMKMEGL	160.62	160.62	AEEGKS(1)PFR	AEEGKS(160)PFR	6	2	1.1718	1748500	1835600	Quantified
O15014	Zinc finger protein 609	ZNF609	FUNCTION: Transcription factor, which activates RAG1, and possibly RAG2, transcription. Through the regulation of RAG1/2 expression, may regulate thymocyte maturation. Along with NIPBL and the multiprotein complex Integrator, promotes cortical neuron migration during brain development by regulating the transcription of crucial genes in this process. Preferentially binds promoters containing pause…	151.19	1411	sp|O15014|ZN609_HUMAN	358	sp|O15014|ZN609_HUMAN Zinc finger protein 609 OS=Homo sapiens OX=9606 GN=ZNF609 PE=1 SV=2	sp|O15014|ZN609_HUMAN	358	358	S	LDCTRHDWAPPRFCDSPTSDLEMRNGRGRGK	126.17	126.17	FCDS(0.997)PT(0.002)SDLEMR	FCDS(26)PT(-26)S(-40)DLEMR	4	2	-0.27188	666300	813940	Quantified
O15014	Zinc finger protein 609	ZNF609	FUNCTION: Transcription factor, which activates RAG1, and possibly RAG2, transcription. Through the regulation of RAG1/2 expression, may regulate thymocyte maturation. Along with NIPBL and the multiprotein complex Integrator, promotes cortical neuron migration during brain development by regulating the transcription of crucial genes in this process. Preferentially binds promoters containing pause…	151.19	1411	sp|O15014|ZN609_HUMAN	578	sp|O15014|ZN609_HUMAN Zinc finger protein 609 OS=Homo sapiens OX=9606 GN=ZNF609 PE=1 SV=2	sp|O15014|ZN609_HUMAN	578	578	S	RSATPKVRLVEPHSPSPSSKFSTKGLCKKKL	126.63	126.63	LVEPHS(0.967)PS(0.932)PS(0.082)S(0.02)K	LVEPHS(15)PS(12)PS(-12)S(-18)K	8	2	1.2592	713500	1057300	Quantified
O15014	Zinc finger protein 609	ZNF609	FUNCTION: Transcription factor, which activates RAG1, and possibly RAG2, transcription. Through the regulation of RAG1/2 expression, may regulate thymocyte maturation. Along with NIPBL and the multiprotein complex Integrator, promotes cortical neuron migration during brain development by regulating the transcription of crucial genes in this process. Preferentially binds promoters containing pause…	151.19	1411	sp|O15014|ZN609_HUMAN	381	sp|O15014|ZN609_HUMAN Zinc finger protein 609 OS=Homo sapiens OX=9606 GN=ZNF609 PE=1 SV=2	sp|O15014|ZN609_HUMAN	381	381	T	RNGRGRGKRMRPNSNTPVNETATASDSKGTS	67.838	20.734	MRPNS(0.326)NT(0.639)PVNET(0.017)AT(0.007)AS(0.006)DS(0.006)K	MRPNS(-2.9)NT(2.9)PVNET(-16)AT(-20)AS(-21)DS(-21)K	7	3	4.9463	84504	30949	Quantified
O15014	Zinc finger protein 609	ZNF609	FUNCTION: Transcription factor, which activates RAG1, and possibly RAG2, transcription. Through the regulation of RAG1/2 expression, may regulate thymocyte maturation. Along with NIPBL and the multiprotein complex Integrator, promotes cortical neuron migration during brain development by regulating the transcription of crucial genes in this process. Preferentially binds promoters containing pause…	151.19	1411	sp|O15014|ZN609_HUMAN	746	sp|O15014|ZN609_HUMAN Zinc finger protein 609 OS=Homo sapiens OX=9606 GN=ZNF609 PE=1 SV=2	sp|O15014|ZN609_HUMAN	746	746	T	DKKKKESSKELESPLTPGKVCRAEEGKSPFR	138	138	ELESPLT(1)PGK	ELES(-39)PLT(39)PGK	7	2	-0.10723	552720	702190	Quantified
O15014	Zinc finger protein 609	ZNF609	FUNCTION: Transcription factor, which activates RAG1, and possibly RAG2, transcription. Through the regulation of RAG1/2 expression, may regulate thymocyte maturation. Along with NIPBL and the multiprotein complex Integrator, promotes cortical neuron migration during brain development by regulating the transcription of crucial genes in this process. Preferentially binds promoters containing pause…	151.19	1411	sp|O15014|ZN609_HUMAN	576	sp|O15014|ZN609_HUMAN Zinc finger protein 609 OS=Homo sapiens OX=9606 GN=ZNF609 PE=1 SV=2	sp|O15014|ZN609_HUMAN	576	576	S	PARSATPKVRLVEPHSPSPSSKFSTKGLCKK	126.63	109.47	LVEPHS(0.998)PS(0.85)PS(0.091)S(0.062)K	LVEPHS(27)PS(9.8)PS(-9.8)S(-12)K	6	2	1.5035	713500	1057300	Quantified
O15015	Zinc finger protein 646	ZNF646	FUNCTION: May be involved in transcriptional regulation.	200.82	1832	sp|O15015|ZN646_HUMAN	612	sp|O15015|ZN646_HUMAN Zinc finger protein 646 OS=Homo sapiens OX=9606 GN=ZNF646 PE=1 SV=2	sp|O15015|ZN646_HUMAN	612	612	S	HGAGEKENSRTETTMSPPRAFACRDCGKSYR	63.212	63.212	TETT(0.001)MS(0.999)PPR	T(-54)ET(-38)T(-29)MS(29)PPR	6	2	1.719	166250	129100	Quantified
O15020	Spectrin beta chain, non-erythrocytic 2	SPTBN2	FUNCTION: Probably plays an important role in neuronal membrane skeleton.	271.32	2390	sp|O15020|SPTN2_HUMAN	2171	sp|O15020|SPTN2_HUMAN Spectrin beta chain, non-erythrocytic 2 OS=Homo sapiens OX=9606 GN=SPTBN2 PE=1 SV=3	sp|O15020|SPTN2_HUMAN	2171	2171	S	QRLEHSSFPEGPGPGSGDEANGPRGERQTRT	54.747	54.747	LEHSSFPEGPGPGS(1)GDEANGPR	LEHS(-48)S(-44)FPEGPGPGS(44)GDEANGPR	14	3	3.7898	151540	191220	Quantified
O15021	Microtubule-associated serine/threonine-protein kinase 4	MAST4		284.09	2623	sp|O15021|MAST4_HUMAN	248	sp|O15021|MAST4_HUMAN Microtubule-associated serine/threonine-protein kinase 4 OS=Homo sapiens OX=9606 GN=MAST4 PE=1 SV=4	sp|O15021|MAST4_HUMAN	248	248	S	SLIGNGQSPALPRPHSPLSAHAGNSPQDSPR	67.887	67.887	PHS(0.968)PLS(0.032)AHAGNSPQDSPR	PHS(15)PLS(-15)AHAGNS(-64)PQDS(-66)PR	3	3	1.1448	170470	219190	Quantified
O15021	Microtubule-associated serine/threonine-protein kinase 4	MAST4		284.09	2623	sp|O15021|MAST4_HUMAN	1419	sp|O15021|MAST4_HUMAN Microtubule-associated serine/threonine-protein kinase 4 OS=Homo sapiens OX=9606 GN=MAST4 PE=1 SV=4	sp|O15021|MAST4_HUMAN	1419	1419	S	LGNSKIAQAFPSKMHSPPTIVRHIVRPKSAE	99.34	99.34	MHS(1)PPTIVR	MHS(47)PPT(-47)IVR	3	2	0.60615	585100	601020	Quantified
O15021	Microtubule-associated serine/threonine-protein kinase 4	MAST4		284.09	2623	sp|O15021|MAST4_HUMAN	1822	sp|O15021|MAST4_HUMAN Microtubule-associated serine/threonine-protein kinase 4 OS=Homo sapiens OX=9606 GN=MAST4 PE=1 SV=4	sp|O15021|MAST4_HUMAN	1822	1822	S	IALLSGPQASKTELPSPESAQSPSPSGDVRA	98.895	98.895	TELPS(0.998)PES(0.002)AQSPSPSGDVR	T(-45)ELPS(27)PES(-27)AQS(-48)PS(-67)PS(-82)GDVR	5	2	-3.8932	926560	1145100	Quantified
O15027	Protein transport protein Sec16A	SEC16A	FUNCTION: Acts as a molecular scaffold that plays a key role in the organization of the endoplasmic reticulum exit sites (ERES), also known as transitional endoplasmic reticulum (tER). SAR1A-GTP-dependent assembly of SEC16A on the ER membrane forms an organized scaffold defining an ERES. Required for secretory cargo traffic from the endoplasmic reticulum to the Golgi apparatus (PubMed:17192411, P…	251.89	2357	sp|O15027|SC16A_HUMAN	569	sp|O15027|SC16A_HUMAN Protein transport protein Sec16A OS=Homo sapiens OX=9606 GN=SEC16A PE=1 SV=4	sp|O15027|SC16A_HUMAN	569	569	S	PEDEASGSFFKQIDSSPVGGETDETTVSQNY	121.23	121.23	QIDS(0.024)S(0.976)PVGGETDETTVSQNYR	QIDS(-16)S(16)PVGGET(-51)DET(-60)T(-68)VS(-95)QNY(-110)R	5	2	-2.1888	1937300	2870300	Quantified
O15027	Protein transport protein Sec16A	SEC16A	FUNCTION: Acts as a molecular scaffold that plays a key role in the organization of the endoplasmic reticulum exit sites (ERES), also known as transitional endoplasmic reticulum (tER). SAR1A-GTP-dependent assembly of SEC16A on the ER membrane forms an organized scaffold defining an ERES. Required for secretory cargo traffic from the endoplasmic reticulum to the Golgi apparatus (PubMed:17192411, P…	251.89	2357	sp|O15027|SC16A_HUMAN	2083	sp|O15027|SC16A_HUMAN Protein transport protein Sec16A OS=Homo sapiens OX=9606 GN=SEC16A PE=1 SV=4	sp|O15027|SC16A_HUMAN	2083	2083	S	WDRADSGPTQPPLSLSPAPETKRPGQAAKKE	190.57	175.62	ADSGPTQPPLSLS(1)PAPETK	ADS(-140)GPT(-120)QPPLS(-59)LS(35)PAPET(-35)K	13	2	-0.72974	2559200	4014900	Quantified
O15027	Protein transport protein Sec16A	SEC16A	FUNCTION: Acts as a molecular scaffold that plays a key role in the organization of the endoplasmic reticulum exit sites (ERES), also known as transitional endoplasmic reticulum (tER). SAR1A-GTP-dependent assembly of SEC16A on the ER membrane forms an organized scaffold defining an ERES. Required for secretory cargo traffic from the endoplasmic reticulum to the Golgi apparatus (PubMed:17192411, P…	251.89	2357	sp|O15027|SC16A_HUMAN	1369	sp|O15027|SC16A_HUMAN Protein transport protein Sec16A OS=Homo sapiens OX=9606 GN=SEC16A PE=1 SV=4	sp|O15027|SC16A_HUMAN	1369	1369	S	ARSLHSAHSLASRRSSLSSHSHQSQIYRSHN	123.24	46.823	S(0.297)S(0.688)LS(0.011)S(0.002)HS(0.002)HQSQIYR	S(-3.6)S(3.6)LS(-18)S(-25)HS(-25)HQS(-39)QIY(-47)R	2	3	1.6208	292530	240530	Quantified
O15027	Protein transport protein Sec16A	SEC16A	FUNCTION: Acts as a molecular scaffold that plays a key role in the organization of the endoplasmic reticulum exit sites (ERES), also known as transitional endoplasmic reticulum (tER). SAR1A-GTP-dependent assembly of SEC16A on the ER membrane forms an organized scaffold defining an ERES. Required for secretory cargo traffic from the endoplasmic reticulum to the Golgi apparatus (PubMed:17192411, P…	251.89	2357	sp|O15027|SC16A_HUMAN	1327	sp|O15027|SC16A_HUMAN Protein transport protein Sec16A OS=Homo sapiens OX=9606 GN=SEC16A PE=1 SV=4	sp|O15027|SC16A_HUMAN	1327	1327	S	EKRDNNWRYDPRFTGSFDDDPDPHRDPYGEE	106.98	106.98	FTGS(1)FDDDPDPHRDPYGEEVDRR	FT(-36)GS(36)FDDDPDPHRDPY(-100)GEEVDRR	4	4	-0.028269	325610	428090	Quantified
O15027	Protein transport protein Sec16A	SEC16A	FUNCTION: Acts as a molecular scaffold that plays a key role in the organization of the endoplasmic reticulum exit sites (ERES), also known as transitional endoplasmic reticulum (tER). SAR1A-GTP-dependent assembly of SEC16A on the ER membrane forms an organized scaffold defining an ERES. Required for secretory cargo traffic from the endoplasmic reticulum to the Golgi apparatus (PubMed:17192411, P…	251.89	2357	sp|O15027|SC16A_HUMAN	1069	sp|O15027|SC16A_HUMAN Protein transport protein Sec16A OS=Homo sapiens OX=9606 GN=SEC16A PE=1 SV=4	sp|O15027|SC16A_HUMAN	1069	1069	S	LERAQQELVPPQQQASPPQLPKAMFSELSNP	128.68	128.68	AQQELVPPQQQAS(1)PPQLPK	AQQELVPPQQQAS(130)PPQLPK	13	2	0.92763	1605400	2365700	Quantified
O15027	Protein transport protein Sec16A	SEC16A	FUNCTION: Acts as a molecular scaffold that plays a key role in the organization of the endoplasmic reticulum exit sites (ERES), also known as transitional endoplasmic reticulum (tER). SAR1A-GTP-dependent assembly of SEC16A on the ER membrane forms an organized scaffold defining an ERES. Required for secretory cargo traffic from the endoplasmic reticulum to the Golgi apparatus (PubMed:17192411, P…	251.89	2357	sp|O15027|SC16A_HUMAN	1964	sp|O15027|SC16A_HUMAN Protein transport protein Sec16A OS=Homo sapiens OX=9606 GN=SEC16A PE=1 SV=4	sp|O15027|SC16A_HUMAN	1964	1964	S	LLPSAPQTLPDGPLASPARVPMFPVPLPPGP	160.96	160.96	LLPSAPQTLPDGPLAS(1)PAR	LLPS(-140)APQT(-76)LPDGPLAS(76)PAR	16	2	0.17484	1516200	3232500	Quantified
O15027	Protein transport protein Sec16A	SEC16A	FUNCTION: Acts as a molecular scaffold that plays a key role in the organization of the endoplasmic reticulum exit sites (ERES), also known as transitional endoplasmic reticulum (tER). SAR1A-GTP-dependent assembly of SEC16A on the ER membrane forms an organized scaffold defining an ERES. Required for secretory cargo traffic from the endoplasmic reticulum to the Golgi apparatus (PubMed:17192411, P…	251.89	2357	sp|O15027|SC16A_HUMAN	1223	sp|O15027|SC16A_HUMAN Protein transport protein Sec16A OS=Homo sapiens OX=9606 GN=SEC16A PE=1 SV=4	sp|O15027|SC16A_HUMAN	1223	1223	S	AYAQNYRYPEPERPSSRASHSSERPPPRQGY	103.76	75.5	YPEPERPS(0.272)S(0.728)R	Y(-75)PEPERPS(-4.3)S(4.3)R	9	2	1.7158	1637000	1813300	Quantified
O15027	Protein transport protein Sec16A	SEC16A	FUNCTION: Acts as a molecular scaffold that plays a key role in the organization of the endoplasmic reticulum exit sites (ERES), also known as transitional endoplasmic reticulum (tER). SAR1A-GTP-dependent assembly of SEC16A on the ER membrane forms an organized scaffold defining an ERES. Required for secretory cargo traffic from the endoplasmic reticulum to the Golgi apparatus (PubMed:17192411, P…	251.89	2357	sp|O15027|SC16A_HUMAN	1356	sp|O15027|SC16A_HUMAN Protein transport protein Sec16A OS=Homo sapiens OX=9606 GN=SEC16A PE=1 SV=4	sp|O15027|SC16A_HUMAN	1356	1356	S	EEVDRRSVHSEHSARSLHSAHSLASRRSSLS	105.94	46.068	S(0.989)LHS(0.011)AHSLASR	S(20)LHS(-20)AHS(-39)LAS(-42)R	1	2	-2.0801	257140	314640	Quantified
O15037	Protein KHNYN	KHNYN		74.533	678	sp|O15037|KHNYN_HUMAN	10	sp|O15037|KHNYN_HUMAN Protein KHNYN OS=Homo sapiens OX=9606 GN=KHNYN PE=1 SV=3	sp|O15037|KHNYN_HUMAN	10	10	S	______MPTWGARPASPDRFAVSAEAENKVR	111.6	111.6	PAS(1)PDRFAVSAEAENK	PAS(68)PDRFAVS(-68)AEAENK	3	3	-0.14678	769600	1033100	Quantified
O15037	Protein KHNYN	KHNYN		74.533	678	sp|O15037|KHNYN_HUMAN	359	sp|O15037|KHNYN_HUMAN Protein KHNYN OS=Homo sapiens OX=9606 GN=KHNYN PE=1 SV=3	sp|O15037|KHNYN_HUMAN	359	359	S	LQRLHNGNASPPRVPSPPPAPEPPWHCGDRG	29.115	29.115	VPS(1)PPPAPEPPWHCGDR	VPS(29)PPPAPEPPWHCGDR	3	3	-1.2182	195950	524700	Quantified
O15042	U2 snRNP-associated SURP motif-containing protein	U2SURP		118.29	1029	sp|O15042|SR140_HUMAN	67	sp|O15042|SR140_HUMAN U2 snRNP-associated SURP motif-containing protein OS=Homo sapiens OX=9606 GN=U2SURP PE=1 SV=2	sp|O15042|SR140_HUMAN	67	67	S	KHNYRNESARESLCDSPHQNLSRPLLENKLK	94.119	94.119	ESLCDS(1)PHQNLSR	ES(-40)LCDS(40)PHQNLS(-66)R	6	2	1.842	139040	52745	Quantified
O15042	U2 snRNP-associated SURP motif-containing protein	U2SURP		118.29	1029	sp|O15042|SR140_HUMAN	919	sp|O15042|SR140_HUMAN U2 snRNP-associated SURP motif-containing protein OS=Homo sapiens OX=9606 GN=U2SURP PE=1 SV=2	sp|O15042|SR140_HUMAN	919	919	T	KLESRSKDKKEKDECTPTRKERKRRHSTSPS	142.51	80.623	EKDECT(0.989)PT(0.011)R	EKDECT(19)PT(-19)R	6	2	1.5519	597080	2955400	Quantified
O15047	Histone-lysine N-methyltransferase SETD1A	SETD1A	FUNCTION: Histone methyltransferase that specifically methylates 'Lys-4' of histone H3, when part of the SET1 histone methyltransferase (HMT) complex, but not if the neighboring 'Lys-9' residue is already methylated. H3 'Lys-4' methylation represents a specific tag for epigenetic transcriptional activation. The non-overlapping localization with SETD1B suggests that SETD1A and SETD1B make non-redu…	186.03	1707	sp|O15047|SET1A_HUMAN	1153	sp|O15047|SET1A_HUMAN Histone-lysine N-methyltransferase SETD1A OS=Homo sapiens OX=9606 GN=SETD1A PE=1 SV=3	sp|O15047|SET1A_HUMAN	1153	1153	S	AGPPAPAPRPDERPSSPIPLLPPPKKRRKTV	100.98	100.98	PDERPS(0.16)S(0.84)PIPLLPPPK	PDERPS(-7.2)S(7.2)PIPLLPPPK	7	3	-0.7455	1133600	1795100	Quantified
O15047	Histone-lysine N-methyltransferase SETD1A	SETD1A	FUNCTION: Histone methyltransferase that specifically methylates 'Lys-4' of histone H3, when part of the SET1 histone methyltransferase (HMT) complex, but not if the neighboring 'Lys-9' residue is already methylated. H3 'Lys-4' methylation represents a specific tag for epigenetic transcriptional activation. The non-overlapping localization with SETD1B suggests that SETD1A and SETD1B make non-redu…	186.03	1707	sp|O15047|SET1A_HUMAN	470	sp|O15047|SET1A_HUMAN Histone-lysine N-methyltransferase SETD1A OS=Homo sapiens OX=9606 GN=SETD1A PE=1 SV=3	sp|O15047|SET1A_HUMAN	470	470	S	EVRTSPRPASPARSGSPAPETTNESVPFAQH	139.33	92.079	S(0.044)GS(0.956)PAPETTNESVPFAQHSSLDSR	S(-13)GS(13)PAPET(-52)T(-49)NES(-56)VPFAQHS(-84)S(-87)LDS(-87)R	3	3	-0.27411	905600	1466800	Quantified
O15047	Histone-lysine N-methyltransferase SETD1A	SETD1A	FUNCTION: Histone methyltransferase that specifically methylates 'Lys-4' of histone H3, when part of the SET1 histone methyltransferase (HMT) complex, but not if the neighboring 'Lys-9' residue is already methylated. H3 'Lys-4' methylation represents a specific tag for epigenetic transcriptional activation. The non-overlapping localization with SETD1B suggests that SETD1A and SETD1B make non-redu…	186.03	1707	sp|O15047|SET1A_HUMAN	1152	sp|O15047|SET1A_HUMAN Histone-lysine N-methyltransferase SETD1A OS=Homo sapiens OX=9606 GN=SETD1A PE=1 SV=3	sp|O15047|SET1A_HUMAN	1152	1152	S	PAGPPAPAPRPDERPSSPIPLLPPPKKRRKT	39.483	18.098	PS(0.576)S(0.424)PIPLLPPPK	PS(1.3)S(-1.3)PIPLLPPPK	2	2	-2.6193	443440	744350	Quantified
O15047	Histone-lysine N-methyltransferase SETD1A	SETD1A	FUNCTION: Histone methyltransferase that specifically methylates 'Lys-4' of histone H3, when part of the SET1 histone methyltransferase (HMT) complex, but not if the neighboring 'Lys-9' residue is already methylated. H3 'Lys-4' methylation represents a specific tag for epigenetic transcriptional activation. The non-overlapping localization with SETD1B suggests that SETD1A and SETD1B make non-redu…	186.03	1707	sp|O15047|SET1A_HUMAN	1103	sp|O15047|SET1A_HUMAN Histone-lysine N-methyltransferase SETD1A OS=Homo sapiens OX=9606 GN=SETD1A PE=1 SV=3	sp|O15047|SET1A_HUMAN	1103	1103	S	TPAPVEVPVPERVAGSPVTPLPEQEASPARP	89.459	89.459	VAGS(1)PVTPLPEQEASPAR	VAGS(33)PVT(-33)PLPEQEAS(-86)PAR	4	2	-0.030639	906980	1385200	Quantified
O15055	Period circadian protein homolog 2	PER2	FUNCTION: Transcriptional repressor which forms a core component of the circadian clock. The circadian clock, an internal time-keeping system, regulates various physiological processes through the generation of approximately 24 hour circadian rhythms in gene expression, which are translated into rhythms in metabolism and behavior. It is derived from the Latin roots 'circa' (about) and 'diem' (day…	136.58	1255	sp|O15055|PER2_HUMAN	977	sp|O15055|PER2_HUMAN Period circadian protein homolog 2 OS=Homo sapiens OX=9606 GN=PER2 PE=1 SV=2	sp|O15055|PER2_HUMAN	977	977	S	CPATRATPPSAMGRASPPLFQSRSSSPLQLN	69.276	69.276	AS(1)PPLFQSR	AS(64)PPLFQS(-64)R	2	2	-0.60864	534420	667040	Quantified
O15056	Synaptojanin-2	SYNJ2	FUNCTION: Inositol 5-phosphatase which may be involved in distinct membrane trafficking and signal transduction pathways. May mediate the inhibitory effect of Rac1 on endocytosis.	165.54	1496	sp|O15056|SYNJ2_HUMAN	1124	sp|O15056|SYNJ2_HUMAN Synaptojanin-2 OS=Homo sapiens OX=9606 GN=SYNJ2 PE=1 SV=3	sp|O15056|SYNJ2_HUMAN	1124	1124	S	QRPPPPTGLMVKKSASDASISSGTHGQYSIL	38.731	38.731	S(0.2)AS(0.79)DAS(0.007)IS(0.001)S(0.001)GTHGQYSILQTAR	S(-6)AS(6)DAS(-20)IS(-28)S(-30)GT(-34)HGQY(-36)S(-36)ILQT(-38)AR	3	3	0.14936	132240	119260	Quantified
O15061	Synemin	SYNM	FUNCTION: Type-VI intermediate filament (IF) which plays an important cytoskeletal role within the muscle cell cytoskeleton. It forms heteropolymeric IFs with desmin and/or vimentin, and via its interaction with cytoskeletal proteins alpha-dystrobrevin, dystrophin, talin-1, utrophin and vinculin, is able to link these heteropolymeric IFs to adherens-type junctions, such as to the costameres, neur…	172.77	1565	sp|O15061|SYNEM_HUMAN	1049	sp|O15061|SYNEM_HUMAN Synemin OS=Homo sapiens OX=9606 GN=SYNM PE=1 SV=2	sp|O15061|SYNEM_HUMAN	1049	1049	S	VVRESLSRQRSPAPGSPDEEGGAEAPAAGIR	146.09	116.46	QRS(1)PAPGS(1)PDEEGGAEAPAAGIR	QRS(120)PAPGS(120)PDEEGGAEAPAAGIR	8	3	1.6287	219890	1210400	Quantified
O15061	Synemin	SYNM	FUNCTION: Type-VI intermediate filament (IF) which plays an important cytoskeletal role within the muscle cell cytoskeleton. It forms heteropolymeric IFs with desmin and/or vimentin, and via its interaction with cytoskeletal proteins alpha-dystrobrevin, dystrophin, talin-1, utrophin and vinculin, is able to link these heteropolymeric IFs to adherens-type junctions, such as to the costameres, neur…	172.77	1565	sp|O15061|SYNEM_HUMAN	1181	sp|O15061|SYNEM_HUMAN Synemin OS=Homo sapiens OX=9606 GN=SYNM PE=1 SV=2	sp|O15061|SYNEM_HUMAN	1181	1181	S	GASRSVRHVTLGPGQSPLSREVIFLGPAPAC	89.359	51.577	HVT(0.002)LGPGQS(0.964)PLS(0.033)R	HVT(-26)LGPGQS(15)PLS(-15)R	9	2	-3.8904	70281	153430	Quantified
O15061	Synemin	SYNM	FUNCTION: Type-VI intermediate filament (IF) which plays an important cytoskeletal role within the muscle cell cytoskeleton. It forms heteropolymeric IFs with desmin and/or vimentin, and via its interaction with cytoskeletal proteins alpha-dystrobrevin, dystrophin, talin-1, utrophin and vinculin, is able to link these heteropolymeric IFs to adherens-type junctions, such as to the costameres, neur…	172.77	1565	sp|O15061|SYNEM_HUMAN	777	sp|O15061|SYNEM_HUMAN Synemin OS=Homo sapiens OX=9606 GN=SYNM PE=1 SV=2	sp|O15061|SYNEM_HUMAN	777	777	S	EEFSVPFKVEEVEDVSPGPWGLVKEEEGYGE	151.55	93.777	VEEVEDVS(1)PGPWGLVK	VEEVEDVS(94)PGPWGLVK	8	2	-1.9304	284040	407280	Quantified
O15061	Synemin	SYNM	FUNCTION: Type-VI intermediate filament (IF) which plays an important cytoskeletal role within the muscle cell cytoskeleton. It forms heteropolymeric IFs with desmin and/or vimentin, and via its interaction with cytoskeletal proteins alpha-dystrobrevin, dystrophin, talin-1, utrophin and vinculin, is able to link these heteropolymeric IFs to adherens-type junctions, such as to the costameres, neur…	172.77	1565	sp|O15061|SYNEM_HUMAN	429	sp|O15061|SYNEM_HUMAN Synemin OS=Homo sapiens OX=9606 GN=SYNM PE=1 SV=2	sp|O15061|SYNEM_HUMAN	429	429	S	SYGKAVSSQTNVRTFSPTYGLLRNTEAQVKT	156.57	156.57	TFS(1)PTYGLLR	T(-73)FS(48)PT(-48)Y(-100)GLLR	3	2	-1.5142	883010	1222200	Quantified
O15061	Synemin	SYNM	FUNCTION: Type-VI intermediate filament (IF) which plays an important cytoskeletal role within the muscle cell cytoskeleton. It forms heteropolymeric IFs with desmin and/or vimentin, and via its interaction with cytoskeletal proteins alpha-dystrobrevin, dystrophin, talin-1, utrophin and vinculin, is able to link these heteropolymeric IFs to adherens-type junctions, such as to the costameres, neur…	172.77	1565	sp|O15061|SYNEM_HUMAN	1044	sp|O15061|SYNEM_HUMAN Synemin OS=Homo sapiens OX=9606 GN=SYNM PE=1 SV=2	sp|O15061|SYNEM_HUMAN	1044	1044	S	KAVESVVRESLSRQRSPAPGSPDEEGGAEAP	146.09	116.46	QRS(1)PAPGS(1)PDEEGGAEAPAAGIR	QRS(120)PAPGS(120)PDEEGGAEAPAAGIR	3	3	1.6287	613980	778570	Quantified
O15061	Synemin	SYNM	FUNCTION: Type-VI intermediate filament (IF) which plays an important cytoskeletal role within the muscle cell cytoskeleton. It forms heteropolymeric IFs with desmin and/or vimentin, and via its interaction with cytoskeletal proteins alpha-dystrobrevin, dystrophin, talin-1, utrophin and vinculin, is able to link these heteropolymeric IFs to adherens-type junctions, such as to the costameres, neur…	172.77	1565	sp|O15061|SYNEM_HUMAN	653	sp|O15061|SYNEM_HUMAN Synemin OS=Homo sapiens OX=9606 GN=SYNM PE=1 SV=2	sp|O15061|SYNEM_HUMAN	653	653	S	VAENIVTSILKQFTQSPETEASADSFPDTKV	78.71	73.305	QFT(0.012)QS(0.985)PET(0.003)EASADSFPDTK	QFT(-19)QS(19)PET(-25)EAS(-45)ADS(-47)FPDT(-61)K	5	2	-0.80185	711340	834310	Quantified
O15063	Granule associated Rac and RHOG effector protein 1	GARRE1	FUNCTION: Acts as an effector of RAC1 (PubMed:31871319). Associates with CCR4-NOT complex which is one of the major cellular mRNA deadenylases and is linked to various cellular processes including bulk mRNA degradation, miRNA-mediated repression, translational repression during translational initiation and general transcription regulation (PubMed:29395067). May also play a role in miRNA silencing…	116.02	1070	sp|O15063|GRRE1_HUMAN	723	sp|O15063|GRRE1_HUMAN Granule associated Rac and RHOG effector protein 1 OS=Homo sapiens OX=9606 GN=GARRE1 PE=1 SV=2	sp|O15063|GRRE1_HUMAN	723	723	S	HTPLTPQPGLAPQQQSPKQQQPQVQYYQHLL	113.13	113.13	APQAGAHTPLTPQPGLAPQQQS(1)PK	APQAGAHT(-100)PLT(-96)PQPGLAPQQQS(96)PK	22	3	0.46233	378170	741650	Quantified
O15084	Serine/threonine-protein phosphatase 6 regulatory ankyrin repeat subunit A	ANKRD28	FUNCTION: Putative regulatory subunit of protein phosphatase 6 (PP6) that may be involved in the recognition of phosphoprotein substrates. Involved in the PP6-mediated dephosphorylation of NFKBIE opposing its degradation in response to TNF-alpha. Selectively inhibits the phosphatase activity of PPP1C. Targets PPP1C to modulate HNRPK phosphorylation. {ECO:0000269|PubMed:16564677, ECO:0000269|PubMe…	112.96	1053	sp|O15084|ANR28_HUMAN	1011	sp|O15084|ANR28_HUMAN Serine/threonine-protein phosphatase 6 regulatory ankyrin repeat subunit A OS=Homo sapiens OX=9606 GN=ANKRD28 PE=1 SV=5	sp|O15084|ANR28_HUMAN	1011	1011	S	TFNAINRYTNTSKTVSFEALPIMRNEPSSYC	124.46	124.46	T(0.005)VS(0.995)FEALPIMR	T(-23)VS(23)FEALPIMR	3	2	-3.5583	573080	1095900	Quantified
O15085	Rho guanine nucleotide exchange factor 11	ARHGEF11	FUNCTION: May play a role in the regulation of RhoA GTPase by guanine nucleotide-binding alpha-12 (GNA12) and alpha-13 (GNA13). Acts as guanine nucleotide exchange factor (GEF) for RhoA GTPase and may act as GTPase-activating protein (GAP) for GNA12 and GNA13. Involved in neurotrophin-induced neurite outgrowth. {ECO:0000269|PubMed:21670212}.	167.7	1522	sp|O15085|ARHGB_HUMAN	668	sp|O15085|ARHGB_HUMAN Rho guanine nucleotide exchange factor 11 OS=Homo sapiens OX=9606 GN=ARHGEF11 PE=1 SV=1	sp|O15085|ARHGB_HUMAN	668	668	T	SSSTSSLSTRSLENPTPPFTPKMGRRSIESP	98.865	87.251	SLENPT(1)PPFT(1)PK	S(-71)LENPT(71)PPFT(87)PK	6	2	0.93785	1249900	1258100	Quantified
O15085	Rho guanine nucleotide exchange factor 11	ARHGEF11	FUNCTION: May play a role in the regulation of RhoA GTPase by guanine nucleotide-binding alpha-12 (GNA12) and alpha-13 (GNA13). Acts as guanine nucleotide exchange factor (GEF) for RhoA GTPase and may act as GTPase-activating protein (GAP) for GNA12 and GNA13. Involved in neurotrophin-induced neurite outgrowth. {ECO:0000269|PubMed:21670212}.	167.7	1522	sp|O15085|ARHGB_HUMAN	635	sp|O15085|ARHGB_HUMAN Rho guanine nucleotide exchange factor 11 OS=Homo sapiens OX=9606 GN=ARHGEF11 PE=1 SV=1	sp|O15085|ARHGB_HUMAN	635	635	S	EMKRSRKAENVPRSRSDVDMDAAAEATRLHQ	67.887	55.604	S(0.283)RS(0.717)DVDMDAAAEATR	S(-4)RS(4)DVDMDAAAEAT(-42)R	3	3	-0.57918	73190	46593	Quantified
O15085	Rho guanine nucleotide exchange factor 11	ARHGEF11	FUNCTION: May play a role in the regulation of RhoA GTPase by guanine nucleotide-binding alpha-12 (GNA12) and alpha-13 (GNA13). Acts as guanine nucleotide exchange factor (GEF) for RhoA GTPase and may act as GTPase-activating protein (GAP) for GNA12 and GNA13. Involved in neurotrophin-induced neurite outgrowth. {ECO:0000269|PubMed:21670212}.	167.7	1522	sp|O15085|ARHGB_HUMAN	1458	sp|O15085|ARHGB_HUMAN Rho guanine nucleotide exchange factor 11 OS=Homo sapiens OX=9606 GN=ARHGEF11 PE=1 SV=1	sp|O15085|ARHGB_HUMAN	1458	1458	S	ELAHRELLKSLGGESSGGTTPVGSFHTEAAR	228.86	228.86	SLGGES(0.002)S(0.997)GGTTPVGSFHTEAAR	S(-140)LGGES(-26)S(26)GGT(-35)T(-58)PVGS(-110)FHT(-130)EAAR	7	3	0.87954	581550	624700	Quantified
O15085	Rho guanine nucleotide exchange factor 11	ARHGEF11	FUNCTION: May play a role in the regulation of RhoA GTPase by guanine nucleotide-binding alpha-12 (GNA12) and alpha-13 (GNA13). Acts as guanine nucleotide exchange factor (GEF) for RhoA GTPase and may act as GTPase-activating protein (GAP) for GNA12 and GNA13. Involved in neurotrophin-induced neurite outgrowth. {ECO:0000269|PubMed:21670212}.	167.7	1522	sp|O15085|ARHGB_HUMAN	1413	sp|O15085|ARHGB_HUMAN Rho guanine nucleotide exchange factor 11 OS=Homo sapiens OX=9606 GN=ARHGEF11 PE=1 SV=1	sp|O15085|ARHGB_HUMAN	1413	1413	S	PQLQGGNDDPRRPSRSPPSLALRDVGMIFHT	83.623	83.623	S(1)PPSLALR	S(59)PPS(-59)LALR	1	2	-0.20407	288560	417610	Quantified
O15085	Rho guanine nucleotide exchange factor 11	ARHGEF11	FUNCTION: May play a role in the regulation of RhoA GTPase by guanine nucleotide-binding alpha-12 (GNA12) and alpha-13 (GNA13). Acts as guanine nucleotide exchange factor (GEF) for RhoA GTPase and may act as GTPase-activating protein (GAP) for GNA12 and GNA13. Involved in neurotrophin-induced neurite outgrowth. {ECO:0000269|PubMed:21670212}.	167.7	1522	sp|O15085|ARHGB_HUMAN	672	sp|O15085|ARHGB_HUMAN Rho guanine nucleotide exchange factor 11 OS=Homo sapiens OX=9606 GN=ARHGEF11 PE=1 SV=1	sp|O15085|ARHGB_HUMAN	672	672	T	SSLSTRSLENPTPPFTPKMGRRSIESPSLGF	87.251	87.251	SLENPT(1)PPFT(1)PK	S(-71)LENPT(71)PPFT(87)PK	10	2	0.93785	543910	362360	Quantified
O15085	Rho guanine nucleotide exchange factor 11	ARHGEF11	FUNCTION: May play a role in the regulation of RhoA GTPase by guanine nucleotide-binding alpha-12 (GNA12) and alpha-13 (GNA13). Acts as guanine nucleotide exchange factor (GEF) for RhoA GTPase and may act as GTPase-activating protein (GAP) for GNA12 and GNA13. Involved in neurotrophin-induced neurite outgrowth. {ECO:0000269|PubMed:21670212}.	167.7	1522	sp|O15085|ARHGB_HUMAN	251	sp|O15085|ARHGB_HUMAN Rho guanine nucleotide exchange factor 11 OS=Homo sapiens OX=9606 GN=ARHGEF11 PE=1 SV=1	sp|O15085|ARHGB_HUMAN	251	251	S	SLMNRNSVLSDPGLDSPRTSPVIMARVAQHH	157.38	157.38	NSVLSDPGLDS(0.999)PRT(0.356)S(0.646)PVIMAR	NS(-99)VLS(-59)DPGLDS(27)PRT(-2.6)S(2.6)PVIMAR	11	3	0.34526	450460	775750	Quantified
O15085	Rho guanine nucleotide exchange factor 11	ARHGEF11	FUNCTION: May play a role in the regulation of RhoA GTPase by guanine nucleotide-binding alpha-12 (GNA12) and alpha-13 (GNA13). Acts as guanine nucleotide exchange factor (GEF) for RhoA GTPase and may act as GTPase-activating protein (GAP) for GNA12 and GNA13. Involved in neurotrophin-induced neurite outgrowth. {ECO:0000269|PubMed:21670212}.	167.7	1522	sp|O15085|ARHGB_HUMAN	1480	sp|O15085|ARHGB_HUMAN Rho guanine nucleotide exchange factor 11 OS=Homo sapiens OX=9606 GN=ARHGEF11 PE=1 SV=1	sp|O15085|ARHGB_HUMAN	1480	1480	S	GSFHTEAARWTDGSLSPPAKEPLASDSRNSH	142.07	89.684	WTDGS(0.016)LS(0.984)PPAKEPLASDSR	WT(-41)DGS(-18)LS(18)PPAKEPLAS(-61)DS(-64)R	7	3	-0.9921	328610	112100	Quantified
O15085	Rho guanine nucleotide exchange factor 11	ARHGEF11	FUNCTION: May play a role in the regulation of RhoA GTPase by guanine nucleotide-binding alpha-12 (GNA12) and alpha-13 (GNA13). Acts as guanine nucleotide exchange factor (GEF) for RhoA GTPase and may act as GTPase-activating protein (GAP) for GNA12 and GNA13. Involved in neurotrophin-induced neurite outgrowth. {ECO:0000269|PubMed:21670212}.	167.7	1522	sp|O15085|ARHGB_HUMAN	271	sp|O15085|ARHGB_HUMAN Rho guanine nucleotide exchange factor 11 OS=Homo sapiens OX=9606 GN=ARHGEF11 PE=1 SV=1	sp|O15085|ARHGB_HUMAN	271	271	S	PVIMARVAQHHRRQGSDAAVPSTGDQGVDQS	140.48	140.48	QGS(1)DAAVPSTGDQGVDQSPK	QGS(120)DAAVPS(-120)T(-120)GDQGVDQS(-140)PK	3	2	-1.6562	501300	571680	Quantified
O15085	Rho guanine nucleotide exchange factor 11	ARHGEF11	FUNCTION: May play a role in the regulation of RhoA GTPase by guanine nucleotide-binding alpha-12 (GNA12) and alpha-13 (GNA13). Acts as guanine nucleotide exchange factor (GEF) for RhoA GTPase and may act as GTPase-activating protein (GAP) for GNA12 and GNA13. Involved in neurotrophin-induced neurite outgrowth. {ECO:0000269|PubMed:21670212}.	167.7	1522	sp|O15085|ARHGB_HUMAN	150	sp|O15085|ARHGB_HUMAN Rho guanine nucleotide exchange factor 11 OS=Homo sapiens OX=9606 GN=ARHGEF11 PE=1 SV=1	sp|O15085|ARHGB_HUMAN	150	150	S	DPSPAGAPRITSVIPSPPPPPPLPPPQRITG	28.277	28.277	IT(0.044)S(0.08)VIPS(0.876)PPPPPPLPPPQR	IT(-13)S(-10)VIPS(10)PPPPPPLPPPQR	7	2	0.8277	128350	273980	Quantified
O15085	Rho guanine nucleotide exchange factor 11	ARHGEF11	FUNCTION: May play a role in the regulation of RhoA GTPase by guanine nucleotide-binding alpha-12 (GNA12) and alpha-13 (GNA13). Acts as guanine nucleotide exchange factor (GEF) for RhoA GTPase and may act as GTPase-activating protein (GAP) for GNA12 and GNA13. Involved in neurotrophin-induced neurite outgrowth. {ECO:0000269|PubMed:21670212}.	167.7	1522	sp|O15085|ARHGB_HUMAN	556	sp|O15085|ARHGB_HUMAN Rho guanine nucleotide exchange factor 11 OS=Homo sapiens OX=9606 GN=ARHGEF11 PE=1 SV=1	sp|O15085|ARHGB_HUMAN	556	556	S	GKPKSSSQSTFHIPLSPVEVKPGNVRNIIQH	33.63	31.858	S(0.004)S(0.004)S(0.003)QS(0.005)T(0.014)FHIPLS(0.972)PVEVKPGNVR	S(-24)S(-24)S(-25)QS(-23)T(-19)FHIPLS(19)PVEVKPGNVR	12	3	1.0279	262940	965150	Quantified
O15111	Inhibitor of nuclear factor kappa-B kinase subunit alpha	CHUK	FUNCTION: Serine kinase that plays an essential role in the NF-kappa-B signaling pathway which is activated by multiple stimuli such as inflammatory cytokines, bacterial or viral products, DNA damages or other cellular stresses. Acts as part of the canonical IKK complex in the conventional pathway of NF-kappa-B activation and phosphorylates inhibitors of NF-kappa-B on serine residues. These modif…	84.639	745	sp|O15111|IKKA_HUMAN	576	sp|O15111|IKKA_HUMAN Inhibitor of nuclear factor kappa-B kinase subunit alpha OS=Homo sapiens OX=9606 GN=CHUK PE=1 SV=2	sp|O15111|IKKA_HUMAN	576	576	S	EQRAIDLYKQLKHRPSDHSYSDSTEMVKIIV	32.113	32.113	HRPS(0.936)DHS(0.045)Y(0.005)S(0.008)DS(0.003)T(0.003)EMVK	HRPS(13)DHS(-13)Y(-23)S(-21)DS(-25)T(-25)EMVK	4	3	0.59438	41765	58106	Quantified
O15119	T-box transcription factor TBX3	TBX3	FUNCTION: Transcriptional repressor involved in developmental processes. Probably plays a role in limb pattern formation. Acts as a negative regulator of PML function in cellular senescence. {ECO:0000269|PubMed:10468588, ECO:0000269|PubMed:22002537}.	79.388	743	sp|O15119|TBX3_HUMAN	707	sp|O15119|TBX3_HUMAN T-box transcription factor TBX3 OS=Homo sapiens OX=9606 GN=TBX3 PE=1 SV=4	sp|O15119|TBX3_HUMAN	707	707	S	LNSRSSTLSSSSMSLSPKLCAEKEAATSELQ	155.38	111.75	SSTLSS(0.004)S(0.008)S(0.003)MS(0.019)LS(0.966)PK	S(-79)S(-79)T(-65)LS(-39)S(-23)S(-21)S(-26)MS(-17)LS(17)PK	12	2	0.082818	266060	392530	Quantified
O15155	BET1 homolog	BET1	FUNCTION: Required for vesicular transport from the ER to the Golgi complex. Functions as a SNARE involved in the docking process of ER-derived vesicles with the cis-Golgi membrane (By similarity). {ECO:0000250}.	13.289	118	sp|O15155|BET1_HUMAN	50	sp|O15155|BET1_HUMAN BET1 homolog OS=Homo sapiens OX=9606 GN=BET1 PE=1 SV=1	sp|O15155|BET1_HUMAN	50	50	S	LTESLRSKVTAIKSLSIEIGHEVKTQNKLLA	100.07	100.07	SLS(1)IEIGHEVK	S(-35)LS(35)IEIGHEVK	3	2	-0.13816	502440	255790	Quantified
O15160	DNA-directed RNA polymerases I and III subunit RPAC1	POLR1C	FUNCTION: DNA-dependent RNA polymerase catalyzes the transcription of DNA into RNA using the four ribonucleoside triphosphates as substrates. Common component of RNA polymerases I and III which synthesize ribosomal RNA precursors and small RNAs, such as 5S rRNA and tRNAs, respectively. RPAC1 is part of the Pol core element with the central large cleft and probably a clamp element that moves to op…	39.249	346	sp|O15160|RPAC1_HUMAN	4	sp|O15160|RPAC1_HUMAN DNA-directed RNA polymerases I and III subunit RPAC1 OS=Homo sapiens OX=9606 GN=POLR1C PE=1 SV=1	sp|O15160|RPAC1_HUMAN	4	4	S	____________MAASQAVEEMRSRVVLGEF	43.613	43.613	AAS(1)QAVEEMR	AAS(44)QAVEEMR	3	2	0.22276	108190	77712	Quantified
O15164	Transcription intermediary factor 1-alpha	TRIM24	FUNCTION: Transcriptional coactivator that interacts with numerous nuclear receptors and coactivators and modulates the transcription of target genes. Interacts with chromatin depending on histone H3 modifications, having the highest affinity for histone H3 that is both unmodified at 'Lys-4' (H3K4me0) and acetylated at 'Lys-23' (H3K23ac). Has E3 protein-ubiquitin ligase activity. Promotes ubiquit…	116.83	1050	sp|O15164|TIF1A_HUMAN	811	sp|O15164|TIF1A_HUMAN Transcription intermediary factor 1-alpha OS=Homo sapiens OX=9606 GN=TRIM24 PE=1 SV=3	sp|O15164|TIF1A_HUMAN	811	811	S	NSSNGKSEWLDPSQKSPLHVGETRKEDDPNE	202.82	202.82	SEWLDPS(0.001)QKS(0.999)PLHVGETR	S(-150)EWLDPS(-32)QKS(32)PLHVGET(-68)R	10	3	-0.97325	1963500	2515700	Quantified
O15173	Membrane-associated progesterone receptor component 2	PGRMC2	FUNCTION: Required for the maintenance of uterine histoarchitecture and normal female reproductive lifespan (By similarity). May serve as a universal non-classical progesterone receptor in the uterus (Probable). Intracellular heme chaperone required for delivery of labile, or signaling heme, to the nucleus. Plays a role in adipocyte function and systemic glucose homeostasis. In brown fat, which h…	23.818	223	sp|O15173|PGRC2_HUMAN	211	sp|O15173|PGRC2_HUMAN Membrane-associated progesterone receptor component 2 OS=Homo sapiens OX=9606 GN=PGRMC2 PE=1 SV=1	sp|O15173|PGRC2_HUMAN	211	211	T	YVGRLLKPGEEPSEYTDEEDTKDHNKQD___	231.37	226.65	LLKPGEEPSEYT(1)DEEDTKDHNK	LLKPGEEPS(-64)EY(-80)T(64)DEEDT(-67)KDHNK	12	4	0.26279	1083800	1330900	Quantified
O15173	Membrane-associated progesterone receptor component 2	PGRMC2	FUNCTION: Required for the maintenance of uterine histoarchitecture and normal female reproductive lifespan (By similarity). May serve as a universal non-classical progesterone receptor in the uterus (Probable). Intracellular heme chaperone required for delivery of labile, or signaling heme, to the nucleus. Plays a role in adipocyte function and systemic glucose homeostasis. In brown fat, which h…	23.818	223	sp|O15173|PGRC2_HUMAN	90	sp|O15173|PGRC2_HUMAN Membrane-associated progesterone receptor component 2 OS=Homo sapiens OX=9606 GN=PGRMC2 PE=1 SV=1	sp|O15173|PGRC2_HUMAN	90	90	S	WGRRGLGAGAGAGEESPATSLPRMKKRDFSL	208.87	208.87	GLGAGAGAGEES(0.994)PAT(0.006)SLPR	GLGAGAGAGEES(22)PAT(-22)S(-41)LPR	12	2	-3.886	211600	236730	Quantified
O15194	CTD small phosphatase-like protein	CTDSPL	FUNCTION: Recruited by REST to neuronal genes that contain RE-1 elements, leading to neuronal gene silencing in non-neuronal cells (By similarity). Preferentially catalyzes the dephosphorylation of 'Ser-5' within the tandem 7 residue repeats in the C-terminal domain (CTD) of the largest RNA polymerase II subunit POLR2A. Negatively regulates RNA polymerase II transcription, possibly by controlling…	31.128	276	sp|O15194|CTDSL_HUMAN	33	sp|O15194|CTDSL_HUMAN CTD small phosphatase-like protein OS=Homo sapiens OX=9606 GN=CTDSPL PE=1 SV=2	sp|O15194|CTDSL_HUMAN	33	33	S	GRLPGAGEKASQCNVSLKKQRSRSILSSFFC	121.69	121.69	ASQCNVS(1)LKK	AS(-100)QCNVS(100)LKK	7	2	1.3354	102880	44560	Quantified
O15198	Mothers against decapentaplegic homolog 9	SMAD9	FUNCTION: Transcriptional modulator activated by BMP (bone morphogenetic proteins) type 1 receptor kinase. SMAD9 is a receptor-regulated SMAD (R-SMAD).	52.493	467	sp|O15198|SMAD9_HUMAN;sp|P84022|SMAD3_HUMAN;sp|Q15796|SMAD2_HUMAN	136;132;172	sp|O15198|SMAD9_HUMAN Mothers against decapentaplegic homolog 9 OS=Homo sapiens OX=9606 GN=SMAD9 PE=1 SV=1;sp|P84022|SMAD3_HUMAN Mothers against decapentaplegic homolog 3 OS=Homo sapiens OX=9606 GN=SMAD3 PE=1 SV=1;sp|Q15796|SMAD2_HUMAN Mothers against deca	sp|O15198|SMAD9_HUMAN;sp|P84022|SMAD3_HUMAN;sp|Q15796|SMAD2_HUMAN	136;132;172	132	T	KDEVCVNPYHYQRVETPVLPPVLVPRHTEIL;KDEVCVNPYHYQRVETPVLPPVLVPRHTEIP;QKEVCINPYHYRRVETPVLPPVLVPRHSEYN	92.747	92.747	VET(1)PVLPPVLVPR	VET(93)PVLPPVLVPR	3	2	-1.7854	320740	749430	Quantified
O15213	WD repeat-containing protein 46	WDR46	FUNCTION: Scaffold component of the nucleolar structure. Required for localization of DDX21 and NCL to the granular compartment of the nucleolus. {ECO:0000269|PubMed:23848194}.	68.07	610	sp|O15213|WDR46_HUMAN	41	sp|O15213|WDR46_HUMAN WD repeat-containing protein 46 OS=Homo sapiens OX=9606 GN=WDR46 PE=1 SV=3	sp|O15213|WDR46_HUMAN	41	41	S	RRYWEEETVPTTAGASPGPPRNKKNRELRPQ	73.502	56.542	RYWEEETVPT(0.001)T(0.002)AGAS(0.997)PGPPR	RY(-56)WEEET(-52)VPT(-31)T(-28)AGAS(28)PGPPR	15	3	1.7226	302930	263850	Quantified
O15231	Zinc finger protein 185	ZNF185	FUNCTION: May be involved in the regulation of cellular proliferation and/or differentiation.	73.525	689	sp|O15231|ZN185_HUMAN	465	sp|O15231|ZN185_HUMAN Zinc finger protein 185 OS=Homo sapiens OX=9606 GN=ZNF185 PE=1 SV=3	sp|O15231|ZN185_HUMAN	465	465	S	RQSSPSGSEQLVRRESCGSSVLTDFEGKDVA	173.13	173.13	RES(1)CGSSVLTDFEGK	RES(35)CGS(-35)S(-55)VLT(-110)DFEGK	3	2	1.9136	336990	326450	Quantified
O15231	Zinc finger protein 185	ZNF185	FUNCTION: May be involved in the regulation of cellular proliferation and/or differentiation.	73.525	689	sp|O15231|ZN185_HUMAN	447	sp|O15231|ZN185_HUMAN Zinc finger protein 185 OS=Homo sapiens OX=9606 GN=ZNF185 PE=1 SV=3	sp|O15231|ZN185_HUMAN	447	447	T	QGDPAVPAQQPADPSTPERQSSPSGSEQLVR	177.04	177.04	GGQGDPAVPAQQPADPS(0.049)T(0.951)PER	GGQGDPAVPAQQPADPS(-13)T(13)PER	18	2	-1.8537	3053000	3431000	Quantified
O15231	Zinc finger protein 185	ZNF185	FUNCTION: May be involved in the regulation of cellular proliferation and/or differentiation.	73.525	689	sp|O15231|ZN185_HUMAN	64	sp|O15231|ZN185_HUMAN Zinc finger protein 185 OS=Homo sapiens OX=9606 GN=ZNF185 PE=1 SV=3	sp|O15231|ZN185_HUMAN	64	64	S	EGRTIELPSGRSRATSFSSAGEVPKPRPPST	64.983	64.983	AT(0.046)S(0.954)FS(0.001)SAGEVPKPRPPSTR	AT(-13)S(13)FS(-31)S(-49)AGEVPKPRPPS(-64)T(-63)R	3	3	0.65041	277140	248360	Quantified
O15231	Zinc finger protein 185	ZNF185	FUNCTION: May be involved in the regulation of cellular proliferation and/or differentiation.	73.525	689	sp|O15231|ZN185_HUMAN	453	sp|O15231|ZN185_HUMAN Zinc finger protein 185 OS=Homo sapiens OX=9606 GN=ZNF185 PE=1 SV=3	sp|O15231|ZN185_HUMAN	453	453	S	PAQQPADPSTPERQSSPSGSEQLVRRESCGS	158.59	158.59	QS(0.001)S(0.999)PSGSEQLVR	QS(-32)S(32)PS(-54)GS(-93)EQLVR	3	2	2.1485	2159800	1981400	Quantified
O15234	Protein CASC3	CASC3	FUNCTION: Required for pre-mRNA splicing as component of the spliceosome (PubMed:28502770, PubMed:29301961). Core component of the splicing-dependent multiprotein exon junction complex (EJC) deposited at splice junctions on mRNAs. The EJC is a dynamic structure consisting of core proteins and several peripheral nuclear and cytoplasmic associated factors that join the complex only transiently eith…	76.277	703	sp|O15234|CASC3_HUMAN	35	sp|O15234|CASC3_HUMAN Protein CASC3 OS=Homo sapiens OX=9606 GN=CASC3 PE=1 SV=2	sp|O15234|CASC3_HUMAN	35	35	S	ASGSDSGGSPLRGGGSCSGSAGGGGSGSLPS	69.215	69.215	GGGS(0.696)CS(0.301)GS(0.002)AGGGGSGSLPSQR	GGGS(3.6)CS(-3.6)GS(-25)AGGGGS(-59)GS(-63)LPS(-69)QR	4	2	-5.413	119370	226430	Quantified
O15234	Protein CASC3	CASC3	FUNCTION: Required for pre-mRNA splicing as component of the spliceosome (PubMed:28502770, PubMed:29301961). Core component of the splicing-dependent multiprotein exon junction complex (EJC) deposited at splice junctions on mRNAs. The EJC is a dynamic structure consisting of core proteins and several peripheral nuclear and cytoplasmic associated factors that join the complex only transiently eith…	76.277	703	sp|O15234|CASC3_HUMAN	125	sp|O15234|CASC3_HUMAN Protein CASC3 OS=Homo sapiens OX=9606 GN=CASC3 PE=1 SV=2	sp|O15234|CASC3_HUMAN	125	125	S	NSKVELKSEANDAVNSSTKEEKGEEKPDTKS	156.96	133.34	SEANDAVNS(0.968)S(0.028)T(0.004)KEEK	S(-94)EANDAVNS(15)S(-15)T(-24)KEEK	9	2	-6.7959	370650	557640	Quantified
O15234	Protein CASC3	CASC3	FUNCTION: Required for pre-mRNA splicing as component of the spliceosome (PubMed:28502770, PubMed:29301961). Core component of the splicing-dependent multiprotein exon junction complex (EJC) deposited at splice junctions on mRNAs. The EJC is a dynamic structure consisting of core proteins and several peripheral nuclear and cytoplasmic associated factors that join the complex only transiently eith…	76.277	703	sp|O15234|CASC3_HUMAN	265	sp|O15234|CASC3_HUMAN Protein CASC3 OS=Homo sapiens OX=9606 GN=CASC3 PE=1 SV=2	sp|O15234|CASC3_HUMAN	265	265	S	PDDIKPRRIRKPRYGSPPQRDPNWNGERLNK	50.519	50.519	YGS(1)PPQRDPNWNGER	Y(-34)GS(34)PPQRDPNWNGER	3	3	9.5306	1993900	919330	Quantified
O15234	Protein CASC3	CASC3	FUNCTION: Required for pre-mRNA splicing as component of the spliceosome (PubMed:28502770, PubMed:29301961). Core component of the splicing-dependent multiprotein exon junction complex (EJC) deposited at splice junctions on mRNAs. The EJC is a dynamic structure consisting of core proteins and several peripheral nuclear and cytoplasmic associated factors that join the complex only transiently eith…	76.277	703	sp|O15234|CASC3_HUMAN	117	sp|O15234|CASC3_HUMAN Protein CASC3 OS=Homo sapiens OX=9606 GN=CASC3 PE=1 SV=2	sp|O15234|CASC3_HUMAN	117	117	S	EGEYSEEENSKVELKSEANDAVNSSTKEEKG	54.556	47.148	VELKS(1)EANDAVNSSTK	VELKS(43)EANDAVNS(-43)S(-43)T(-43)K	5	2	-0.67309	216900	386600	Quantified
O15234	Protein CASC3	CASC3	FUNCTION: Required for pre-mRNA splicing as component of the spliceosome (PubMed:28502770, PubMed:29301961). Core component of the splicing-dependent multiprotein exon junction complex (EJC) deposited at splice junctions on mRNAs. The EJC is a dynamic structure consisting of core proteins and several peripheral nuclear and cytoplasmic associated factors that join the complex only transiently eith…	76.277	703	sp|O15234|CASC3_HUMAN	148	sp|O15234|CASC3_HUMAN Protein CASC3 OS=Homo sapiens OX=9606 GN=CASC3 PE=1 SV=2	sp|O15234|CASC3_HUMAN	148	148	S	EEKPDTKSTVTGERQSGDGQESTEPVENKVG	295.62	153.56	QS(1)GDGQESTEPVENK	QS(120)GDGQES(-120)T(-120)EPVENK	2	2	-4.7461	598070	623520	Quantified
O15258	Protein RER1	RER1	FUNCTION: Involved in the retrieval of endoplasmic reticulum membrane proteins from the early Golgi compartment. {ECO:0000250}.	22.958	196	sp|O15258|RER1_HUMAN	2	sp|O15258|RER1_HUMAN Protein RER1 OS=Homo sapiens OX=9606 GN=RER1 PE=1 SV=1	sp|O15258|RER1_HUMAN	2	2	S	______________MSEGDSVGESVHGKPSV	78.157	78.157	S(0.999)EGDS(0.001)VGESVHGK	S(32)EGDS(-32)VGES(-72)VHGK	1	2	1.3033	87934	63003	Quantified
O15344	E3 ubiquitin-protein ligase Midline-1	MID1	FUNCTION: Has E3 ubiquitin ligase activity towards IGBP1, promoting its monoubiquitination, which results in deprotection of the catalytic subunit of protein phosphatase PP2A, and its subsequent degradation by polyubiquitination. {ECO:0000269|PubMed:10400985, ECO:0000269|PubMed:11685209, ECO:0000269|PubMed:22613722}.	75.25	667	sp|O15344|TRI18_HUMAN	96	sp|O15344|TRI18_HUMAN E3 ubiquitin-protein ligase Midline-1 OS=Homo sapiens OX=9606 GN=MID1 PE=1 SV=1	sp|O15344|TRI18_HUMAN	96	96	S	NIIDRFQKASVSGPNSPSETRRERAFDANTM	157.54	157.54	ASVS(0.001)GPNS(0.98)PS(0.017)ET(0.002)R	AS(-62)VS(-33)GPNS(18)PS(-18)ET(-26)R	8	2	-1.2395	1332800	784220	Quantified
O15357	Phosphatidylinositol 3,4,5-trisphosphate 5-phosphatase 2	INPPL1	FUNCTION: Phosphatidylinositol (PtdIns) phosphatase that specifically hydrolyzes the 5-phosphate of phosphatidylinositol-3,4,5-trisphosphate (PtdIns(3,4,5)P3) to produce PtdIns(3,4)P2, thereby negatively regulating the PI3K (phosphoinositide 3-kinase) pathways. Plays a central role in regulation of PI3K-dependent insulin signaling, although the precise molecular mechanisms and signaling pathways …	138.6	1258	sp|O15357|SHIP2_HUMAN	241	sp|O15357|SHIP2_HUMAN Phosphatidylinositol 3,4,5-trisphosphate 5-phosphatase 2 OS=Homo sapiens OX=9606 GN=INPPL1 PE=1 SV=2	sp|O15357|SHIP2_HUMAN	241	241	S	LSGLEILSKVFDQQSSPMVTRLLQQQNLPQT	63.766	63.766	VFDQQS(0.032)S(0.945)PMVT(0.023)R	VFDQQS(-15)S(15)PMVT(-16)R	7	2	2.8692	160350	120750	Quantified
O15372	Eukaryotic translation initiation factor 3 subunit H	EIF3H	FUNCTION: Component of the eukaryotic translation initiation factor 3 (eIF-3) complex, which is required for several steps in the initiation of protein synthesis (PubMed:17581632, PubMed:25849773, PubMed:27462815). The eIF-3 complex associates with the 40S ribosome and facilitates the recruitment of eIF-1, eIF-1A, eIF-2:GTP:methionyl-tRNAi and eIF-5 to form the 43S pre-initiation complex (43S PIC…	39.93	352	sp|O15372|EIF3H_HUMAN	183	sp|O15372|EIF3H_HUMAN Eukaryotic translation initiation factor 3 subunit H OS=Homo sapiens OX=9606 GN=EIF3H PE=1 SV=1	sp|O15372|EIF3H_HUMAN	183	183	S	RLTPKLMEVCKEKDFSPEALKKANITFEYMF	96.313	90.376	EKDFS(1)PEALKK	EKDFS(90)PEALKK	5	2	0.083812	356900	386080	Quantified
O15379	Histone deacetylase 3	HDAC3	FUNCTION: Responsible for the deacetylation of lysine residues on the N-terminal part of the core histones (H2A, H2B, H3 and H4), and some other non-histone substrates. Histone deacetylation gives a tag for epigenetic repression and plays an important role in transcriptional regulation, cell cycle progression and developmental events. Histone deacetylases act via the formation of large multiprote…	48.847	428	sp|O15379|HDAC3_HUMAN	74	sp|O15379|HDAC3_HUMAN Histone deacetylase 3 OS=Homo sapiens OX=9606 GN=HDAC3 PE=1 SV=2	sp|O15379|HDAC3_HUMAN	74	74	S	CRFHSEDYIDFLQRVSPTNMQGFTKSLNAFN	70.806	70.806	VS(0.993)PT(0.007)NMQGFTK	VS(22)PT(-22)NMQGFT(-68)K	2	2	-1.971	61147	59871	Quantified
O15417	Trinucleotide repeat-containing gene 18 protein	TNRC18		314.52	2968	sp|O15417|TNC18_HUMAN	1359	sp|O15417|TNC18_HUMAN Trinucleotide repeat-containing gene 18 protein OS=Homo sapiens OX=9606 GN=TNRC18 PE=1 SV=3	sp|O15417|TNC18_HUMAN	1359	1359	S	ALAAAAELPQARPLPSPGAAGAQALEKLEAA	97.933	92.15	PLPS(1)PGAAGAQALEK	PLPS(92)PGAAGAQALEK	4	2	0.46198	297500	416530	Quantified
O15417	Trinucleotide repeat-containing gene 18 protein	TNRC18		314.52	2968	sp|O15417|TNC18_HUMAN;sp|Q9P281|BAHC1_HUMAN	2471;2248	sp|O15417|TNC18_HUMAN Trinucleotide repeat-containing gene 18 protein OS=Homo sapiens OX=9606 GN=TNRC18 PE=1 SV=3;sp|Q9P281|BAHC1_HUMAN BAH and coiled-coil domain-containing protein 1 OS=Homo sapiens OX=9606 GN=BAHCC1 PE=1 SV=4	sp|O15417|TNC18_HUMAN;sp|Q9P281|BAHC1_HUMAN	2471;2248	2471	S	AGGEFLVKLDHEGVTSPKNKTCKALLMGDKD;EEAELLVKLDHEGVTSPKSKKAKEALLLRED	78.043	78.043	LDHEGVT(0.015)S(0.985)PK	LDHEGVT(-18)S(18)PK	8	2	1.1618	67399	18775	Quantified
O15417	Trinucleotide repeat-containing gene 18 protein	TNRC18		314.52	2968	sp|O15417|TNC18_HUMAN	263	sp|O15417|TNC18_HUMAN Trinucleotide repeat-containing gene 18 protein OS=Homo sapiens OX=9606 GN=TNRC18 PE=1 SV=3	sp|O15417|TNC18_HUMAN	263	263	S	EGRQDRGPPRLAERLSPFLAESKTKNAALQP	63.212	63.212	LS(1)PFLAESK	LS(43)PFLAES(-43)K	2	2	0.20173	34365	42679	Quantified
O15417	Trinucleotide repeat-containing gene 18 protein	TNRC18		314.52	2968	sp|O15417|TNC18_HUMAN	1857	sp|O15417|TNC18_HUMAN Trinucleotide repeat-containing gene 18 protein OS=Homo sapiens OX=9606 GN=TNRC18 PE=1 SV=3	sp|O15417|TNC18_HUMAN	1857	1857	S	ASGGGYRLGARERALSPGLEESGLGLLARFA	144.72	144.72	ALS(1)PGLEESGLGLLAR	ALS(88)PGLEES(-88)GLGLLAR	3	2	3.3462	201400	560050	Quantified
O15417	Trinucleotide repeat-containing gene 18 protein	TNRC18		314.52	2968	sp|O15417|TNC18_HUMAN	1540	sp|O15417|TNC18_HUMAN Trinucleotide repeat-containing gene 18 protein OS=Homo sapiens OX=9606 GN=TNRC18 PE=1 SV=3	sp|O15417|TNC18_HUMAN	1540	1540	S	GPGRPRKRTHAPSALSPPRKRGKSGHSSGKL	77.696	77.696	THAPS(0.001)ALS(0.999)PPR	T(-63)HAPS(-31)ALS(31)PPR	8	2	0.32489	474950	673660	Quantified
O15427	Monocarboxylate transporter 4	SLC16A3	FUNCTION: Proton-linked monocarboxylate transporter. Catalyzes the rapid transport across the plasma membrane of many monocarboxylates such as lactate, pyruvate, branched-chain oxo acids derived from leucine, valine and isoleucine, and the ketone bodies acetoacetate, beta-hydroxybutyrate and acetate (By similarity). {ECO:0000250}.	49.469	465	sp|O15427|MOT4_HUMAN	436	sp|O15427|MOT4_HUMAN Monocarboxylate transporter 4 OS=Homo sapiens OX=9606 GN=SLC16A3 PE=1 SV=1	sp|O15427|MOT4_HUMAN	436	436	S	VAAAEEEKLHKPPADSGVDLREVEHFLKAEP	81.578	68.127	LHKPPADS(1)GVDLR	LHKPPADS(68)GVDLR	8	3	-1.0349	554880	548650	Quantified
O15438	Canalicular multispecific organic anion transporter 2	ABCC3	FUNCTION: May act as an inducible transporter in the biliary and intestinal excretion of organic anions. Acts as an alternative route for the export of bile acids and glucuronides from cholestatic hepatocytes (By similarity). {ECO:0000250}.	169.34	1527	sp|O15438|MRP3_HUMAN	908	sp|O15438|MRP3_HUMAN Canalicular multispecific organic anion transporter 2 OS=Homo sapiens OX=9606 GN=ABCC3 PE=1 SV=3	sp|O15438|MRP3_HUMAN	908	908	S	DPVTYVVQKQFMRQLSALSSDGEGQGRPVPR	161.93	158.86	QLS(1)ALS(0.809)S(0.191)DGEGQGRPVPR	QLS(130)ALS(6.3)S(-6.3)DGEGQGRPVPR	3	3	-1.2836	1553200	1583200	Quantified
O15438	Canalicular multispecific organic anion transporter 2	ABCC3	FUNCTION: May act as an inducible transporter in the biliary and intestinal excretion of organic anions. Acts as an alternative route for the export of bile acids and glucuronides from cholestatic hepatocytes (By similarity). {ECO:0000250}.	169.34	1527	sp|O15438|MRP3_HUMAN	911	sp|O15438|MRP3_HUMAN Canalicular multispecific organic anion transporter 2 OS=Homo sapiens OX=9606 GN=ABCC3 PE=1 SV=3	sp|O15438|MRP3_HUMAN	911	911	S	TYVVQKQFMRQLSALSSDGEGQGRPVPRRHL	161.93	100.23	QLS(1)ALS(0.986)S(0.014)DGEGQGRPVPR	QLS(58)ALS(18)S(-18)DGEGQGRPVPR	6	2	-0.73911	1535500	1470500	Quantified
O15439	Multidrug resistance-associated protein 4	ABCC4	FUNCTION: May be an organic anion pump relevant to cellular detoxification.	149.52	1325	sp|O15439|MRP4_HUMAN	646	sp|O15439|MRP4_HUMAN Multidrug resistance-associated protein 4 OS=Homo sapiens OX=9606 GN=ABCC4 PE=1 SV=3	sp|O15439|MRP4_HUMAN	646	646	T	LKKDNEESEQPPVPGTPTLRNRTFSESSVWS	148.69	126.42	KDNEESEQPPVPGT(0.937)PT(0.063)LR	KDNEES(-110)EQPPVPGT(12)PT(-12)LR	14	3	-1.6316	3110000	3995700	Quantified
O15439	Multidrug resistance-associated protein 4	ABCC4	FUNCTION: May be an organic anion pump relevant to cellular detoxification.	149.52	1325	sp|O15439|MRP4_HUMAN	655	sp|O15439|MRP4_HUMAN Multidrug resistance-associated protein 4 OS=Homo sapiens OX=9606 GN=ABCC4 PE=1 SV=3	sp|O15439|MRP4_HUMAN	655	655	S	QPPVPGTPTLRNRTFSESSVWSQQSSRPSLK	280.5	280.5	TFS(1)ESSVWSQQSSR	T(-63)FS(50)ES(-50)S(-100)VWS(-210)QQS(-260)S(-260)R	3	2	-2.8593	1024900	1326100	Quantified
O15439	Multidrug resistance-associated protein 4	ABCC4	FUNCTION: May be an organic anion pump relevant to cellular detoxification.	149.52	1325	sp|O15439|MRP4_HUMAN	668	sp|O15439|MRP4_HUMAN Multidrug resistance-associated protein 4 OS=Homo sapiens OX=9606 GN=ABCC4 PE=1 SV=3	sp|O15439|MRP4_HUMAN	668	668	S	TFSESSVWSQQSSRPSLKDGALESQDTENVP	63.95	51.542	TFSESSVWS(0.001)QQS(0.072)S(0.072)RPS(0.854)LK	T(-50)FS(-50)ES(-48)S(-47)VWS(-28)QQS(-11)S(-11)RPS(11)LK	16	2	-0.041031	165560	223160	Quantified
O15446	DNA-directed RNA polymerase I subunit RPA34	POLR1G	FUNCTION: DNA-dependent RNA polymerase catalyzes the transcription of DNA into RNA using the four ribonucleoside triphosphates as substrates. Component of RNA polymerase I which synthesizes ribosomal RNA precursors. Isoform 1 is involved in UBTF-activated transcription, presumably at a step following PIC formation.; FUNCTION: Isoform 2 has been described as a component of preformed T-cell recepto…	54.985	510	sp|O15446|RPA34_HUMAN	285	sp|O15446|RPA34_HUMAN DNA-directed RNA polymerase I subunit RPA34 OS=Homo sapiens OX=9606 GN=POLR1G PE=1 SV=1	sp|O15446|RPA34_HUMAN	285	285	S	KQEQINTEPLEDTVLSPTKKRKRQKGTEGME	129.53	112.68	QEQINTEPLEDT(0.116)VLS(0.859)PT(0.025)K	QEQINT(-68)EPLEDT(-8.7)VLS(8.7)PT(-15)K	15	2	-0.52683	558100	901160	Quantified
O15530	3-phosphoinositide-dependent protein kinase 1	PDPK1	FUNCTION: Serine/threonine kinase which acts as a master kinase, phosphorylating and activating a subgroup of the AGC family of protein kinases. Its targets include: protein kinase B (PKB/AKT1, PKB/AKT2, PKB/AKT3), p70 ribosomal protein S6 kinase (RPS6KB1), p90 ribosomal protein S6 kinase (RPS6KA1, RPS6KA2 and RPS6KA3), cyclic AMP-dependent protein kinase (PRKACA), protein kinase C (PRKCD and PRK…	63.151	556	sp|O15530|PDPK1_HUMAN;sp|Q6A1A2|PDPK2_HUMAN	241;214	sp|O15530|PDPK1_HUMAN 3-phosphoinositide-dependent protein kinase 1 OS=Homo sapiens OX=9606 GN=PDPK1 PE=1 SV=1;sp|Q6A1A2|PDPK2_HUMAN Putative 3-phosphoinositide-dependent protein kinase 2 OS=Homo sapiens OX=9606 GN=PDPK2P PE=5 SV=1	sp|O15530|PDPK1_HUMAN	241	241	S	TAKVLSPESKQARANSFVGTAQYVSPELLTE	343.85	289.54	ANS(1)FVGTAQYVSPELLTEK	ANS(120)FVGT(-120)AQY(-230)VS(-250)PELLT(-290)EK	3	2	4.6878	4467800	7984000	Quantified
O15541	E3 ubiquitin-protein ligase RNF113A	RNF113A	FUNCTION: Required for pre-mRNA splicing as component of the spliceosome (PubMed:29361316, PubMed:29360106). E3 ubiquitin-protein ligase that catalyzes the transfer of ubiquitin onto target proteins (PubMed:28978524, PubMed:29144457). Catalyzes polyubiquitination of SNRNP200/BRR2 with non-canonical 'Lys-63'-linked polyubiquitin chains (PubMed:29144457). Plays a role in DNA repair via its role in …	38.787	343	sp|O15541|R113A_HUMAN	253	sp|O15541|R113A_HUMAN E3 ubiquitin-protein ligase RNF113A OS=Homo sapiens OX=9606 GN=RNF113A PE=1 SV=1	sp|O15541|R113A_HUMAN	253	253	S	EGRYGVYEDENYEVGSDDEEIPFKCFICRQS	42.495	20.734	Y(0.008)GVY(0.011)EDENY(0.069)EVGS(0.912)DDEEIPFK	Y(-20)GVY(-19)EDENY(-11)EVGS(11)DDEEIPFK	13	2	0.29821	497340	428250	Quantified
O15541	E3 ubiquitin-protein ligase RNF113A	RNF113A	FUNCTION: Required for pre-mRNA splicing as component of the spliceosome (PubMed:29361316, PubMed:29360106). E3 ubiquitin-protein ligase that catalyzes the transfer of ubiquitin onto target proteins (PubMed:28978524, PubMed:29144457). Catalyzes polyubiquitination of SNRNP200/BRR2 with non-canonical 'Lys-63'-linked polyubiquitin chains (PubMed:29144457). Plays a role in DNA repair via its role in …	38.787	343	sp|O15541|R113A_HUMAN	6	sp|O15541|R113A_HUMAN E3 ubiquitin-protein ligase RNF113A OS=Homo sapiens OX=9606 GN=RNF113A PE=1 SV=1	sp|O15541|R113A_HUMAN	6	6	S	__________MAEQLSPGKAVDQVCTFLFKK	52.837	52.837	AEQLS(1)PGK	AEQLS(53)PGK	5	1	-1.2169	826220	1928700	Quantified
O15550	Lysine-specific demethylase 6A	KDM6A	FUNCTION: Histone demethylase that specifically demethylates 'Lys-27' of histone H3, thereby playing a central role in histone code (PubMed:17851529, PubMed:17713478, PubMed:17761849). Demethylates trimethylated and dimethylated but not monomethylated H3 'Lys-27' (PubMed:17851529, PubMed:17713478, PubMed:17761849). Plays a central role in regulation of posterior development, by regulating HOX gen…	154.17	1401	sp|O15550|KDM6A_HUMAN	829	sp|O15550|KDM6A_HUMAN Lysine-specific demethylase 6A OS=Homo sapiens OX=9606 GN=KDM6A PE=1 SV=2	sp|O15550|KDM6A_HUMAN	829	829	S	SVASSPSSAISTATPSPKSTEQTTTNSVTSL	122.94	99.442	TDNSVASSPSSAIST(0.002)AT(0.028)PS(0.97)PK	T(-67)DNS(-64)VAS(-61)S(-52)PS(-56)S(-56)AIS(-35)T(-28)AT(-15)PS(15)PK	19	2	-0.44894	557750	956270	Quantified
O43149	Zinc finger ZZ-type and EF-hand domain-containing protein 1	ZZEF1		331.07	2961	sp|O43149|ZZEF1_HUMAN	2444	sp|O43149|ZZEF1_HUMAN Zinc finger ZZ-type and EF-hand domain-containing protein 1 OS=Homo sapiens OX=9606 GN=ZZEF1 PE=1 SV=6	sp|O43149|ZZEF1_HUMAN	2444	2444	S	DERGDREEEVERPVSSPGDPEQKKLDPLEGL	27.669	27.669	GDREEEVERPVS(0.324)S(0.676)PGDPEQK	GDREEEVERPVS(-3.2)S(3.2)PGDPEQK	13	3	2.2951	281770	390240	Quantified
O43150	Arf-GAP with SH3 domain, ANK repeat and PH domain-containing protein 2	ASAP2	FUNCTION: Activates the small GTPases ARF1, ARF5 and ARF6. Regulates the formation of post-Golgi vesicles and modulates constitutive secretion. Modulates phagocytosis mediated by Fc gamma receptor and ARF6. Modulates PXN recruitment to focal contacts and cell migration. {ECO:0000269|PubMed:10022920, ECO:0000269|PubMed:10749932, ECO:0000269|PubMed:11304556}.	111.65	1006	sp|O43150|ASAP2_HUMAN	701	sp|O43150|ASAP2_HUMAN Arf-GAP with SH3 domain, ANK repeat and PH domain-containing protein 2 OS=Homo sapiens OX=9606 GN=ASAP2 PE=1 SV=3	sp|O43150|ASAP2_HUMAN	701	701	S	HVEYEWRLLHEDLDESDDDMDEKLQPSPNRR	88.42	88.42	LLHEDLDES(1)DDDMDEK	LLHEDLDES(88)DDDMDEK	9	2	-2.0499	176730	232620	Quantified
O43159	Ribosomal RNA-processing protein 8	RRP8	FUNCTION: Essential component of the eNoSC (energy-dependent nucleolar silencing) complex, a complex that mediates silencing of rDNA in response to intracellular energy status and acts by recruiting histone-modifying enzymes. The eNoSC complex is able to sense the energy status of cell: upon glucose starvation, elevation of NAD(+)/NADP(+) ratio activates SIRT1, leading to histone H3 deacetylation…	50.714	456	sp|O43159|RRP8_HUMAN	176	sp|O43159|RRP8_HUMAN Ribosomal RNA-processing protein 8 OS=Homo sapiens OX=9606 GN=RRP8 PE=1 SV=2	sp|O43159|RRP8_HUMAN	176	176	S	GSTTNDPPKQSPGSTSPKPPHTLSRKQWRNR	113.66	76.049	QSPGS(0.006)T(0.138)S(0.854)PKPPHT(0.001)LS(0.001)R	QS(-53)PGS(-22)T(-7.9)S(7.9)PKPPHT(-31)LS(-28)R	7	3	-0.22345	1336600	1392000	Quantified
O43159	Ribosomal RNA-processing protein 8	RRP8	FUNCTION: Essential component of the eNoSC (energy-dependent nucleolar silencing) complex, a complex that mediates silencing of rDNA in response to intracellular energy status and acts by recruiting histone-modifying enzymes. The eNoSC complex is able to sense the energy status of cell: upon glucose starvation, elevation of NAD(+)/NADP(+) ratio activates SIRT1, leading to histone H3 deacetylation…	50.714	456	sp|O43159|RRP8_HUMAN	104	sp|O43159|RRP8_HUMAN Ribosomal RNA-processing protein 8 OS=Homo sapiens OX=9606 GN=RRP8 PE=1 SV=2	sp|O43159|RRP8_HUMAN	104	104	S	GKKGKKKCQKQGPPCSDSEEEVERKKKCHKQ	118.64	118.64	QGPPCS(1)DS(1)EEEVER	QGPPCS(120)DS(120)EEEVER	6	2	-1.9459	883520	1390000	Quantified
O43159	Ribosomal RNA-processing protein 8	RRP8	FUNCTION: Essential component of the eNoSC (energy-dependent nucleolar silencing) complex, a complex that mediates silencing of rDNA in response to intracellular energy status and acts by recruiting histone-modifying enzymes. The eNoSC complex is able to sense the energy status of cell: upon glucose starvation, elevation of NAD(+)/NADP(+) ratio activates SIRT1, leading to histone H3 deacetylation…	50.714	456	sp|O43159|RRP8_HUMAN	106	sp|O43159|RRP8_HUMAN Ribosomal RNA-processing protein 8 OS=Homo sapiens OX=9606 GN=RRP8 PE=1 SV=2	sp|O43159|RRP8_HUMAN	106	106	S	KGKKKCQKQGPPCSDSEEEVERKKKCHKQAL	118.64	118.64	QGPPCS(1)DS(1)EEEVER	QGPPCS(120)DS(120)EEEVER	8	2	-1.9459	832770	1390000	Quantified
O43166	Signal-induced proliferation-associated 1-like protein 1	SIPA1L1	FUNCTION: Stimulates the GTPase activity of RAP2A. Promotes reorganization of the actin cytoskeleton and recruits DLG4 to F-actin. Contributes to the regulation of dendritic spine morphogenesis (By similarity). {ECO:0000250}.	200.03	1804	sp|O43166|SI1L1_HUMAN	1632	sp|O43166|SI1L1_HUMAN Signal-induced proliferation-associated 1-like protein 1 OS=Homo sapiens OX=9606 GN=SIPA1L1 PE=1 SV=4	sp|O43166|SI1L1_HUMAN	1632	1632	S	STYPSLPKSLPLRRPSYTLGMKSLHGEFSAS	112.73	110.44	RPS(0.957)YT(0.043)LGMK	RPS(13)Y(-56)T(-13)LGMK	3	2	0.28234	385460	459210	Quantified
O43166	Signal-induced proliferation-associated 1-like protein 1	SIPA1L1	FUNCTION: Stimulates the GTPase activity of RAP2A. Promotes reorganization of the actin cytoskeleton and recruits DLG4 to F-actin. Contributes to the regulation of dendritic spine morphogenesis (By similarity). {ECO:0000250}.	200.03	1804	sp|O43166|SI1L1_HUMAN	1508	sp|O43166|SI1L1_HUMAN Signal-induced proliferation-associated 1-like protein 1 OS=Homo sapiens OX=9606 GN=SIPA1L1 PE=1 SV=4	sp|O43166|SI1L1_HUMAN	1508	1508	S	TINSVGFMDTRKRHQSDGNEIAHTRLRASTR	69.369	69.369	HQS(1)DGNEIAHTR	HQS(46)DGNEIAHT(-46)R	3	2	-4.5926	57806	92208	Quantified
O43166	Signal-induced proliferation-associated 1-like protein 1	SIPA1L1	FUNCTION: Stimulates the GTPase activity of RAP2A. Promotes reorganization of the actin cytoskeleton and recruits DLG4 to F-actin. Contributes to the regulation of dendritic spine morphogenesis (By similarity). {ECO:0000250}.	200.03	1804	sp|O43166|SI1L1_HUMAN	1270	sp|O43166|SI1L1_HUMAN Signal-induced proliferation-associated 1-like protein 1 OS=Homo sapiens OX=9606 GN=SIPA1L1 PE=1 SV=4	sp|O43166|SI1L1_HUMAN	1270	1270	S	SPSGRLMRQDPVVHLSPNKQGHSDSHYSSHS	80.815	80.815	QDPVVHLS(1)PNK	QDPVVHLS(81)PNK	8	2	2.3992	54801	50049	Quantified
O43166	Signal-induced proliferation-associated 1-like protein 1	SIPA1L1	FUNCTION: Stimulates the GTPase activity of RAP2A. Promotes reorganization of the actin cytoskeleton and recruits DLG4 to F-actin. Contributes to the regulation of dendritic spine morphogenesis (By similarity). {ECO:0000250}.	200.03	1804	sp|O43166|SI1L1_HUMAN	208	sp|O43166|SI1L1_HUMAN Signal-induced proliferation-associated 1-like protein 1 OS=Homo sapiens OX=9606 GN=SIPA1L1 PE=1 SV=4	sp|O43166|SI1L1_HUMAN	208	208	S	SPTYKTGPSLHREYGSTSSIDKQGTSGESFF	68.548	68.548	EYGS(0.81)T(0.149)S(0.03)S(0.012)IDK	EY(-43)GS(7.4)T(-7.4)S(-14)S(-18)IDK	4	2	2.924	343720	233720	Quantified
O43166	Signal-induced proliferation-associated 1-like protein 1	SIPA1L1	FUNCTION: Stimulates the GTPase activity of RAP2A. Promotes reorganization of the actin cytoskeleton and recruits DLG4 to F-actin. Contributes to the regulation of dendritic spine morphogenesis (By similarity). {ECO:0000250}.	200.03	1804	sp|O43166|SI1L1_HUMAN	1585	sp|O43166|SI1L1_HUMAN Signal-induced proliferation-associated 1-like protein 1 OS=Homo sapiens OX=9606 GN=SIPA1L1 PE=1 SV=4	sp|O43166|SI1L1_HUMAN	1585	1585	S	FPSTPTSRRALHRTLSDESIYNSQREHFFTS	203.93	203.93	TLS(1)DESIYNSQR	T(-42)LS(42)DES(-89)IY(-200)NS(-180)QR	3	2	1.9849	800560	1035300	Quantified
O43166	Signal-induced proliferation-associated 1-like protein 1	SIPA1L1	FUNCTION: Stimulates the GTPase activity of RAP2A. Promotes reorganization of the actin cytoskeleton and recruits DLG4 to F-actin. Contributes to the regulation of dendritic spine morphogenesis (By similarity). {ECO:0000250}.	200.03	1804	sp|O43166|SI1L1_HUMAN	1549	sp|O43166|SI1L1_HUMAN Signal-induced proliferation-associated 1-like protein 1 OS=Homo sapiens OX=9606 GN=SIPA1L1 PE=1 SV=4	sp|O43166|SI1L1_HUMAN	1549	1549	S	KSTIEEDLKKLIDLESPTPESQKSFKFHALS	229.17	108.34	LIDLES(0.991)PT(0.009)PESQK	LIDLES(21)PT(-21)PES(-62)QK	6	2	2.5733	451430	713320	Quantified
O43166	Signal-induced proliferation-associated 1-like protein 1	SIPA1L1	FUNCTION: Stimulates the GTPase activity of RAP2A. Promotes reorganization of the actin cytoskeleton and recruits DLG4 to F-actin. Contributes to the regulation of dendritic spine morphogenesis (By similarity). {ECO:0000250}.	200.03	1804	sp|O43166|SI1L1_HUMAN	1433	sp|O43166|SI1L1_HUMAN Signal-induced proliferation-associated 1-like protein 1 OS=Homo sapiens OX=9606 GN=SIPA1L1 PE=1 SV=4	sp|O43166|SI1L1_HUMAN	1433	1433	S	DAASHTSTMSSRHSASPVVFTSARSSPKEEL	58.338	58.338	HS(0.001)AS(0.998)PVVFT(0.001)SAR	HS(-29)AS(29)PVVFT(-33)S(-36)AR	4	2	-0.149	424970	415800	Quantified
O43169	Cytochrome b5 type B	CYB5B	FUNCTION: Cytochrome b5 is a membrane-bound hemoprotein functioning as an electron carrier for several membrane-bound oxygenases. {ECO:0000250}.	16.694	150	sp|O43169|CYB5B_HUMAN	23	sp|O43169|CYB5B_HUMAN Cytochrome b5 type B OS=Homo sapiens OX=9606 GN=CYB5B PE=1 SV=3	sp|O43169|CYB5B_HUMAN	23	23	S	AEASGSDGKGQEVETSVTYYRLEEVAKRNSL	135.24	135.24	GQEVET(0.042)S(0.916)VT(0.042)YYR	GQEVET(-13)S(13)VT(-13)Y(-69)Y(-75)R	7	2	2.0562	791180	740850	Quantified
O43169	Cytochrome b5 type B	CYB5B	FUNCTION: Cytochrome b5 is a membrane-bound hemoprotein functioning as an electron carrier for several membrane-bound oxygenases. {ECO:0000250}.	16.694	150	sp|O43169|CYB5B_HUMAN	2	sp|O43169|CYB5B_HUMAN Cytochrome b5 type B OS=Homo sapiens OX=9606 GN=CYB5B PE=1 SV=3	sp|O43169|CYB5B_HUMAN	2	2	S	______________MSGSMATAEASGSDGKG	148.57	69.224	S(0.917)GS(0.083)MATAEASGSDGK	S(10)GS(-10)MAT(-58)AEAS(-66)GS(-68)DGK	1	2	1.5353	179560	50136	Quantified
O43169	Cytochrome b5 type B	CYB5B	FUNCTION: Cytochrome b5 is a membrane-bound hemoprotein functioning as an electron carrier for several membrane-bound oxygenases. {ECO:0000250}.	16.694	150	sp|O43169|CYB5B_HUMAN	4	sp|O43169|CYB5B_HUMAN Cytochrome b5 type B OS=Homo sapiens OX=9606 GN=CYB5B PE=1 SV=3	sp|O43169|CYB5B_HUMAN	4	4	S	____________MSGSMATAEASGSDGKGQE	195.36	195.36	S(0.013)GS(0.987)MATAEASGSDGK	S(-19)GS(19)MAT(-62)AEAS(-150)GS(-160)DGK	3	2	-2.6353	97234	219050	Quantified
O43187	Interleukin-1 receptor-associated kinase-like 2	IRAK2	FUNCTION: Binds to the IL-1 type I receptor following IL-1 engagement, triggering intracellular signaling cascades leading to transcriptional up-regulation and mRNA stabilization. {ECO:0000269|PubMed:10383454, ECO:0000269|PubMed:9374458}.	69.432	625	sp|O43187|IRAK2_HUMAN	144	sp|O43187|IRAK2_HUMAN Interleukin-1 receptor-associated kinase-like 2 OS=Homo sapiens OX=9606 GN=IRAK2 PE=1 SV=2	sp|O43187|IRAK2_HUMAN	144	144	S	EGQPVRMATFPGPGSSPARAHQPAFLQPPEE	174.02	174.02	MATFPGPGS(0.003)S(0.997)PAR	MAT(-120)FPGPGS(-25)S(25)PAR	10	2	0.14287	2565900	1943500	Quantified
O43237	Cytoplasmic dynein 1 light intermediate chain 2	DYNC1LI2	FUNCTION: Acts as one of several non-catalytic accessory components of the cytoplasmic dynein 1 complex that are thought to be involved in linking dynein to cargos and to adapter proteins that regulate dynein function. Cytoplasmic dynein 1 acts as a motor for the intracellular retrograde motility of vesicles and organelles along microtubules. May play a role in binding dynein to membranous organe…	54.099	492	sp|O43237|DC1L2_HUMAN	446	sp|O43237|DC1L2_HUMAN Cytoplasmic dynein 1 light intermediate chain 2 OS=Homo sapiens OX=9606 GN=DYNC1LI2 PE=1 SV=1	sp|O43237|DC1L2_HUMAN	446	446	S	SFFNSLLSKKTGSPGSPGAGGVQSTAKKSGQ	59.09	59.09	TGS(0.007)PGS(0.992)PGAGGVQS(0.001)TAK	T(-36)GS(-21)PGS(21)PGAGGVQS(-32)T(-35)AK	6	2	-0.22304	316990	345870	Quantified
O43237	Cytoplasmic dynein 1 light intermediate chain 2	DYNC1LI2	FUNCTION: Acts as one of several non-catalytic accessory components of the cytoplasmic dynein 1 complex that are thought to be involved in linking dynein to cargos and to adapter proteins that regulate dynein function. Cytoplasmic dynein 1 acts as a motor for the intracellular retrograde motility of vesicles and organelles along microtubules. May play a role in binding dynein to membranous organe…	54.099	492	sp|O43237|DC1L2_HUMAN	194	sp|O43237|DC1L2_HUMAN Cytoplasmic dynein 1 light intermediate chain 2 OS=Homo sapiens OX=9606 GN=DYNC1LI2 PE=1 SV=1	sp|O43237|DC1L2_HUMAN	194	194	S	KDFQDYMEPEEGCQGSPQRRGPLTSGSDEEN	233.55	192.49	DFQDYMEPEEGCQGS(1)PQR	DFQDY(-170)MEPEEGCQGS(170)PQR	15	2	0.8675	117320	105880	Quantified
O43242	26S proteasome non-ATPase regulatory subunit 3	PSMD3	FUNCTION: Component of the 26S proteasome, a multiprotein complex involved in the ATP-dependent degradation of ubiquitinated proteins. This complex plays a key role in the maintenance of protein homeostasis by removing misfolded or damaged proteins, which could impair cellular functions, and by removing proteins whose functions are no longer required. Therefore, the proteasome participates in num…	60.977	534	sp|O43242|PSMD3_HUMAN	47	sp|O43242|PSMD3_HUMAN 26S proteasome non-ATPase regulatory subunit 3 OS=Homo sapiens OX=9606 GN=PSMD3 PE=1 SV=2	sp|O43242|PSMD3_HUMAN	47	47	S	PQDVEMKEEAATGGGSTGEADGKTAAAAAEH	145.18	145.18	EEAATGGGS(0.733)T(0.267)GEADGK	EEAAT(-42)GGGS(4.4)T(-4.4)GEADGK	9	2	-2.5433	114270	132720	Quantified
O43290	U4/U6.U5 tri-snRNP-associated protein 1	SART1	FUNCTION: Plays a role in mRNA splicing as a component of the U4/U6-U5 tri-snRNP, one of the building blocks of the spliceosome. May also bind to DNA. {ECO:0000269|PubMed:11350945}.	90.254	800	sp|O43290|SNUT1_HUMAN	348	sp|O43290|SNUT1_HUMAN U4/U6.U5 tri-snRNP-associated protein 1 OS=Homo sapiens OX=9606 GN=SART1 PE=1 SV=1	sp|O43290|SNUT1_HUMAN	348	348	S	ILSKYDEELEGERPHSFRLEQGGTADGLRER	55.354	55.354	YDEELEGERPHS(1)FR	Y(-55)DEELEGERPHS(55)FR	12	3	0.3574	100650	118810	Quantified
O43290	U4/U6.U5 tri-snRNP-associated protein 1	SART1	FUNCTION: Plays a role in mRNA splicing as a component of the U4/U6-U5 tri-snRNP, one of the building blocks of the spliceosome. May also bind to DNA. {ECO:0000269|PubMed:11350945}.	90.254	800	sp|O43290|SNUT1_HUMAN	392	sp|O43290|SNUT1_HUMAN U4/U6.U5 tri-snRNP-associated protein 1 OS=Homo sapiens OX=9606 GN=SART1 PE=1 SV=1	sp|O43290|SNUT1_HUMAN	392	392	T	QSLSTVGPRLASEYLTPEEMVTFKKTKRRVK	40.53	40.372	LAS(0.004)EY(0.004)LT(0.98)PEEMVT(0.012)FK	LAS(-24)EY(-24)LT(19)PEEMVT(-19)FK	7	2	1.9045	143740	207750	Quantified
O43290	U4/U6.U5 tri-snRNP-associated protein 1	SART1	FUNCTION: Plays a role in mRNA splicing as a component of the U4/U6-U5 tri-snRNP, one of the building blocks of the spliceosome. May also bind to DNA. {ECO:0000269|PubMed:11350945}.	90.254	800	sp|O43290|SNUT1_HUMAN	448	sp|O43290|SNUT1_HUMAN U4/U6.U5 tri-snRNP-associated protein 1 OS=Homo sapiens OX=9606 GN=SART1 PE=1 SV=1	sp|O43290|SNUT1_HUMAN	448	448	S	GDFGSRLRGRGRRRVSEVEEEKEPVPQPLPS	113.98	113.98	RVS(1)EVEEEKEPVPQPLPSDDTR	RVS(110)EVEEEKEPVPQPLPS(-110)DDT(-110)R	3	3	0.024873	2416800	3677400	Quantified
O43293	Death-associated protein kinase 3	DAPK3	FUNCTION: Serine/threonine kinase which is involved in the regulation of apoptosis, autophagy, transcription, translation and actin cytoskeleton reorganization. Involved in the regulation of smooth muscle contraction. Regulates both type I (caspase-dependent) apoptotic and type II (caspase-independent) autophagic cell deaths signal, depending on the cellular setting. Involved in regulation of sta…	52.535	454	sp|O43293|DAPK3_HUMAN	312	sp|O43293|DAPK3_HUMAN Death-associated protein kinase 3 OS=Homo sapiens OX=9606 GN=DAPK3 PE=1 SV=1	sp|O43293|DAPK3_HUMAN	312	312	S	LKTTRLKEYTIKSHSSLPPNNSYADFERFSK	110.06	110.06	S(0.051)HS(0.194)S(0.756)LPPNNSYADFER	S(-12)HS(-5.9)S(5.9)LPPNNS(-84)Y(-100)ADFER	4	3	-1.2408	379680	481830	Quantified
O43294	Transforming growth factor beta-1-induced transcript 1 protein	TGFB1I1	FUNCTION: Functions as a molecular adapter coordinating multiple protein-protein interactions at the focal adhesion complex and in the nucleus. Links various intracellular signaling modules to plasma membrane receptors and regulates the Wnt and TGFB signaling pathways. May also regulate SLC6A3 and SLC6A4 targeting to the plasma membrane hence regulating their activity. In the nucleus, functions a…	49.814	461	sp|O43294|TGFI1_HUMAN	68	sp|O43294|TGFI1_HUMAN Transforming growth factor beta-1-induced transcript 1 protein OS=Homo sapiens OX=9606 GN=TGFB1I1 PE=1 SV=2	sp|O43294|TGFI1_HUMAN	68	68	S	SGDKDHLYSTVCKPRSPKPAAPAAPPFSSSS	149.65	149.65	S(1)PKPAAPAAPPFSSSSGVLGTGLCELDR	S(65)PKPAAPAAPPFS(-65)S(-69)S(-68)S(-80)GVLGT(-130)GLCELDR	1	3	0.24248	1011900	1832200	Quantified
O43294	Transforming growth factor beta-1-induced transcript 1 protein	TGFB1I1	FUNCTION: Functions as a molecular adapter coordinating multiple protein-protein interactions at the focal adhesion complex and in the nucleus. Links various intracellular signaling modules to plasma membrane receptors and regulates the Wnt and TGFB signaling pathways. May also regulate SLC6A3 and SLC6A4 targeting to the plasma membrane hence regulating their activity. In the nucleus, functions a…	49.814	461	sp|O43294|TGFI1_HUMAN	137	sp|O43294|TGFI1_HUMAN Transforming growth factor beta-1-induced transcript 1 protein OS=Homo sapiens OX=9606 GN=TGFB1I1 PE=1 SV=2	sp|O43294|TGFI1_HUMAN	137	137	S	SGEQKEDQSEDKKRPSLPSSPSPGLPKASAT	155.08	155.08	KRPS(1)LPS(0.004)S(0.994)PS(0.001)PGLPK	KRPS(60)LPS(-24)S(24)PS(-29)PGLPK	4	3	-0.43616	2861100	3405800	Quantified
O43294	Transforming growth factor beta-1-induced transcript 1 protein	TGFB1I1	FUNCTION: Functions as a molecular adapter coordinating multiple protein-protein interactions at the focal adhesion complex and in the nucleus. Links various intracellular signaling modules to plasma membrane receptors and regulates the Wnt and TGFB signaling pathways. May also regulate SLC6A3 and SLC6A4 targeting to the plasma membrane hence regulating their activity. In the nucleus, functions a…	49.814	461	sp|O43294|TGFI1_HUMAN	141	sp|O43294|TGFI1_HUMAN Transforming growth factor beta-1-induced transcript 1 protein OS=Homo sapiens OX=9606 GN=TGFB1I1 PE=1 SV=2	sp|O43294|TGFI1_HUMAN	141	141	S	KEDQSEDKKRPSLPSSPSPGLPKASATSATL	155.08	155.08	KRPS(1)LPS(0.004)S(0.994)PS(0.001)PGLPK	KRPS(60)LPS(-24)S(24)PS(-29)PGLPK	8	3	-0.43616	2394700	2763100	Quantified
O43294	Transforming growth factor beta-1-induced transcript 1 protein	TGFB1I1	FUNCTION: Functions as a molecular adapter coordinating multiple protein-protein interactions at the focal adhesion complex and in the nucleus. Links various intracellular signaling modules to plasma membrane receptors and regulates the Wnt and TGFB signaling pathways. May also regulate SLC6A3 and SLC6A4 targeting to the plasma membrane hence regulating their activity. In the nucleus, functions a…	49.814	461	sp|O43294|TGFI1_HUMAN	194	sp|O43294|TGFI1_HUMAN Transforming growth factor beta-1-induced transcript 1 protein OS=Homo sapiens OX=9606 GN=TGFB1I1 PE=1 SV=2	sp|O43294|TGFI1_HUMAN	194	194	S	PTQPPVVSSTNEGSPSPPEPTGKGSLDTMLG	114.97	114.97	VQNHLPASGPTQPPVVSSTNEGS(0.015)PS(0.981)PPEPT(0.004)GK	VQNHLPAS(-99)GPT(-100)QPPVVS(-68)S(-68)T(-56)NEGS(-18)PS(18)PPEPT(-24)GK	25	3	0.048604	976350	1276700	Quantified
O43294	Transforming growth factor beta-1-induced transcript 1 protein	TGFB1I1	FUNCTION: Functions as a molecular adapter coordinating multiple protein-protein interactions at the focal adhesion complex and in the nucleus. Links various intracellular signaling modules to plasma membrane receptors and regulates the Wnt and TGFB signaling pathways. May also regulate SLC6A3 and SLC6A4 targeting to the plasma membrane hence regulating their activity. In the nucleus, functions a…	49.814	461	sp|O43294|TGFI1_HUMAN	143	sp|O43294|TGFI1_HUMAN Transforming growth factor beta-1-induced transcript 1 protein OS=Homo sapiens OX=9606 GN=TGFB1I1 PE=1 SV=2	sp|O43294|TGFI1_HUMAN	143	143	S	DQSEDKKRPSLPSSPSPGLPKASATSATLEL	65.724	59.625	KRPSLPS(0.001)S(0.004)PS(0.995)PGLPK	KRPS(-52)LPS(-32)S(-24)PS(24)PGLPK	10	3	0.022198	189210	530100	Quantified
O43294	Transforming growth factor beta-1-induced transcript 1 protein	TGFB1I1	FUNCTION: Functions as a molecular adapter coordinating multiple protein-protein interactions at the focal adhesion complex and in the nucleus. Links various intracellular signaling modules to plasma membrane receptors and regulates the Wnt and TGFB signaling pathways. May also regulate SLC6A3 and SLC6A4 targeting to the plasma membrane hence regulating their activity. In the nucleus, functions a…	49.814	461	sp|O43294|TGFI1_HUMAN	403	sp|O43294|TGFI1_HUMAN Transforming growth factor beta-1-induced transcript 1 protein OS=Homo sapiens OX=9606 GN=TGFB1I1 PE=1 SV=2	sp|O43294|TGFI1_HUMAN	403	403	S	EGRPLCENHFHARRGSLCATCGLPVTGRCVS	62.454	62.454	RGS(0.987)LCAT(0.013)CGLPVTGR	RGS(19)LCAT(-19)CGLPVT(-62)GR	3	3	-2.2791	186340	209460	Quantified
O43303	Centriolar coiled-coil protein of 110 kDa	CCP110	FUNCTION: Necessary for centrosome duplication at different stages of procentriole formation. Acts as a key negative regulator of ciliogenesis in collaboration with CEP97 by capping the mother centriole thereby preventing cilia formation (PubMed:17719545 PubMed:17681131, PubMed:23486064). Also involved in promoting ciliogenesis. May play a role in the assembly of the mother centriole subdistal ap…	113.42	1012	sp|O43303|CP110_HUMAN	372	sp|O43303|CP110_HUMAN Centriolar coiled-coil protein of 110 kDa OS=Homo sapiens OX=9606 GN=CCP110 PE=1 SV=3	sp|O43303|CP110_HUMAN	372	372	S	LTGSYAKLPSPEPSMSPKMHRRRSRTSSACH	140.01	89.382	LPSPEPS(0.022)MS(0.978)PK	LPS(-51)PEPS(-17)MS(17)PK	9	2	0.99882	474800	568250	Quantified
O43306	Adenylate cyclase type 6	ADCY6	FUNCTION: Catalyzes the formation of the signaling molecule cAMP downstream of G protein-coupled receptors (PubMed:17916776, PubMed:17110384). Functions in signaling cascades downstream of beta-adrenergic receptors in the heart and in vascular smooth muscle cells (PubMed:17916776). Functions in signaling cascades downstream of the vasopressin receptor in the kidney and has a role in renal water r…	130.61	1168	sp|O43306|ADCY6_HUMAN	54	sp|O43306|ADCY6_HUMAN Adenylate cyclase type 6 OS=Homo sapiens OX=9606 GN=ADCY6 PE=1 SV=2	sp|O43306|ADCY6_HUMAN	54	54	S	CTPRYMSCLRDAEPPSPTPAGPPRCPWQDDA	122.66	120.21	DAEPPS(0.965)PT(0.035)PAGPPR	DAEPPS(14)PT(-14)PAGPPR	6	2	0.49556	1173600	1641800	Quantified
O43306	Adenylate cyclase type 6	ADCY6	FUNCTION: Catalyzes the formation of the signaling molecule cAMP downstream of G protein-coupled receptors (PubMed:17916776, PubMed:17110384). Functions in signaling cascades downstream of beta-adrenergic receptors in the heart and in vascular smooth muscle cells (PubMed:17916776). Functions in signaling cascades downstream of the vasopressin receptor in the kidney and has a role in renal water r…	130.61	1168	sp|O43306|ADCY6_HUMAN	576	sp|O43306|ADCY6_HUMAN Adenylate cyclase type 6 OS=Homo sapiens OX=9606 GN=ADCY6 PE=1 SV=2	sp|O43306|ADCY6_HUMAN	576	576	S	EEKAMLAKLQRTRANSMEGLMPRWVPDRAFS	140.57	140.57	ANS(1)MEGLMPR	ANS(140)MEGLMPR	3	2	-2.1032	1785800	1663600	Quantified
O43314	Inositol hexakisphosphate and diphosphoinositol-pentakisphosphate kinase 2	PPIP5K2	FUNCTION: Bifunctional inositol kinase that acts in concert with the IP6K kinases IP6K1, IP6K2 and IP6K3 to synthesize the diphosphate group-containing inositol pyrophosphates diphosphoinositol pentakisphosphate, PP-InsP5, and bis-diphosphoinositol tetrakisphosphate, (PP)2-InsP4 (PubMed:17690096, PubMed:17702752, PubMed:21222653, PubMed:29590114). PP-InsP5 and (PP)2-InsP4, also respectively calle…	140.41	1243	sp|O43314|VIP2_HUMAN	38	sp|O43314|VIP2_HUMAN Inositol hexakisphosphate and diphosphoinositol-pentakisphosphate kinase 2 OS=Homo sapiens OX=9606 GN=PPIP5K2 PE=1 SV=3	sp|O43314|VIP2_HUMAN	38	38	S	HFFHHADEDDEEEDDSPPERQIVVGICSMAK	18.606	18.606	HFFHHADEDDEEEDDS(1)PPER	HFFHHADEDDEEEDDS(19)PPER	16	4	1.7584	88200	37089	Quantified
O43314	Inositol hexakisphosphate and diphosphoinositol-pentakisphosphate kinase 2	PPIP5K2	FUNCTION: Bifunctional inositol kinase that acts in concert with the IP6K kinases IP6K1, IP6K2 and IP6K3 to synthesize the diphosphate group-containing inositol pyrophosphates diphosphoinositol pentakisphosphate, PP-InsP5, and bis-diphosphoinositol tetrakisphosphate, (PP)2-InsP4 (PubMed:17690096, PubMed:17702752, PubMed:21222653, PubMed:29590114). PP-InsP5 and (PP)2-InsP4, also respectively calle…	140.41	1243	sp|O43314|VIP2_HUMAN	1016	sp|O43314|VIP2_HUMAN Inositol hexakisphosphate and diphosphoinositol-pentakisphosphate kinase 2 OS=Homo sapiens OX=9606 GN=PPIP5K2 PE=1 SV=3	sp|O43314|VIP2_HUMAN	1016	1016	S	RRRRRSGEQITSSPVSPKSLAFTSSIFGSWQ	81.373	81.373	S(1)GEQITS(0.007)S(0.013)PVS(0.979)PK	S(60)GEQIT(-34)S(-21)S(-19)PVS(19)PK	11	2	1.9555	47003	35977	Quantified
O43314	Inositol hexakisphosphate and diphosphoinositol-pentakisphosphate kinase 2	PPIP5K2	FUNCTION: Bifunctional inositol kinase that acts in concert with the IP6K kinases IP6K1, IP6K2 and IP6K3 to synthesize the diphosphate group-containing inositol pyrophosphates diphosphoinositol pentakisphosphate, PP-InsP5, and bis-diphosphoinositol tetrakisphosphate, (PP)2-InsP4 (PubMed:17690096, PubMed:17702752, PubMed:21222653, PubMed:29590114). PP-InsP5 and (PP)2-InsP4, also respectively calle…	140.41	1243	sp|O43314|VIP2_HUMAN	1006	sp|O43314|VIP2_HUMAN Inositol hexakisphosphate and diphosphoinositol-pentakisphosphate kinase 2 OS=Homo sapiens OX=9606 GN=PPIP5K2 PE=1 SV=3	sp|O43314|VIP2_HUMAN	1006	1006	S	LHYTSGVGTGRRRRRSGEQITSSPVSPKSLA	81.373	77.478	S(1)GEQIT(0.002)S(0.007)S(0.058)PVS(0.933)PK	S(63)GEQIT(-28)S(-21)S(-12)PVS(12)PK	1	2	2.8143	47003	35977	Quantified
O43318	Mitogen-activated protein kinase kinase kinase 7	MAP3K7	FUNCTION: Serine/threonine kinase which acts as an essential component of the MAP kinase signal transduction pathway. Plays an important role in the cascades of cellular responses evoked by changes in the environment. Mediates signal transduction of TRAF6, various cytokines including interleukin-1 (IL-1), transforming growth factor-beta (TGFB), TGFB-related factors like BMP2 and BMP4, toll-like r…	67.195	606	sp|O43318|M3K7_HUMAN	389	sp|O43318|M3K7_HUMAN Mitogen-activated protein kinase kinase kinase 7 OS=Homo sapiens OX=9606 GN=MAP3K7 PE=1 SV=1	sp|O43318|M3K7_HUMAN	389	389	S	SSVESLPPTSEGKRMSADMSEIEARIAATTA	110.44	110.44	MS(1)ADMSEIEAR	MS(67)ADMS(-67)EIEAR	2	2	-0.27263	939210	764130	Quantified
O43318	Mitogen-activated protein kinase kinase kinase 7	MAP3K7	FUNCTION: Serine/threonine kinase which acts as an essential component of the MAP kinase signal transduction pathway. Plays an important role in the cascades of cellular responses evoked by changes in the environment. Mediates signal transduction of TRAF6, various cytokines including interleukin-1 (IL-1), transforming growth factor-beta (TGFB), TGFB-related factors like BMP2 and BMP4, toll-like r…	67.195	606	sp|O43318|M3K7_HUMAN	439	sp|O43318|M3K7_HUMAN Mitogen-activated protein kinase kinase kinase 7 OS=Homo sapiens OX=9606 GN=MAP3K7 PE=1 SV=1	sp|O43318|M3K7_HUMAN	439	439	S	VPEIVISGNGQPRRRSIQDLTVTGTEPGQVS	194.06	194.06	S(1)IQDLTVTGTEPGQVS(0.317)S(0.683)R	S(59)IQDLT(-59)VT(-100)GT(-80)EPGQVS(-3.3)S(3.3)R	1	2	-0.72545	1958000	2854900	Quantified
O43318	Mitogen-activated protein kinase kinase kinase 7	MAP3K7	FUNCTION: Serine/threonine kinase which acts as an essential component of the MAP kinase signal transduction pathway. Plays an important role in the cascades of cellular responses evoked by changes in the environment. Mediates signal transduction of TRAF6, various cytokines including interleukin-1 (IL-1), transforming growth factor-beta (TGFB), TGFB-related factors like BMP2 and BMP4, toll-like r…	67.195	606	sp|O43318|M3K7_HUMAN	455	sp|O43318|M3K7_HUMAN Mitogen-activated protein kinase kinase kinase 7 OS=Homo sapiens OX=9606 GN=MAP3K7 PE=1 SV=1	sp|O43318|M3K7_HUMAN	455	455	S	IQDLTVTGTEPGQVSSRSSSPSVRMITTSGP	206.61	206.61	SIQDLTVTGTEPGQVS(0.114)S(0.886)R	S(-170)IQDLT(-130)VT(-73)GT(-52)EPGQVS(-8.9)S(8.9)R	17	2	-0.02814	642450	994620	Quantified
O43353	Receptor-interacting serine/threonine-protein kinase 2	RIPK2	FUNCTION: Serine/threonine/tyrosine kinase that plays an essential role in modulation of innate and adaptive immune responses. Upon stimulation by bacterial peptidoglycans, NOD1 and NOD2 are activated, oligomerize and recruit RIPK2 through CARD-CARD domains. Contributes to the tyrosine phosphorylation of the guanine exchange factor ARHGEF2 through Src tyrosine kinase leading to NF-kappaB activati…	61.194	540	sp|O43353|RIPK2_HUMAN	178	sp|O43353|RIPK2_HUMAN Receptor-interacting serine/threonine-protein kinase 2 OS=Homo sapiens OX=9606 GN=RIPK2 PE=1 SV=2	sp|O43353|RIPK2_HUMAN	178	178	S	ADFGLSKWRMMSLSQSRSSKSAPEGGTIIYM	106.35	106.35	MMSLS(0.042)QS(0.958)R	MMS(-54)LS(-14)QS(14)R	7	2	-0.041933	165220	114980	Quantified
O43353	Receptor-interacting serine/threonine-protein kinase 2	RIPK2	FUNCTION: Serine/threonine/tyrosine kinase that plays an essential role in modulation of innate and adaptive immune responses. Upon stimulation by bacterial peptidoglycans, NOD1 and NOD2 are activated, oligomerize and recruit RIPK2 through CARD-CARD domains. Contributes to the tyrosine phosphorylation of the guanine exchange factor ARHGEF2 through Src tyrosine kinase leading to NF-kappaB activati…	61.194	540	sp|O43353|RIPK2_HUMAN	363	sp|O43353|RIPK2_HUMAN Receptor-interacting serine/threonine-protein kinase 2 OS=Homo sapiens OX=9606 GN=RIPK2 PE=1 SV=2	sp|O43353|RIPK2_HUMAN	363	363	S	SSQLHENSGSPETSRSLPAPQDNDFLSRKAQ	52.837	52.837	S(1)LPAPQDNDFLSR	S(52)LPAPQDNDFLS(-52)R	1	2	1.7854	156910	55504	Quantified
O43365	Homeobox protein Hox-A3	HOXA3	FUNCTION: Sequence-specific transcription factor which is part of a developmental regulatory system that provides cells with specific positional identities on the anterior-posterior axis.	46.368	443	sp|O43365|HXA3_HUMAN	148	sp|O43365|HXA3_HUMAN Homeobox protein Hox-A3 OS=Homo sapiens OX=9606 GN=HOXA3 PE=1 SV=1	sp|O43365|HXA3_HUMAN	148	148	S	NNPTPANAAKSPLLNSPTVAKQIFPWMKESR	132.9	132.9	SPLLNS(0.984)PT(0.016)VAK	S(-73)PLLNS(18)PT(-18)VAK	6	2	-0.054342	210870	255310	Quantified
O43379	WD repeat-containing protein 62	WDR62	FUNCTION: Required for cerebral cortical development. Plays a role in neuronal proliferation and migration (PubMed:20890278, PubMed:20729831). Plays a role in mother-centriole-dependent centriole duplication; the function seems also to involve CEP152, CDK5RAP2 and CEP63 through a stepwise assembled complex at the centrosome that recruits CDK2 required for centriole duplication (PubMed:26297806). …	165.95	1518	sp|O43379|WDR62_HUMAN	32	sp|O43379|WDR62_HUMAN WD repeat-containing protein 62 OS=Homo sapiens OX=9606 GN=WDR62 PE=1 SV=4	sp|O43379|WDR62_HUMAN	32	32	S	KLPSVMAGVPARRGQSSPPPAPPICLRRRTR	111.75	111.75	RGQS(0.852)S(0.148)PPPAPPICLR	RGQS(7.6)S(-7.6)PPPAPPICLR	4	3	-2.5339	1403200	2694200	Quantified
O43379	WD repeat-containing protein 62	WDR62	FUNCTION: Required for cerebral cortical development. Plays a role in neuronal proliferation and migration (PubMed:20890278, PubMed:20729831). Plays a role in mother-centriole-dependent centriole duplication; the function seems also to involve CEP152, CDK5RAP2 and CEP63 through a stepwise assembled complex at the centrosome that recruits CDK2 required for centriole duplication (PubMed:26297806). …	165.95	1518	sp|O43379|WDR62_HUMAN	1348	sp|O43379|WDR62_HUMAN WD repeat-containing protein 62 OS=Homo sapiens OX=9606 GN=WDR62 PE=1 SV=4	sp|O43379|WDR62_HUMAN	1348	1348	S	RLHGSAFRPSLPAPESPGLPAHPSNPQLPEA	128.36	128.36	PSLPAPES(1)PGLPAHPSNPQLPEAR	PS(-88)LPAPES(64)PGLPAHPS(-64)NPQLPEAR	8	3	1.5992	859320	1292600	Quantified
O43379	WD repeat-containing protein 62	WDR62	FUNCTION: Required for cerebral cortical development. Plays a role in neuronal proliferation and migration (PubMed:20890278, PubMed:20729831). Plays a role in mother-centriole-dependent centriole duplication; the function seems also to involve CEP152, CDK5RAP2 and CEP63 through a stepwise assembled complex at the centrosome that recruits CDK2 required for centriole duplication (PubMed:26297806). …	165.95	1518	sp|O43379|WDR62_HUMAN	1123	sp|O43379|WDR62_HUMAN WD repeat-containing protein 62 OS=Homo sapiens OX=9606 GN=WDR62 PE=1 SV=4	sp|O43379|WDR62_HUMAN	1123	1123	S	FTHTFPPRATQCLVKSPEVKLMDRGGSQPRA	155.61	155.61	ATQCLVKS(1)PEVK	AT(-120)QCLVKS(120)PEVK	8	2	-1.0133	311260	345190	Quantified
O43379	WD repeat-containing protein 62	WDR62	FUNCTION: Required for cerebral cortical development. Plays a role in neuronal proliferation and migration (PubMed:20890278, PubMed:20729831). Plays a role in mother-centriole-dependent centriole duplication; the function seems also to involve CEP152, CDK5RAP2 and CEP63 through a stepwise assembled complex at the centrosome that recruits CDK2 required for centriole duplication (PubMed:26297806). …	165.95	1518	sp|O43379|WDR62_HUMAN	1070	sp|O43379|WDR62_HUMAN WD repeat-containing protein 62 OS=Homo sapiens OX=9606 GN=WDR62 PE=1 SV=4	sp|O43379|WDR62_HUMAN	1070	1070	S	EQEKFLRHHFETLTESPCRALGDVEASEAED	166.71	166.71	HHFETLTES(1)PCR	HHFET(-120)LT(-74)ES(74)PCR	9	3	0.49041	558180	558040	Quantified
O43390	Heterogeneous nuclear ribonucleoprotein R	HNRNPR	FUNCTION: Component of ribonucleosomes, which are complexes of at least 20 other different heterogeneous nuclear ribonucleoproteins (hnRNP). hnRNP play an important role in processing of precursor mRNA in the nucleus.	70.942	633	sp|O43390|HNRPR_HUMAN;sp|O60506|HNRPQ_HUMAN	252;249	sp|O43390|HNRPR_HUMAN Heterogeneous nuclear ribonucleoprotein R OS=Homo sapiens OX=9606 GN=HNRNPR PE=1 SV=1;sp|O60506|HNRPQ_HUMAN Heterogeneous nuclear ribonucleoprotein Q OS=Homo sapiens OX=9606 GN=SYNCRIP PE=1 SV=2	sp|O43390|HNRPR_HUMAN;sp|O60506|HNRPQ_HUMAN	252;249	249	S	IGVCISVANNRLFVGSIPKSKTKEQILEEFS;LGVCISVANNRLFVGSIPKNKTKENILEEFS	62.271	62.271	LFVGS(1)IPK	LFVGS(62)IPK	5	2	-2.1866	272520	431890	Quantified
O43395	U4/U6 small nuclear ribonucleoprotein Prp3	PRPF3	FUNCTION: Plays role in pre-mRNA splicing as component of the U4/U6-U5 tri-snRNP complex that is involved in spliceosome assembly, and as component of the precatalytic spliceosome (spliceosome B complex). {ECO:0000269|PubMed:26912367, ECO:0000269|PubMed:28781166, ECO:0000305|PubMed:20595234}.	77.528	683	sp|O43395|PRPF3_HUMAN	619	sp|O43395|PRPF3_HUMAN U4/U6 small nuclear ribonucleoprotein Prp3 OS=Homo sapiens OX=9606 GN=PRPF3 PE=1 SV=2	sp|O43395|PRPF3_HUMAN	619	619	S	WDEQTSNTKGDDDEESDEEAVKKTNKCVLVW	279.55	279.55	GDDDEES(1)DEEAVKK	GDDDEES(280)DEEAVKK	7	2	-2.4053	160810	173670	Quantified
O43399	Tumor protein D54	TPD52L2		22.237	206	sp|O43399|TPD54_HUMAN	166	sp|O43399|TPD54_HUMAN Tumor protein D54 OS=Homo sapiens OX=9606 GN=TPD52L2 PE=1 SV=2	sp|O43399|TPD54_HUMAN	166	166	S	ISRKLGDMRNSATFKSFEDRVGTIKSKVVGD	178.03	173.54	NSATFKS(1)FEDR	NS(-54)AT(-41)FKS(41)FEDR	7	2	0.78925	15953000	16613000	Quantified
O43399	Tumor protein D54	TPD52L2		22.237	206	sp|O43399|TPD54_HUMAN	12	sp|O43399|TPD54_HUMAN Tumor protein D54 OS=Homo sapiens OX=9606 GN=TPD52L2 PE=1 SV=2	sp|O43399|TPD54_HUMAN	12	12	S	____MDSAGQDINLNSPNKGLLSDSMTDVPV	240.17	240.17	MDSAGQDINLNS(1)PNK	MDS(-170)AGQDINLNS(170)PNK	12	2	0.6174	1569100	1869000	Quantified
O43426	Synaptojanin-1	SYNJ1	FUNCTION: Phosphatase that acts on various phosphoinositides, including phosphatidylinositol 4-phosphate, phosphatidylinositol (4,5)-bisphosphate and phosphatidylinositol (3,4,5)-trisphosphate (PubMed:27435091). Has a role in clathrin-mediated endocytosis (By similarity). Hydrolyzes PIP2 bound to actin regulatory proteins resulting in the rearrangement of actin filaments downstream of tyrosine ki…	173.1	1573	sp|O43426|SYNJ1_HUMAN	1345	sp|O43426|SYNJ1_HUMAN Synaptojanin-1 OS=Homo sapiens OX=9606 GN=SYNJ1 PE=1 SV=2	sp|O43426|SYNJ1_HUMAN	1345	1345	S	FNLLAVSKAQLSVQTSPVPTPDPKRLIQLPS	71.114	71.114	AQLSVQT(0.117)S(0.685)PVPT(0.198)PDPK	AQLS(-52)VQT(-7.7)S(5.4)PVPT(-5.4)PDPK	8	2	-0.20297	134690	48560	Quantified
O43432	Eukaryotic translation initiation factor 4 gamma 3	EIF4G3	FUNCTION: Probable component of the protein complex eIF4F, which is involved in the recognition of the mRNA cap, ATP-dependent unwinding of 5'-terminal secondary structure and recruitment of mRNA to the ribosome. Thought to be a functional homolog of EIF4G1. {ECO:0000269|PubMed:9418880}.	176.65	1585	sp|O43432|IF4G3_HUMAN	495	sp|O43432|IF4G3_HUMAN Eukaryotic translation initiation factor 4 gamma 3 OS=Homo sapiens OX=9606 GN=EIF4G3 PE=1 SV=2	sp|O43432|IF4G3_HUMAN	495	495	S	QTEEILDSQNLNSRRSPVPAQIAITVPKTWK	93.777	85.742	S(1)PVPAQIAITVPK	S(68)PVPAQIAIT(-68)VPK	1	2	0.66011	1662500	3125200	Quantified
O43432	Eukaryotic translation initiation factor 4 gamma 3	EIF4G3	FUNCTION: Probable component of the protein complex eIF4F, which is involved in the recognition of the mRNA cap, ATP-dependent unwinding of 5'-terminal secondary structure and recruitment of mRNA to the ribosome. Thought to be a functional homolog of EIF4G1. {ECO:0000269|PubMed:9418880}.	176.65	1585	sp|O43432|IF4G3_HUMAN	232	sp|O43432|IF4G3_HUMAN Eukaryotic translation initiation factor 4 gamma 3 OS=Homo sapiens OX=9606 GN=EIF4G3 PE=1 SV=2	sp|O43432|IF4G3_HUMAN	232	232	S	KQEEKPKPDPVLKSPSPVLRLVLSGEKKEQE	81.163	81.163	S(0.003)PS(0.997)PVLR	S(-25)PS(25)PVLR	3	2	-1.0248	1800600	2286100	Quantified
O43432	Eukaryotic translation initiation factor 4 gamma 3	EIF4G3	FUNCTION: Probable component of the protein complex eIF4F, which is involved in the recognition of the mRNA cap, ATP-dependent unwinding of 5'-terminal secondary structure and recruitment of mRNA to the ribosome. Thought to be a functional homolog of EIF4G1. {ECO:0000269|PubMed:9418880}.	176.65	1585	sp|O43432|IF4G3_HUMAN	1156	sp|O43432|IF4G3_HUMAN Eukaryotic translation initiation factor 4 gamma 3 OS=Homo sapiens OX=9606 GN=EIF4G3 PE=1 SV=2	sp|O43432|IF4G3_HUMAN	1156	1156	S	LPSATARPNTFMRGGSSKDLLDNQSQEEQRR	93.626	75.012	GGS(0.787)S(0.213)KDLLDNQSQEEQR	GGS(5.7)S(-5.7)KDLLDNQS(-64)QEEQR	3	3	0.025723	194530	246720	Quantified
O43432	Eukaryotic translation initiation factor 4 gamma 3	EIF4G3	FUNCTION: Probable component of the protein complex eIF4F, which is involved in the recognition of the mRNA cap, ATP-dependent unwinding of 5'-terminal secondary structure and recruitment of mRNA to the ribosome. Thought to be a functional homolog of EIF4G1. {ECO:0000269|PubMed:9418880}.	176.65	1585	sp|O43432|IF4G3_HUMAN	168	sp|O43432|IF4G3_HUMAN Eukaryotic translation initiation factor 4 gamma 3 OS=Homo sapiens OX=9606 GN=EIF4G3 PE=1 SV=2	sp|O43432|IF4G3_HUMAN	168	168	T	DITEEIMSGGGSRNPTPPIGRPTSTPTPPQQ	92.732	65.933	NPT(1)PPIGR	NPT(66)PPIGR	3	2	-0.28417	1047600	1317300	Quantified
O43432	Eukaryotic translation initiation factor 4 gamma 3	EIF4G3	FUNCTION: Probable component of the protein complex eIF4F, which is involved in the recognition of the mRNA cap, ATP-dependent unwinding of 5'-terminal secondary structure and recruitment of mRNA to the ribosome. Thought to be a functional homolog of EIF4G1. {ECO:0000269|PubMed:9418880}.	176.65	1585	sp|O43432|IF4G3_HUMAN	1409	sp|O43432|IF4G3_HUMAN Eukaryotic translation initiation factor 4 gamma 3 OS=Homo sapiens OX=9606 GN=EIF4G3 PE=1 SV=2	sp|O43432|IF4G3_HUMAN	1409	1409	S	HNFLLEQKLDFIESDSPCSSEALSKKELSAE	182.1	182.1	LDFIESDS(0.99)PCS(0.004)S(0.006)EALSK	LDFIES(-47)DS(22)PCS(-24)S(-22)EALS(-63)K	8	2	2.7273	1408900	1981200	Quantified
O43439	Protein CBFA2T2	CBFA2T2	FUNCTION: Transcriptional corepressor which facilitates transcriptional repression via its association with DNA-binding transcription factors and recruitment of other corepressors and histone-modifying enzymes (PubMed:12559562, PubMed:15203199). Via association with PRDM14 is involved in regulation of embryonic stem cell (ESC) pluripotency (PubMed:27281218). Involved in primordial germ cell (PCG)…	67.132	604	sp|O43439|MTG8R_HUMAN	264	sp|O43439|MTG8R_HUMAN Protein CBFA2T2 OS=Homo sapiens OX=9606 GN=CBFA2T2 PE=1 SV=1	sp|O43439|MTG8R_HUMAN	264	264	S	DTIAPEPPAKRVCTISPAPRHSPALTVPLMN	53.878	53.878	VCT(0.005)IS(0.995)PAPR	VCT(-23)IS(23)PAPR	5	2	1.9221	133630	178180	Quantified
O43474	Krueppel-like factor 4	KLF4	FUNCTION: Transcription factor; can act both as activator and as repressor. Binds the 5'-CACCC-3' core sequence. Binds to the promoter region of its own gene and can activate its own transcription. Regulates the expression of key transcription factors during embryonic development. Plays an important role in maintaining embryonic stem cells, and in preventing their differentiation. Required for es…	54.67	513	sp|O43474|KLF4_HUMAN	316	sp|O43474|KLF4_HUMAN Krueppel-like factor 4 OS=Homo sapiens OX=9606 GN=KLF4 PE=1 SV=3	sp|O43474|KLF4_HUMAN	316	316	T	AAHDFPLGRQLPSRTTPTLGLEEVLSSRDCH	144.09	144.09	T(0.263)T(0.737)PTLGLEEVLSSR	T(-4.5)T(4.5)PT(-32)LGLEEVLS(-140)S(-140)R	2	2	1.9634	278840	394500	Quantified
O43488	Aflatoxin B1 aldehyde reductase member 2	AKR7A2	FUNCTION: Catalyzes the NADPH-dependent reduction of succinic semialdehyde to gamma-hydroxybutyrate. May have an important role in producing the neuromodulator gamma-hydroxybutyrate (GHB). Has broad substrate specificity. Has NADPH-dependent aldehyde reductase activity towards 2-carboxybenzaldehyde, 2-nitrobenzaldehyde and pyridine-2-aldehyde (in vitro). Can reduce 1,2-naphthoquinone and 9,10-phe…	39.589	359	sp|O43488|ARK72_HUMAN	255	sp|O43488|ARK72_HUMAN Aflatoxin B1 aldehyde reductase member 2 OS=Homo sapiens OX=9606 GN=AKR7A2 PE=1 SV=3	sp|O43488|ARK72_HUMAN	255	255	S	EDKDGKQPVGRFFGNSWAETYRNRFWKEHHF	55.782	55.782	FFGNS(0.998)WAET(0.001)YR	FFGNS(28)WAET(-28)Y(-40)R	5	2	0.25337	116360	130400	Quantified
O43491	Band 4.1-like protein 2	EPB41L2	FUNCTION: Required for dynein-dynactin complex and NUMA1 recruitment at the mitotic cell cortex during anaphase (PubMed:23870127). {ECO:0000269|PubMed:23870127}.	112.59	1005	sp|O43491|E41L2_HUMAN	39	sp|O43491|E41L2_HUMAN Band 4.1-like protein 2 OS=Homo sapiens OX=9606 GN=EPB41L2 PE=1 SV=1	sp|O43491|E41L2_HUMAN	39	39	S	KEKPKEVAENQQNQSSDPEEEKGSQPPPAAE	186.55	186.55	EVAENQQNQS(0.006)S(0.994)DPEEEK	EVAENQQNQS(-22)S(22)DPEEEK	11	2	-3.3611	531870	681870	Quantified
O43491	Band 4.1-like protein 2	EPB41L2	FUNCTION: Required for dynein-dynactin complex and NUMA1 recruitment at the mitotic cell cortex during anaphase (PubMed:23870127). {ECO:0000269|PubMed:23870127}.	112.59	1005	sp|O43491|E41L2_HUMAN	550	sp|O43491|E41L2_HUMAN Band 4.1-like protein 2 OS=Homo sapiens OX=9606 GN=EPB41L2 PE=1 SV=1	sp|O43491|E41L2_HUMAN	550	550	S	PAPHFERTSSKRVSRSLDGAPIGVMDQSLMK	105.79	105.79	S(1)LDGAPIGVMDQSLMK	S(110)LDGAPIGVMDQS(-110)LMK	1	2	2.1359	148400	182040	Quantified
O43491	Band 4.1-like protein 2	EPB41L2	FUNCTION: Required for dynein-dynactin complex and NUMA1 recruitment at the mitotic cell cortex during anaphase (PubMed:23870127). {ECO:0000269|PubMed:23870127}.	112.59	1005	sp|O43491|E41L2_HUMAN	499	sp|O43491|E41L2_HUMAN Band 4.1-like protein 2 OS=Homo sapiens OX=9606 GN=EPB41L2 PE=1 SV=1	sp|O43491|E41L2_HUMAN	499	499	S	LWKVCVEHHTFYRLVSPEQPPKAKFLTLGSK	67.548	67.548	LVS(1)PEQPPK	LVS(68)PEQPPK	3	2	-0.019607	229800	261540	Quantified
O43493	Trans-Golgi network integral membrane protein 2	TGOLN2	FUNCTION: May be involved in regulating membrane traffic to and from trans-Golgi network.	45.879	437	sp|O43493|TGON2_HUMAN	71	sp|O43493|TGON2_HUMAN Trans-Golgi network integral membrane protein 2 OS=Homo sapiens OX=9606 GN=TGOLN2 PE=1 SV=4	sp|O43493|TGON2_HUMAN	71	71	S	SHPEPQTPKDSPSKSSAEAQTPEDTPNKSGA	182.52	116.6	DS(0.001)PS(0.001)KS(0.03)S(0.968)AEAQTPEDTPNK	DS(-31)PS(-28)KS(-15)S(15)AEAQT(-44)PEDT(-88)PNK	7	2	-2.9668	783580	846570	Quantified
O43493	Trans-Golgi network integral membrane protein 2	TGOLN2	FUNCTION: May be involved in regulating membrane traffic to and from trans-Golgi network.	45.879	437	sp|O43493|TGON2_HUMAN	70	sp|O43493|TGON2_HUMAN Trans-Golgi network integral membrane protein 2 OS=Homo sapiens OX=9606 GN=TGOLN2 PE=1 SV=4	sp|O43493|TGON2_HUMAN	70	70	S	KSHPEPQTPKDSPSKSSAEAQTPEDTPNKSG	183.88	183.88	DSPS(0.002)KS(0.94)S(0.059)AEAQTPEDTPNK	DS(-38)PS(-27)KS(12)S(-12)AEAQT(-86)PEDT(-130)PNK	6	2	-2.8599	783580	846570	Quantified
O43493	Trans-Golgi network integral membrane protein 2	TGOLN2	FUNCTION: May be involved in regulating membrane traffic to and from trans-Golgi network.	45.879	437	sp|O43493|TGON2_HUMAN	298	sp|O43493|TGON2_HUMAN Trans-Golgi network integral membrane protein 2 OS=Homo sapiens OX=9606 GN=TGOLN2 PE=1 SV=4	sp|O43493|TGON2_HUMAN	298	298	S	LADKGKLSPHAFKTESGEETDLISPPQEEVK	271.97	271.97	T(0.001)ES(0.999)GEETDLISPPQEEVK	T(-29)ES(29)GEET(-100)DLIS(-190)PPQEEVK	3	2	1.713	4658000	5142300	Quantified
O43524	Forkhead box protein O3	FOXO3	FUNCTION: Transcriptional activator that recognizes and binds to the DNA sequence 5'-[AG]TAAA[TC]A-3' and regulates different processes, such as apoptosis and autophagy (PubMed:10102273, PubMed:16751106, PubMed:21329882). Acts as a positive regulator of autophagy in skeletal muscle: in starved cells, enters the nucleus following dephosphorylation and binds the promoters of autophagy genes, such a…	71.276	673	sp|O43524|FOXO3_HUMAN	294	sp|O43524|FOXO3_HUMAN Forkhead box protein O3 OS=Homo sapiens OX=9606 GN=FOXO3 PE=1 SV=1	sp|O43524|FOXO3_HUMAN	294	294	S	ESADDSPSQLSKWPGSPTSRSSDELDAWTDF	87.895	87.895	WPGS(0.998)PT(0.001)SR	WPGS(28)PT(-28)S(-40)R	4	2	-0.056519	412430	363250	Quantified
O43541	Mothers against decapentaplegic homolog 6	SMAD6	FUNCTION: Acts as a mediator of TGF-beta and BMP antiflammatory activity. Suppresses IL1R-TLR signaling through its direct interaction with PEL1, preventing NF-kappa-B activation, nuclear transport and NF-kappa-B-mediated expression of proinflammatory genes. May block the BMP-SMAD1 signaling pathway by competing with SMAD4 for receptor-activated SMAD1-binding. Binds to regulatory elements in targ…	53.497	496	sp|O43541|SMAD6_HUMAN	274	sp|O43541|SMAD6_HUMAN Mothers against decapentaplegic homolog 6 OS=Homo sapiens OX=9606 GN=SMAD6 PE=1 SV=2	sp|O43541|SMAD6_HUMAN	274	274	S	VCCNPYHFSRLCGPESPPPPYSRLSPRDEYK	59.997	59.997	LCGPES(0.997)PPPPYS(0.003)R	LCGPES(26)PPPPY(-40)S(-26)R	6	2	0.70995	255370	374400	Quantified
O43572	A-kinase anchor protein 10, mitochondrial	AKAP10	FUNCTION: Differentially targeted protein that binds to type I and II regulatory subunits of protein kinase A and anchors them to the mitochondria or the plasma membrane. Although the physiological relevance between PKA and AKAPS with mitochondria is not fully understood, one idea is that BAD, a proapoptotic member, is phosphorylated and inactivated by mitochondria-anchored PKA. It cannot be excl…	73.817	662	sp|O43572|AKA10_HUMAN	202	sp|O43572|AKA10_HUMAN A-kinase anchor protein 10, mitochondrial OS=Homo sapiens OX=9606 GN=AKAP10 PE=1 SV=2	sp|O43572|AKA10_HUMAN	202	202	S	SPSKKHETTASFLTDSLDKRLEDSGSAQLFM	39.483	39.483	HETT(0.001)AS(0.003)FLT(0.089)DS(0.907)LDKR	HET(-33)T(-31)AS(-25)FLT(-10)DS(10)LDKR	11	3	3.5382	59880	50643	Quantified
O43572	A-kinase anchor protein 10, mitochondrial	AKAP10	FUNCTION: Differentially targeted protein that binds to type I and II regulatory subunits of protein kinase A and anchors them to the mitochondria or the plasma membrane. Although the physiological relevance between PKA and AKAPS with mitochondria is not fully understood, one idea is that BAD, a proapoptotic member, is phosphorylated and inactivated by mitochondria-anchored PKA. It cannot be excl…	73.817	662	sp|O43572|AKA10_HUMAN	96	sp|O43572|AKA10_HUMAN A-kinase anchor protein 10, mitochondrial OS=Homo sapiens OX=9606 GN=AKAP10 PE=1 SV=2	sp|O43572|AKA10_HUMAN	96	96	S	DSFSSSRTATLKKQPSHMEAAHFGDLGRSCL	41.284	31.138	KQPS(1)HMEAAHFGDLGR	KQPS(31)HMEAAHFGDLGR	4	3	0.47728	211250	276870	Quantified
O43572	A-kinase anchor protein 10, mitochondrial	AKAP10	FUNCTION: Differentially targeted protein that binds to type I and II regulatory subunits of protein kinase A and anchors them to the mitochondria or the plasma membrane. Although the physiological relevance between PKA and AKAPS with mitochondria is not fully understood, one idea is that BAD, a proapoptotic member, is phosphorylated and inactivated by mitochondria-anchored PKA. It cannot be excl…	73.817	662	sp|O43572|AKA10_HUMAN	52	sp|O43572|AKA10_HUMAN A-kinase anchor protein 10, mitochondrial OS=Homo sapiens OX=9606 GN=AKAP10 PE=1 SV=2	sp|O43572|AKA10_HUMAN	52	52	S	KTSDVKSIKASISVHSPQKSTKNHALLEAAG	93.772	93.772	ASISVHS(1)PQK	AS(-66)IS(-54)VHS(54)PQK	7	2	-1.8342	169450	160310	Quantified
O43583	Density-regulated protein	DENR	FUNCTION: May be involved in the translation of target mRNAs by scanning and recognition of the initiation codon. Involved in translation initiation; promotes recruitmnet of aminoacetyled initiator tRNA to P site of 40S ribosomes. Can promote release of deacylated tRNA and mRNA from recycled 40S subunits following ABCE1-mediated dissociation of post-termination ribosomal complexes into subunits. …	22.092	198	sp|O43583|DENR_HUMAN	9	sp|O43583|DENR_HUMAN Density-regulated protein OS=Homo sapiens OX=9606 GN=DENR PE=1 SV=2	sp|O43583|DENR_HUMAN	9	9	S	_______MAADISESSGADCKGDPRNSAKLD	80.815	80.815	AADISES(0.273)S(0.727)GADCK	AADIS(-32)ES(-4.3)S(4.3)GADCK	8	2	0.80167	82068	99348	Quantified
O43583	Density-regulated protein	DENR	FUNCTION: May be involved in the translation of target mRNAs by scanning and recognition of the initiation codon. Involved in translation initiation; promotes recruitmnet of aminoacetyled initiator tRNA to P site of 40S ribosomes. Can promote release of deacylated tRNA and mRNA from recycled 40S subunits following ABCE1-mediated dissociation of post-termination ribosomal complexes into subunits. …	22.092	198	sp|O43583|DENR_HUMAN	86	sp|O43583|DENR_HUMAN Density-regulated protein OS=Homo sapiens OX=9606 GN=DENR PE=1 SV=2	sp|O43583|DENR_HUMAN	86	86	T	ENSPKQEAGISEGQGTAGEEEEKKKQKRGGR	62.327	62.327	QEAGISEGQGT(1)AGEEEEK	QEAGIS(-46)EGQGT(46)AGEEEEK	11	2	-0.35329	151360	198490	Quantified
O43583	Density-regulated protein	DENR	FUNCTION: May be involved in the translation of target mRNAs by scanning and recognition of the initiation codon. Involved in translation initiation; promotes recruitmnet of aminoacetyled initiator tRNA to P site of 40S ribosomes. Can promote release of deacylated tRNA and mRNA from recycled 40S subunits following ABCE1-mediated dissociation of post-termination ribosomal complexes into subunits. …	22.092	198	sp|O43583|DENR_HUMAN	73	sp|O43583|DENR_HUMAN Density-regulated protein OS=Homo sapiens OX=9606 GN=DENR PE=1 SV=2	sp|O43583|DENR_HUMAN	73	73	S	EKNFPNEFAKLTVENSPKQEAGISEGQGTAG	186.42	106.35	LTVENS(1)PK	LT(-72)VENS(72)PK	6	2	-0.19228	477980	368390	Quantified
O43598	2'-deoxynucleoside 5'-phosphate N-hydrolase 1	DNPH1	FUNCTION: Catalyzes the cleavage of the N-glycosidic bond of deoxyribonucleoside 5'-monophosphates to yield deoxyribose 5-phosphate and a purine or pyrimidine base. Deoxyribonucleoside 5'-monophosphates containing purine bases are preferred to those containing pyrimidine bases. {ECO:0000255|HAMAP-Rule:MF_03036, ECO:0000269|PubMed:24260472, ECO:0000269|PubMed:25108359}.	19.108	174	sp|O43598|DNPH1_HUMAN	169	sp|O43598|DNPH1_HUMAN 2'-deoxynucleoside 5'-phosphate N-hydrolase 1 OS=Homo sapiens OX=9606 GN=DNPH1 PE=1 SV=1	sp|O43598|DNPH1_HUMAN	169	169	S	LDRYFEADPPGQVAASPDPTT__________	285.82	285.82	YFEADPPGQVAAS(1)PDPTT	Y(-260)FEADPPGQVAAS(79)PDPT(-79)T(-84)	13	2	0.74768	2995900	2553800	Quantified
O43598	2'-deoxynucleoside 5'-phosphate N-hydrolase 1	DNPH1	FUNCTION: Catalyzes the cleavage of the N-glycosidic bond of deoxyribonucleoside 5'-monophosphates to yield deoxyribose 5-phosphate and a purine or pyrimidine base. Deoxyribonucleoside 5'-monophosphates containing purine bases are preferred to those containing pyrimidine bases. {ECO:0000255|HAMAP-Rule:MF_03036, ECO:0000269|PubMed:24260472, ECO:0000269|PubMed:25108359}.	19.108	174	sp|O43598|DNPH1_HUMAN	10	sp|O43598|DNPH1_HUMAN 2'-deoxynucleoside 5'-phosphate N-hydrolase 1 OS=Homo sapiens OX=9606 GN=DNPH1 PE=1 SV=1	sp|O43598|DNPH1_HUMAN	10	10	S	______MAAAMVPGRSESWERGEPGRPALYF	25.922	17.731	AAAMVPGRS(0.894)ES(0.106)WER	AAAMVPGRS(9.3)ES(-9.3)WER	9	2	-1.7061	96895	114730	Quantified
O43684	Mitotic checkpoint protein BUB3	BUB3	FUNCTION: Has a dual function in spindle-assembly checkpoint signaling and in promoting the establishment of correct kinetochore-microtubule (K-MT) attachments. Promotes the formation of stable end-on bipolar attachments. Necessary for kinetochore localization of BUB1. Regulates chromosome segregation during oocyte meiosis. The BUB1/BUB3 complex plays a role in the inhibition of anaphase-promotin…	37.154	328	sp|O43684|BUB3_HUMAN	325	sp|O43684|BUB3_HUMAN Mitotic checkpoint protein BUB3 OS=Homo sapiens OX=9606 GN=BUB3 PE=1 SV=1	sp|O43684|BUB3_HUMAN	325	325	S	GIFIRQVTDAETKPKSPCT____________	157.7	97.268	QVTDAETKPKS(0.993)PCT(0.007)	QVT(-88)DAET(-54)KPKS(21)PCT(-21)	11	2	-4.5874	330100	468230	Quantified
O43707	Alpha-actinin-4	ACTN4	FUNCTION: F-actin cross-linking protein which is thought to anchor actin to a variety of intracellular structures. This is a bundling protein (Probable). Probably involved in vesicular trafficking via its association with the CART complex. The CART complex is necessary for efficient transferrin receptor recycling but not for EGFR degradation (PubMed:15772161). Involved in tight junction assembly …	104.85	911	sp|O43707|ACTN4_HUMAN	656	sp|O43707|ACTN4_HUMAN Alpha-actinin-4 OS=Homo sapiens OX=9606 GN=ACTN4 PE=1 SV=2	sp|O43707|ACTN4_HUMAN	656	656	S	QSKQQSNEHLRRQFASQANVVGPWIQTKMEE	38.656	38.656	QFAS(1)QANVVGPWIQTK	QFAS(37)QANVVGPWIQT(-37)K	4	2	2.3088	25167	90797	Quantified
O43707	Alpha-actinin-4	ACTN4	FUNCTION: F-actin cross-linking protein which is thought to anchor actin to a variety of intracellular structures. This is a bundling protein (Probable). Probably involved in vesicular trafficking via its association with the CART complex. The CART complex is necessary for efficient transferrin receptor recycling but not for EGFR degradation (PubMed:15772161). Involved in tight junction assembly …	104.85	911	sp|O43707|ACTN4_HUMAN	507	sp|O43707|ACTN4_HUMAN Alpha-actinin-4 OS=Homo sapiens OX=9606 GN=ACTN4 PE=1 SV=2	sp|O43707|ACTN4_HUMAN	507	507	S	NTRCQKICDQWDALGSLTHSRREALEKTEKQ	80.175	62.304	ICDQWDALGS(0.975)LT(0.021)HS(0.004)R	ICDQWDALGS(17)LT(-17)HS(-24)R	10	3	-1.7455	103100	208380	Quantified
O43707	Alpha-actinin-4	ACTN4	FUNCTION: F-actin cross-linking protein which is thought to anchor actin to a variety of intracellular structures. This is a bundling protein (Probable). Probably involved in vesicular trafficking via its association with the CART complex. The CART complex is necessary for efficient transferrin receptor recycling but not for EGFR degradation (PubMed:15772161). Involved in tight junction assembly …	104.85	911	sp|O43707|ACTN4_HUMAN;sp|P12814|ACTN1_HUMAN;sp|P35609|ACTN2_HUMAN;sp|Q08043|ACTN3_HUMAN	159;140;147;154	sp|O43707|ACTN4_HUMAN Alpha-actinin-4 OS=Homo sapiens OX=9606 GN=ACTN4 PE=1 SV=2;sp|P12814|ACTN1_HUMAN Alpha-actinin-1 OS=Homo sapiens OX=9606 GN=ACTN1 PE=1 SV=2;sp|P35609|ACTN2_HUMAN Alpha-actinin-2 OS=Homo sapiens OX=9606 GN=ACTN2 PE=1 SV=1;sp|Q08043|ACT	sp|O43707|ACTN4_HUMAN;sp|P12814|ACTN1_HUMAN	159;140	159	S	GMIWTIILRFAIQDISVEETSAKEGLLLWCQ	264.63	226.73	FAIQDIS(1)VEETSAK	FAIQDIS(78)VEET(-78)S(-91)AK	7	2	0.72515	1440600	1847900	Quantified
O43719	HIV Tat-specific factor 1	HTATSF1	FUNCTION: Functions as a general transcription factor playing a role in the process of transcriptional elongation. May mediate the reciprocal stimulatory effect of splicing on transcriptional elongation. In case of infection by HIV-1, it is up-regulated by the HIV-1 proteins NEF and gp120, acts as a cofactor required for the Tat-enhanced transcription of the virus. {ECO:0000269|PubMed:10393184, E…	85.852	755	sp|O43719|HTSF1_HUMAN	481	sp|O43719|HTSF1_HUMAN HIV Tat-specific factor 1 OS=Homo sapiens OX=9606 GN=HTATSF1 PE=1 SV=1	sp|O43719|HTSF1_HUMAN	481	481	S	ESEEGCPKRGFEGSCSQKESEEGNPVRGSEE	96.204	48.363	GFEGS(0.123)CS(0.876)QKES(0.002)EEGNPVR	GFEGS(-8.5)CS(8.5)QKES(-27)EEGNPVR	7	2	-4.0397	94554	197430	Quantified
O43719	HIV Tat-specific factor 1	HTATSF1	FUNCTION: Functions as a general transcription factor playing a role in the process of transcriptional elongation. May mediate the reciprocal stimulatory effect of splicing on transcriptional elongation. In case of infection by HIV-1, it is up-regulated by the HIV-1 proteins NEF and gp120, acts as a cofactor required for the Tat-enhanced transcription of the virus. {ECO:0000269|PubMed:10393184, E…	85.852	755	sp|O43719|HTSF1_HUMAN	453	sp|O43719|HTSF1_HUMAN HIV Tat-specific factor 1 OS=Homo sapiens OX=9606 GN=HTATSF1 PE=1 SV=1	sp|O43719|HTSF1_HUMAN	453	453	S	GEFEEGASENNAKESSPEKEAEEGCPEKESE	146.58	93.772	ES(0.081)S(0.919)PEKEAEEGCPEK	ES(-11)S(11)PEKEAEEGCPEK	3	2	-3.4362	730900	1007000	Quantified
O43719	HIV Tat-specific factor 1	HTATSF1	FUNCTION: Functions as a general transcription factor playing a role in the process of transcriptional elongation. May mediate the reciprocal stimulatory effect of splicing on transcriptional elongation. In case of infection by HIV-1, it is up-regulated by the HIV-1 proteins NEF and gp120, acts as a cofactor required for the Tat-enhanced transcription of the virus. {ECO:0000269|PubMed:10393184, E…	85.852	755	sp|O43719|HTSF1_HUMAN	642	sp|O43719|HTSF1_HUMAN HIV Tat-specific factor 1 OS=Homo sapiens OX=9606 GN=HTATSF1 PE=1 SV=1	sp|O43719|HTSF1_HUMAN	642	642	S	KEEEEDTYEKVFDDESDEKEDEEYADEKGLE	125.77	125.77	VFDDES(1)DEKEDEEYADEK	VFDDES(88)DEKEDEEY(-88)ADEK	6	2	-2.4393	437380	619670	Quantified
O43741	5'-AMP-activated protein kinase subunit beta-2	PRKAB2	FUNCTION: Non-catalytic subunit of AMP-activated protein kinase (AMPK), an energy sensor protein kinase that plays a key role in regulating cellular energy metabolism. In response to reduction of intracellular ATP levels, AMPK activates energy-producing pathways and inhibits energy-consuming processes: inhibits protein, carbohydrate and lipid biosynthesis, as well as cell growth and proliferation…	30.302	272	sp|O43741|AAKB2_HUMAN	184	sp|O43741|AAKB2_HUMAN 5'-AMP-activated protein kinase subunit beta-2 OS=Homo sapiens OX=9606 GN=PRKAB2 PE=1 SV=1	sp|O43741|AAKB2_HUMAN	184	184	S	DSMESSETSCRDLSSSPPGPYGQEMYAFRSE	229.38	229.38	DLSS(0.106)S(0.893)PPGPYGQEMYAFR	DLS(-34)S(-9.2)S(9.2)PPGPY(-180)GQEMY(-200)AFR	5	2	1.7401	3639800	5840100	Quantified
O43741	5'-AMP-activated protein kinase subunit beta-2	PRKAB2	FUNCTION: Non-catalytic subunit of AMP-activated protein kinase (AMPK), an energy sensor protein kinase that plays a key role in regulating cellular energy metabolism. In response to reduction of intracellular ATP levels, AMPK activates energy-producing pathways and inhibits energy-consuming processes: inhibits protein, carbohydrate and lipid biosynthesis, as well as cell growth and proliferation…	30.302	272	sp|O43741|AAKB2_HUMAN	39	sp|O43741|AAKB2_HUMAN 5'-AMP-activated protein kinase subunit beta-2 OS=Homo sapiens OX=9606 GN=PRKAB2 PE=1 SV=1	sp|O43741|AAKB2_HUMAN	39	39	S	AGGHAPGKEHKIMVGSTDDPSVFSLPDSKLP	130.7	130.7	IMVGS(0.976)T(0.024)DDPSVFSLPDSK	IMVGS(16)T(-16)DDPS(-57)VFS(-89)LPDS(-120)K	5	2	1.6461	994310	2030300	Quantified
O43760	Synaptogyrin-2	SYNGR2	FUNCTION: May play a role in regulated exocytosis. In neuronal cells, modulates the localization of synaptophysin/SYP into synaptic-like microvesicles and may therefore play a role in the formation and/or the maturation of this vesicles. May also play a role in GLUT4 storage and transport to the plasma membrane. {ECO:0000250|UniProtKB:O54980}.; FUNCTION: (Microbial infection) May play a role in t…	24.81	224	sp|O43760|SNG2_HUMAN	3	sp|O43760|SNG2_HUMAN Synaptogyrin-2 OS=Homo sapiens OX=9606 GN=SYNGR2 PE=1 SV=1	sp|O43760|SNG2_HUMAN	3	3	S	_____________MESGAYGAAKAGGSFDLR	43.306	43.306	MES(0.999)GAY(0.001)GAAK	MES(29)GAY(-29)GAAK	3	2	-1.1001	463350	451840	Quantified
O43765	Small glutamine-rich tetratricopeptide repeat-containing protein alpha	SGTA	FUNCTION: Co-chaperone that binds misfolded and hydrophobic patches-containing client proteins in the cytosol. Mediates their targeting to the endoplasmic reticulum but also regulates their sorting to the proteasome when targeting fails (PubMed:28104892). Functions in tail-anchored/type II transmembrane proteins membrane insertion constituting with ASNA1 and the BAG6 complex a targeting module (P…	34.063	313	sp|O43765|SGTA_HUMAN	81	sp|O43765|SGTA_HUMAN Small glutamine-rich tetratricopeptide repeat-containing protein alpha OS=Homo sapiens OX=9606 GN=SGTA PE=1 SV=1	sp|O43765|SGTA_HUMAN	81	81	T	ATGKEMPQDLRSPARTPPSEEDSAEAERLKT	84.309	40.045	EMPQDLRS(0.991)PART(0.971)PPS(0.032)EEDS(0.006)AEAER	EMPQDLRS(22)PART(16)PPS(-16)EEDS(-24)AEAER	12	3	0.75118	221700	492210	Quantified
O43765	Small glutamine-rich tetratricopeptide repeat-containing protein alpha	SGTA	FUNCTION: Co-chaperone that binds misfolded and hydrophobic patches-containing client proteins in the cytosol. Mediates their targeting to the endoplasmic reticulum but also regulates their sorting to the proteasome when targeting fails (PubMed:28104892). Functions in tail-anchored/type II transmembrane proteins membrane insertion constituting with ASNA1 and the BAG6 complex a targeting module (P…	34.063	313	sp|O43765|SGTA_HUMAN	301	sp|O43765|SGTA_HUMAN Small glutamine-rich tetratricopeptide repeat-containing protein alpha OS=Homo sapiens OX=9606 GN=SGTA PE=1 SV=1	sp|O43765|SGTA_HUMAN	301	301	S	QQNPELIEQLRSQIRSRTPSASNDDQQE___	196.47	68.548	S(0.845)RT(0.16)PS(0.985)AS(0.011)NDDQQE	S(7.4)RT(-7.4)PS(20)AS(-20)NDDQQE	1	2	-2.2301	88547	323930	Quantified
O43765	Small glutamine-rich tetratricopeptide repeat-containing protein alpha	SGTA	FUNCTION: Co-chaperone that binds misfolded and hydrophobic patches-containing client proteins in the cytosol. Mediates their targeting to the endoplasmic reticulum but also regulates their sorting to the proteasome when targeting fails (PubMed:28104892). Functions in tail-anchored/type II transmembrane proteins membrane insertion constituting with ASNA1 and the BAG6 complex a targeting module (P…	34.063	313	sp|O43765|SGTA_HUMAN	77	sp|O43765|SGTA_HUMAN Small glutamine-rich tetratricopeptide repeat-containing protein alpha OS=Homo sapiens OX=9606 GN=SGTA PE=1 SV=1	sp|O43765|SGTA_HUMAN	77	77	S	FEAAATGKEMPQDLRSPARTPPSEEDSAEAE	122.2	122.2	EMPQDLRS(1)PAR	EMPQDLRS(120)PAR	8	2	0.92619	513520	637230	Quantified
O43768	Alpha-endosulfine	ENSA	FUNCTION: Protein phosphatase inhibitor that specifically inhibits protein phosphatase 2A (PP2A) during mitosis. When phosphorylated at Ser-67 during mitosis, specifically interacts with PPP2R2D (PR55-delta) and inhibits its activity, leading to inactivation of PP2A, an essential condition to keep cyclin-B1-CDK1 activity high during M phase (By similarity). Also acts as a stimulator of insulin se…	13.389	121	sp|O43768|ENSA_HUMAN	2	sp|O43768|ENSA_HUMAN Alpha-endosulfine OS=Homo sapiens OX=9606 GN=ENSA PE=1 SV=1	sp|O43768|ENSA_HUMAN	2	2	S	______________MSQKQEEENPAEETGEE	147.01	130	S(1)QKQEEENPAEETGEEK	S(130)QKQEEENPAEET(-130)GEEK	1	2	-3.7602	1825400	3862500	Quantified
O43768	Alpha-endosulfine	ENSA	FUNCTION: Protein phosphatase inhibitor that specifically inhibits protein phosphatase 2A (PP2A) during mitosis. When phosphorylated at Ser-67 during mitosis, specifically interacts with PPP2R2D (PR55-delta) and inhibits its activity, leading to inactivation of PP2A, an essential condition to keep cyclin-B1-CDK1 activity high during M phase (By similarity). Also acts as a stimulator of insulin se…	13.389	121	sp|O43768|ENSA_HUMAN	43	sp|O43768|ENSA_HUMAN Alpha-endosulfine OS=Homo sapiens OX=9606 GN=ENSA PE=1 SV=1	sp|O43768|ENSA_HUMAN	43	43	S	LPERAEEAKLKAKYPSLGQKPGGSDFLMKRL	23.149	18.984	Y(0.176)PS(0.805)LGQKPGGS(0.02)DFLMK	Y(-6.6)PS(6.6)LGQKPGGS(-16)DFLMK	3	3	1.1912	87670	260570	Quantified
O43768	Alpha-endosulfine	ENSA	FUNCTION: Protein phosphatase inhibitor that specifically inhibits protein phosphatase 2A (PP2A) during mitosis. When phosphorylated at Ser-67 during mitosis, specifically interacts with PPP2R2D (PR55-delta) and inhibits its activity, leading to inactivation of PP2A, an essential condition to keep cyclin-B1-CDK1 activity high during M phase (By similarity). Also acts as a stimulator of insulin se…	13.389	121	sp|O43768|ENSA_HUMAN;sp|P56211|ARP19_HUMAN	67;62	sp|O43768|ENSA_HUMAN Alpha-endosulfine OS=Homo sapiens OX=9606 GN=ENSA PE=1 SV=1;sp|P56211|ARP19_HUMAN cAMP-regulated phosphoprotein 19 OS=Homo sapiens OX=9606 GN=ARPP19 PE=1 SV=2	sp|O43768|ENSA_HUMAN;sp|P56211|ARP19_HUMAN	67;62	67	S	DFLMKRLQKGQKYFDSGDYNMAKAKMKNKQL;DFLRKRLQKGQKYFDSGDYNMAKAKMKNKQL	85.813	85.813	Y(0.001)FDS(0.999)GDYNMAK	Y(-32)FDS(32)GDY(-41)NMAK	4	2	-0.3131	104350	97755	Quantified
O43772	Mitochondrial carnitine/acylcarnitine carrier protein	SLC25A20	FUNCTION: Mediates the transport of acylcarnitines of different length across the mitochondrial inner membrane from the cytosol to the mitochondrial matrix for their oxidation by the mitochondrial fatty acid-oxidation pathway.	32.943	301	sp|O43772|MCAT_HUMAN	9	sp|O43772|MCAT_HUMAN Mitochondrial carnitine/acylcarnitine carrier protein OS=Homo sapiens OX=9606 GN=SLC25A20 PE=1 SV=1	sp|O43772|MCAT_HUMAN	9	9	S	_______MADQPKPISPLKNLLAGGFGGVCL	24.922	21.668	ADQPKPIS(1)PLK	ADQPKPIS(22)PLK	8	2	-0.63515	36746	46419	Quantified
O43823	A-kinase anchor protein 8	AKAP8	FUNCTION: Anchoring protein that mediates the subcellular compartmentation of cAMP-dependent protein kinase (PKA type II) (PubMed:9473338). Acts as an anchor for a PKA-signaling complex onto mitotic chromosomes, which is required for maintenance of chromosomes in a condensed form throughout mitosis. Recruits condensin complex subunit NCAPD2 to chromosomes required for chromatin condensation; the …	76.107	692	sp|O43823|AKAP8_HUMAN	328	sp|O43823|AKAP8_HUMAN A-kinase anchor protein 8 OS=Homo sapiens OX=9606 GN=AKAP8 PE=1 SV=1	sp|O43823|AKAP8_HUMAN	328	328	S	EPDTKLARVDSEGDFSENDDAAGDFRSGDEE	46.278	46.278	VDS(1)EGDFS(1)ENDDAAGDFR	VDS(46)EGDFS(46)ENDDAAGDFR	8	2	-0.52017	274170	501250	Quantified
O43824	Putative GTP-binding protein 6	GTPBP6		56.897	516	sp|O43824|GTPB6_HUMAN	43	sp|O43824|GTPB6_HUMAN Putative GTP-binding protein 6 OS=Homo sapiens OX=9606 GN=GTPBP6 PE=2 SV=4	sp|O43824|GTPB6_HUMAN	43	43	S	APSCPARALAAVGRRSPGNLEGPWGGGRGLR	69.201	39.587	S(1)PGNLEGPWGGGR	S(40)PGNLEGPWGGGR	1	2	-0.28035	99697	122180	Quantified
O43847	Nardilysin	NRDC	FUNCTION: Cleaves peptide substrates on the N-terminus of arginine residues in dibasic pairs.	131.7	1151	sp|O43847|NRDC_HUMAN	94	sp|O43847|NRDC_HUMAN Nardilysin OS=Homo sapiens OX=9606 GN=NRDC PE=1 SV=3	sp|O43847|NRDC_HUMAN	94	94	S	ARLGADESEEEGRRGSLSNAGDPEIVKSPSD	171.26	171.26	RGS(0.998)LS(0.002)NAGDPEIVK	RGS(26)LS(-26)NAGDPEIVK	3	2	1.239	2839700	3972400	Quantified
O43847	Nardilysin	NRDC	FUNCTION: Cleaves peptide substrates on the N-terminus of arginine residues in dibasic pairs.	131.7	1151	sp|O43847|NRDC_HUMAN	86	sp|O43847|NRDC_HUMAN Nardilysin OS=Homo sapiens OX=9606 GN=NRDC PE=1 SV=3	sp|O43847|NRDC_HUMAN	86	86	S	DLGENSRVARLGADESEEEGRRGSLSNAGDP	128.46	128.46	LGADES(1)EEEGRR	LGADES(130)EEEGRR	6	2	-2.0919	324080	336780	Quantified
O43852	Calumenin	CALU	FUNCTION: Involved in regulation of vitamin K-dependent carboxylation of multiple N-terminal glutamate residues. Seems to inhibit gamma-carboxylase GGCX. Binds 7 calcium ions with a low affinity (By similarity). {ECO:0000250}.	37.106	315	sp|O43852|CALU_HUMAN	44	sp|O43852|CALU_HUMAN Calumenin OS=Homo sapiens OX=9606 GN=CALU PE=1 SV=2	sp|O43852|CALU_HUMAN	44	44	S	HHEPQLSDKVHNDAQSFDYDHDAFLGAEEAK	57.198	57.198	VHNDAQS(0.994)FDY(0.006)DHDAFLGAEEAK	VHNDAQS(22)FDY(-22)DHDAFLGAEEAK	7	3	2.0524	515190	788000	Quantified
O43865	S-adenosylhomocysteine hydrolase-like protein 1	AHCYL1	FUNCTION: Multifaceted cellular regulator which coordinates several essential cellular functions including regulation of epithelial HCO3(-) and fluid secretion, mRNA processing and DNA replication. Regulates ITPR1 sensitivity to inositol 1,4,5-trisphosphate competing for the common binding site and acting as endogenous 'pseudoligand' whose inhibitory activity can be modulated by its phosphorylati…	58.951	530	sp|O43865|SAHH2_HUMAN	2	sp|O43865|SAHH2_HUMAN S-adenosylhomocysteine hydrolase-like protein 1 OS=Homo sapiens OX=9606 GN=AHCYL1 PE=1 SV=2	sp|O43865|SAHH2_HUMAN	2	2	S	______________MSMPDAMPLPGVGEELK	56.943	40.372	S(1)MPDAMPLPGVGEELK	S(40)MPDAMPLPGVGEELK	1	2	1.6669	191800	375360	Quantified
O43896	Kinesin-like protein KIF1C	KIF1C	FUNCTION: Motor required for the retrograde transport of Golgi vesicles to the endoplasmic reticulum. Has a microtubule plus end-directed motility. {ECO:0000269|PubMed:9685376}.	122.95	1103	sp|O43896|KIF1C_HUMAN	1083	sp|O43896|KIF1C_HUMAN Kinesin-like protein KIF1C OS=Homo sapiens OX=9606 GN=KIF1C PE=1 SV=3	sp|O43896|KIF1C_HUMAN	1083	1083	T	YPAQRPPGPRYPPYTTPPRMRRQRSAPDLKE	118.91	118.91	YPPYT(0.034)T(0.966)PPR	Y(-90)PPY(-61)T(-15)T(15)PPR	6	2	0.85735	2267000	2549700	Quantified
O43896	Kinesin-like protein KIF1C	KIF1C	FUNCTION: Motor required for the retrograde transport of Golgi vesicles to the endoplasmic reticulum. Has a microtubule plus end-directed motility. {ECO:0000269|PubMed:9685376}.	122.95	1103	sp|O43896|KIF1C_HUMAN	915	sp|O43896|KIF1C_HUMAN Kinesin-like protein KIF1C OS=Homo sapiens OX=9606 GN=KIF1C PE=1 SV=3	sp|O43896|KIF1C_HUMAN	915	915	S	EEAAPSDRMPSARPPSPPLSSWERVSRLMEE	96.453	80.175	MPSARPPS(0.999)PPLSSWER	MPS(-36)ARPPS(36)PPLS(-36)S(-43)WER	8	2	1.5353	1745200	3271800	Quantified
O43900	Prickle planar cell polarity protein 3	PRICKLE3	FUNCTION: Involved in the planar cell polarity (PCP) pathway that is essential for the polarization of epithelial cells during morphogenetic processes, including gastrulation and neurulation (By similarity). PCP is maintained by two molecular modules, the global and the core modules, PRICKLE3 being part of the core module (By similarity). Distinct complexes of the core module segregate to opposit…	68.608	615	sp|O43900|PRIC3_HUMAN	437	sp|O43900|PRIC3_HUMAN Prickle planar cell polarity protein 3 OS=Homo sapiens OX=9606 GN=PRICKLE3 PE=1 SV=2	sp|O43900|PRIC3_HUMAN	437	437	S	PEEPSRFLRGAPHRHSMPELGLRSVPEPPPE	27.236	27.236	GAPHRHS(1)MPELGLR	GAPHRHS(27)MPELGLR	7	3	0.10093	128110	326910	Quantified
O43930	Putative serine/threonine-protein kinase PRKY	PRKY		31.708	277	sp|O43930|PRKY_HUMAN;sp|P51817|PRKX_HUMAN	203;203	sp|O43930|PRKY_HUMAN Putative serine/threonine-protein kinase PRKY OS=Homo sapiens OX=9606 GN=PRKY PE=5 SV=1;sp|P51817|PRKX_HUMAN cAMP-dependent protein kinase catalytic subunit PRKX OS=Homo sapiens OX=9606 GN=PRKX PE=1 SV=1	sp|O43930|PRKY_HUMAN	203	203	T	LTDFGFAKKLVDRTWTLCGTPEYLAPEVIQS	93.576	93.576	T(0.221)WT(0.777)LCGT(0.002)PEYLAPEVIQSK	T(-5.5)WT(5.5)LCGT(-26)PEY(-67)LAPEVIQS(-93)K	3	3	-0.91175	146480	487790	Quantified
O43933	Peroxisome biogenesis factor 1	PEX1	FUNCTION: Required for stability of PEX5 and protein import into the peroxisome matrix. Anchored by PEX26 to peroxisome membranes, possibly to form heteromeric AAA ATPase complexes required for the import of proteins into peroxisomes.	142.87	1283	sp|O43933|PEX1_HUMAN	1181	sp|O43933|PEX1_HUMAN Peroxisome biogenesis factor 1 OS=Homo sapiens OX=9606 GN=PEX1 PE=1 SV=1	sp|O43933|PEX1_HUMAN	1181	1181	S	GKDQLFSQPPVLRTASQEGCQELTQEQRDQL	231.82	231.82	TAS(1)QEGCQELTQEQR	T(-36)AS(36)QEGCQELT(-180)QEQR	3	2	-2.1311	486840	559000	Quantified
O60218	Aldo-keto reductase family 1 member B10	AKR1B10	FUNCTION: Catalyzes the NADPH-dependent reduction of a wide variety of carbonyl-containing compounds to their corresponding alcohols (PubMed:9565553, PubMed:18087047, PubMed:12732097, PubMed:19013440, PubMed:19563777). Displays strong enzymatic activity toward all-trans-retinal, 9-cis-retinal, and 13-cis-retinal (PubMed:12732097, PubMed:18087047). Plays a critical role in detoxifying dietary and …	36.019	316	sp|O60218|AK1BA_HUMAN	23	sp|O60218|AK1BA_HUMAN Aldo-keto reductase family 1 member B10 OS=Homo sapiens OX=9606 GN=AKR1B10 PE=1 SV=2	sp|O60218|AK1BA_HUMAN	23	23	S	STKAKMPIVGLGTWKSPLGKVKEAVKVAIDA	184.37	184.37	MPIVGLGTWKS(1)PLGK	MPIVGLGT(-55)WKS(55)PLGK	11	2	-0.26349	810970	1510800	Quantified
O60218	Aldo-keto reductase family 1 member B10	AKR1B10	FUNCTION: Catalyzes the NADPH-dependent reduction of a wide variety of carbonyl-containing compounds to their corresponding alcohols (PubMed:9565553, PubMed:18087047, PubMed:12732097, PubMed:19013440, PubMed:19563777). Displays strong enzymatic activity toward all-trans-retinal, 9-cis-retinal, and 13-cis-retinal (PubMed:12732097, PubMed:18087047). Plays a critical role in detoxifying dietary and …	36.019	316	sp|O60218|AK1BA_HUMAN	20	sp|O60218|AK1BA_HUMAN Aldo-keto reductase family 1 member B10 OS=Homo sapiens OX=9606 GN=AKR1B10 PE=1 SV=2	sp|O60218|AK1BA_HUMAN	20	20	T	VELSTKAKMPIVGLGTWKSPLGKVKEAVKVA	91.245	91.245	MPIVGLGT(1)WK	MPIVGLGT(91)WK	8	2	-2.6681	146350	269810	Quantified
O60229	Kalirin	KALRN	FUNCTION: Promotes the exchange of GDP by GTP. Activates specific Rho GTPase family members, thereby inducing various signaling mechanisms that regulate neuronal shape, growth, and plasticity, through their effects on the actin cytoskeleton. Induces lamellipodia independent of its GEF activity. {ECO:0000269|PubMed:10023074}.	340.26	2986	sp|O60229|KALRN_HUMAN;sp|O75962|TRIO_HUMAN	1773;1779	sp|O60229|KALRN_HUMAN Kalirin OS=Homo sapiens OX=9606 GN=KALRN PE=1 SV=3;sp|O75962|TRIO_HUMAN Triple functional domain protein OS=Homo sapiens OX=9606 GN=TRIO PE=1 SV=2	sp|O60229|KALRN_HUMAN;sp|O75962|TRIO_HUMAN	1773;1779	1779	S	PGPKRPGNTLRKWLTSPVRRLSSGKADGHVK;PGPKRSTNTLKKWLTSPVRRLNSGKADGNIK	79.059	67.464	WLTS(1)PVR	WLT(-34)S(34)PVR	4	2	0.34009	590260	781750	Quantified
O60231	Pre-mRNA-splicing factor ATP-dependent RNA helicase DHX16	DHX16	FUNCTION: Required for pre-mRNA splicing as component of the spliceosome (PubMed:20423332, PubMed:20841358, PubMed:25296192, PubMed:29360106). Contributes to pre-mRNA splicing after spliceosome formation and prior to the first transesterification reaction. {ECO:0000269|PubMed:20423332, ECO:0000269|PubMed:20841358, ECO:0000269|PubMed:25296192, ECO:0000269|PubMed:29360106}.	119.26	1041	sp|O60231|DHX16_HUMAN	160	sp|O60231|DHX16_HUMAN Pre-mRNA-splicing factor ATP-dependent RNA helicase DHX16 OS=Homo sapiens OX=9606 GN=DHX16 PE=1 SV=2	sp|O60231|DHX16_HUMAN	160	160	S	KKKTGGSKQQTEKPESEDEWERTERERLQDL	138.87	138.87	QQTEKPES(1)EDEWER	QQT(-68)EKPES(68)EDEWER	8	2	-0.43836	431790	424750	Quantified
O60231	Pre-mRNA-splicing factor ATP-dependent RNA helicase DHX16	DHX16	FUNCTION: Required for pre-mRNA splicing as component of the spliceosome (PubMed:20423332, PubMed:20841358, PubMed:25296192, PubMed:29360106). Contributes to pre-mRNA splicing after spliceosome formation and prior to the first transesterification reaction. {ECO:0000269|PubMed:20423332, ECO:0000269|PubMed:20841358, ECO:0000269|PubMed:25296192, ECO:0000269|PubMed:29360106}.	119.26	1041	sp|O60231|DHX16_HUMAN	106	sp|O60231|DHX16_HUMAN Pre-mRNA-splicing factor ATP-dependent RNA helicase DHX16 OS=Homo sapiens OX=9606 GN=DHX16 PE=1 SV=2	sp|O60231|DHX16_HUMAN	106	106	S	LEKNRSYRLLEDSEESSEETVSRAGSSLQKK	158.86	158.86	LLEDS(1)EES(0.947)S(0.053)EETVSR	LLEDS(76)EES(12)S(-12)EET(-47)VS(-77)R	8	2	-1.5234	631150	1556500	Quantified
O60231	Pre-mRNA-splicing factor ATP-dependent RNA helicase DHX16	DHX16	FUNCTION: Required for pre-mRNA splicing as component of the spliceosome (PubMed:20423332, PubMed:20841358, PubMed:25296192, PubMed:29360106). Contributes to pre-mRNA splicing after spliceosome formation and prior to the first transesterification reaction. {ECO:0000269|PubMed:20423332, ECO:0000269|PubMed:20841358, ECO:0000269|PubMed:25296192, ECO:0000269|PubMed:29360106}.	119.26	1041	sp|O60231|DHX16_HUMAN	103	sp|O60231|DHX16_HUMAN Pre-mRNA-splicing factor ATP-dependent RNA helicase DHX16 OS=Homo sapiens OX=9606 GN=DHX16 PE=1 SV=2	sp|O60231|DHX16_HUMAN	103	103	S	RALLEKNRSYRLLEDSEESSEETVSRAGSSL	158.86	158.86	LLEDS(1)EES(0.947)S(0.053)EETVSR	LLEDS(76)EES(12)S(-12)EET(-47)VS(-77)R	5	2	-1.5234	824000	1556500	Quantified
O60244	Mediator of RNA polymerase II transcription subunit 14	MED14	FUNCTION: Component of the Mediator complex, a coactivator involved in the regulated transcription of nearly all RNA polymerase II-dependent genes. Mediator functions as a bridge to convey information from gene-specific regulatory proteins to the basal RNA polymerase II transcription machinery. Mediator is recruited to promoters by direct interactions with regulatory proteins and serves as a scaf…	160.6	1454	sp|O60244|MED14_HUMAN	1112	sp|O60244|MED14_HUMAN Mediator of RNA polymerase II transcription subunit 14 OS=Homo sapiens OX=9606 GN=MED14 PE=1 SV=2	sp|O60244|MED14_HUMAN	1112	1112	S	YTMVSPSGRAGNWPGSPQVSGPSPAARMPGM	107.6	107.6	AGNWPGS(0.997)PQVS(0.003)GPSPAAR	AGNWPGS(25)PQVS(-25)GPS(-52)PAAR	7	2	0.9122	561750	443760	Quantified
O60244	Mediator of RNA polymerase II transcription subunit 14	MED14	FUNCTION: Component of the Mediator complex, a coactivator involved in the regulated transcription of nearly all RNA polymerase II-dependent genes. Mediator functions as a bridge to convey information from gene-specific regulatory proteins to the basal RNA polymerase II transcription machinery. Mediator is recruited to promoters by direct interactions with regulatory proteins and serves as a scaf…	160.6	1454	sp|O60244|MED14_HUMAN	1119	sp|O60244|MED14_HUMAN Mediator of RNA polymerase II transcription subunit 14 OS=Homo sapiens OX=9606 GN=MED14 PE=1 SV=2	sp|O60244|MED14_HUMAN	1119	1119	S	GRAGNWPGSPQVSGPSPAARMPGMSPANPSL	51.829	51.829	AGNWPGS(0.973)PQVS(0.073)GPS(0.954)PAAR	AGNWPGS(15)PQVS(-13)GPS(13)PAAR	14	2	-2.0728	330000	443760	Quantified
O60256	Phosphoribosyl pyrophosphate synthase-associated protein 2	PRPSAP2	FUNCTION: Seems to play a negative regulatory role in 5-phosphoribose 1-diphosphate synthesis.	40.925	369	sp|O60256|KPRB_HUMAN	227	sp|O60256|KPRB_HUMAN Phosphoribosyl pyrophosphate synthase-associated protein 2 OS=Homo sapiens OX=9606 GN=PRPSAP2 PE=1 SV=1	sp|O60256|KPRB_HUMAN	227	227	S	GEAQDAESDLVDGRHSPPMVRSVAAIHPSLE	226.56	226.56	LGIAVIHGEAQDAESDLVDGRHS(1)PPMVR	LGIAVIHGEAQDAES(-47)DLVDGRHS(47)PPMVR	23	4	-0.70694	877980	2771000	Quantified
O60256	Phosphoribosyl pyrophosphate synthase-associated protein 2	PRPSAP2	FUNCTION: Seems to play a negative regulatory role in 5-phosphoribose 1-diphosphate synthesis.	40.925	369	sp|O60256|KPRB_HUMAN	5	sp|O60256|KPRB_HUMAN Phosphoribosyl pyrophosphate synthase-associated protein 2 OS=Homo sapiens OX=9606 GN=PRPSAP2 PE=1 SV=1	sp|O60256|KPRB_HUMAN	5	5	T	___________MFCVTPPELETKMNITKGGL	139.7	132.9	MFCVT(1)PPELETK	MFCVT(69)PPELET(-69)K	5	2	-3.3635	1117900	1448800	Quantified
O60264	SWI/SNF-related matrix-associated actin-dependent regulator of chromatin subfamily A member 5	SMARCA5	FUNCTION: Helicase that possesses intrinsic ATP-dependent nucleosome-remodeling activity. Complexes containing SMARCA5 are capable of forming ordered nucleosome arrays on chromatin; this may require intact histone H4 tails. Also required for replication of pericentric heterochromatin in S-phase specifically in conjunction with BAZ1A. Probably plays a role in repression of polI dependent transcrip…	121.9	1052	sp|O60264|SMCA5_HUMAN	66	sp|O60264|SMCA5_HUMAN SWI/SNF-related matrix-associated actin-dependent regulator of chromatin subfamily A member 5 OS=Homo sapiens OX=9606 GN=SMARCA5 PE=1 SV=1	sp|O60264|SMCA5_HUMAN	66	66	S	AGPADAEMEEIFDDASPGKQKEIQEPDPTYE	64.847	64.847	GGPEGVAAQAVASAASAGPADAEMEEIFDDAS(1)PGK	GGPEGVAAQAVAS(-52)AAS(-40)AGPADAEMEEIFDDAS(40)PGK	32	3	1.6637	45345	259700	Quantified
O60264	SWI/SNF-related matrix-associated actin-dependent regulator of chromatin subfamily A member 5	SMARCA5	FUNCTION: Helicase that possesses intrinsic ATP-dependent nucleosome-remodeling activity. Complexes containing SMARCA5 are capable of forming ordered nucleosome arrays on chromatin; this may require intact histone H4 tails. Also required for replication of pericentric heterochromatin in S-phase specifically in conjunction with BAZ1A. Probably plays a role in repression of polI dependent transcrip…	121.9	1052	sp|O60264|SMCA5_HUMAN	116	sp|O60264|SMCA5_HUMAN SWI/SNF-related matrix-associated actin-dependent regulator of chromatin subfamily A member 5 OS=Homo sapiens OX=9606 GN=SMARCA5 PE=1 SV=1	sp|O60264|SMCA5_HUMAN	116	116	S	LFAHFIQPAAQKTPTSPLKMKPGRPRIKKDE	67.507	67.507	TPT(0.003)S(0.997)PLK	T(-40)PT(-25)S(25)PLK	4	2	1.0857	1236100	1049100	Quantified
O60269	G protein-regulated inducer of neurite outgrowth 2	GPRIN2	FUNCTION: May be involved in neurite outgrowth. {ECO:0000269|PubMed:10480904}.	47.45	458	sp|O60269|GRIN2_HUMAN	266	sp|O60269|GRIN2_HUMAN G protein-regulated inducer of neurite outgrowth 2 OS=Homo sapiens OX=9606 GN=GPRIN2 PE=1 SV=2	sp|O60269|GRIN2_HUMAN	266	266	S	PATGILAFPKLVASVSESGLQAQHGVKIHCR	155.96	155.96	LVASVS(1)ESGLQAQHGVK	LVAS(-43)VS(43)ES(-43)GLQAQHGVK	6	2	0.16184	459630	527040	Quantified
O60269	G protein-regulated inducer of neurite outgrowth 2	GPRIN2	FUNCTION: May be involved in neurite outgrowth. {ECO:0000269|PubMed:10480904}.	47.45	458	sp|O60269|GRIN2_HUMAN	142	sp|O60269|GRIN2_HUMAN G protein-regulated inducer of neurite outgrowth 2 OS=Homo sapiens OX=9606 GN=GPRIN2 PE=1 SV=2	sp|O60269|GRIN2_HUMAN	142	142	S	STQMRGHSGARKASLSCSALGSSPVHRAQLQ	272.81	204.33	AS(0.003)LS(0.997)CSALGSSPVHR	AS(-26)LS(26)CS(-40)ALGS(-140)S(-150)PVHR	4	2	-0.72096	434800	533810	Quantified
O60269	G protein-regulated inducer of neurite outgrowth 2	GPRIN2	FUNCTION: May be involved in neurite outgrowth. {ECO:0000269|PubMed:10480904}.	47.45	458	sp|O60269|GRIN2_HUMAN	24	sp|O60269|GRIN2_HUMAN G protein-regulated inducer of neurite outgrowth 2 OS=Homo sapiens OX=9606 GN=GPRIN2 PE=1 SV=2	sp|O60269|GRIN2_HUMAN	24	24	S	GPWAPLSPRLQPLSQSSSSLLGEGREQRPEL	64.983	64.983	LQPLS(0.002)QS(0.705)S(0.182)S(0.078)S(0.034)LLGEGR	LQPLS(-26)QS(5.9)S(-5.9)S(-9.6)S(-13)LLGEGR	7	2	-0.12656	268940	349670	Quantified
O60271	C-Jun-amino-terminal kinase-interacting protein 4	SPAG9	FUNCTION: The JNK-interacting protein (JIP) group of scaffold proteins selectively mediates JNK signaling by aggregating specific components of the MAPK cascade to form a functional JNK signaling module (PubMed:14743216). Isoform 5 may play a role in spermatozoa-egg-interaction (PubMed:15693750). Regulates lysosomal positioning by acting as an adapter protein which links PIP4P1-positive lysosomes…	146.2	1321	sp|O60271|JIP4_HUMAN	586	sp|O60271|JIP4_HUMAN C-Jun-amino-terminal kinase-interacting protein 4 OS=Homo sapiens OX=9606 GN=SPAG9 PE=1 SV=4	sp|O60271|JIP4_HUMAN	586	586	T	EPPVNLKYNAPTSHVTPSVKKRSSTLSQLPG	138.87	138.87	YNAPTSHVT(0.953)PS(0.047)VK	Y(-120)NAPT(-54)S(-38)HVT(13)PS(-13)VK	9	2	0.16802	143670	209170	Quantified
O60271	C-Jun-amino-terminal kinase-interacting protein 4	SPAG9	FUNCTION: The JNK-interacting protein (JIP) group of scaffold proteins selectively mediates JNK signaling by aggregating specific components of the MAPK cascade to form a functional JNK signaling module (PubMed:14743216). Isoform 5 may play a role in spermatozoa-egg-interaction (PubMed:15693750). Regulates lysosomal positioning by acting as an adapter protein which links PIP4P1-positive lysosomes…	146.2	1321	sp|O60271|JIP4_HUMAN	332	sp|O60271|JIP4_HUMAN C-Jun-amino-terminal kinase-interacting protein 4 OS=Homo sapiens OX=9606 GN=SPAG9 PE=1 SV=4	sp|O60271|JIP4_HUMAN	332	332	S	IEVQVAQETRNVSTGSAENEEKSEVQAIIES	44.853	44.853	NVS(0.809)T(0.206)GS(0.985)AENEEK	NVS(6.2)T(-6.2)GS(17)AENEEK	6	2	1.5637	123590	75008	Quantified
O60271	C-Jun-amino-terminal kinase-interacting protein 4	SPAG9	FUNCTION: The JNK-interacting protein (JIP) group of scaffold proteins selectively mediates JNK signaling by aggregating specific components of the MAPK cascade to form a functional JNK signaling module (PubMed:14743216). Isoform 5 may play a role in spermatozoa-egg-interaction (PubMed:15693750). Regulates lysosomal positioning by acting as an adapter protein which links PIP4P1-positive lysosomes…	146.2	1321	sp|O60271|JIP4_HUMAN	733	sp|O60271|JIP4_HUMAN C-Jun-amino-terminal kinase-interacting protein 4 OS=Homo sapiens OX=9606 GN=SPAG9 PE=1 SV=4	sp|O60271|JIP4_HUMAN	733	733	S	GLDTEGSKQRSASQSSLDKLDQELKEQQKEL	237.83	237.83	S(0.043)AS(0.957)QSS(1)LDKLDQELK	S(-13)AS(13)QS(-38)S(38)LDKLDQELK	6	2	2.9308	6342800	8985200	Quantified
O60271	C-Jun-amino-terminal kinase-interacting protein 4	SPAG9	FUNCTION: The JNK-interacting protein (JIP) group of scaffold proteins selectively mediates JNK signaling by aggregating specific components of the MAPK cascade to form a functional JNK signaling module (PubMed:14743216). Isoform 5 may play a role in spermatozoa-egg-interaction (PubMed:15693750). Regulates lysosomal positioning by acting as an adapter protein which links PIP4P1-positive lysosomes…	146.2	1321	sp|O60271|JIP4_HUMAN	730	sp|O60271|JIP4_HUMAN C-Jun-amino-terminal kinase-interacting protein 4 OS=Homo sapiens OX=9606 GN=SPAG9 PE=1 SV=4	sp|O60271|JIP4_HUMAN	730	730	S	DVAGLDTEGSKQRSASQSSLDKLDQELKEQQ	237.83	147.01	S(0.002)AS(0.995)QS(0.016)S(0.986)LDKLDQELK	S(-26)AS(25)QS(-19)S(19)LDKLDQELK	3	2	2.7694	4140300	7695200	Quantified
O60271	C-Jun-amino-terminal kinase-interacting protein 4	SPAG9	FUNCTION: The JNK-interacting protein (JIP) group of scaffold proteins selectively mediates JNK signaling by aggregating specific components of the MAPK cascade to form a functional JNK signaling module (PubMed:14743216). Isoform 5 may play a role in spermatozoa-egg-interaction (PubMed:15693750). Regulates lysosomal positioning by acting as an adapter protein which links PIP4P1-positive lysosomes…	146.2	1321	sp|O60271|JIP4_HUMAN	226	sp|O60271|JIP4_HUMAN C-Jun-amino-terminal kinase-interacting protein 4 OS=Homo sapiens OX=9606 GN=SPAG9 PE=1 SV=4	sp|O60271|JIP4_HUMAN	226	226	T	AGDGLLTPDAQKGGETPGSEQWKFQELSQPR	130.99	130.99	GGET(1)PGSEQWK	GGET(47)PGS(-47)EQWK	4	2	3.2516	2128200	2469900	Quantified
O60271	C-Jun-amino-terminal kinase-interacting protein 4	SPAG9	FUNCTION: The JNK-interacting protein (JIP) group of scaffold proteins selectively mediates JNK signaling by aggregating specific components of the MAPK cascade to form a functional JNK signaling module (PubMed:14743216). Isoform 5 may play a role in spermatozoa-egg-interaction (PubMed:15693750). Regulates lysosomal positioning by acting as an adapter protein which links PIP4P1-positive lysosomes…	146.2	1321	sp|O60271|JIP4_HUMAN	217	sp|O60271|JIP4_HUMAN C-Jun-amino-terminal kinase-interacting protein 4 OS=Homo sapiens OX=9606 GN=SPAG9 PE=1 SV=4	sp|O60271|JIP4_HUMAN	217	217	T	ISLGIFPLPAGDGLLTPDAQKGGETPGSEQW	110.09	110.09	ERPISLGIFPLPAGDGLLT(1)PDAQK	ERPIS(-100)LGIFPLPAGDGLLT(100)PDAQK	19	3	-0.95186	137390	811500	Quantified
O60271	C-Jun-amino-terminal kinase-interacting protein 4	SPAG9	FUNCTION: The JNK-interacting protein (JIP) group of scaffold proteins selectively mediates JNK signaling by aggregating specific components of the MAPK cascade to form a functional JNK signaling module (PubMed:14743216). Isoform 5 may play a role in spermatozoa-egg-interaction (PubMed:15693750). Regulates lysosomal positioning by acting as an adapter protein which links PIP4P1-positive lysosomes…	146.2	1321	sp|O60271|JIP4_HUMAN	705	sp|O60271|JIP4_HUMAN C-Jun-amino-terminal kinase-interacting protein 4 OS=Homo sapiens OX=9606 GN=SPAG9 PE=1 SV=4	sp|O60271|JIP4_HUMAN	705	705	S	AVGVNLSGGKTRDGGSVVGASVFYKDVAGLD	63.79	63.79	DGGS(1)VVGASVFYK	DGGS(52)VVGAS(-52)VFY(-62)K	4	2	-0.89515	110150	84478	Quantified
O60271	C-Jun-amino-terminal kinase-interacting protein 4	SPAG9	FUNCTION: The JNK-interacting protein (JIP) group of scaffold proteins selectively mediates JNK signaling by aggregating specific components of the MAPK cascade to form a functional JNK signaling module (PubMed:14743216). Isoform 5 may play a role in spermatozoa-egg-interaction (PubMed:15693750). Regulates lysosomal positioning by acting as an adapter protein which links PIP4P1-positive lysosomes…	146.2	1321	sp|O60271|JIP4_HUMAN	815	sp|O60271|JIP4_HUMAN C-Jun-amino-terminal kinase-interacting protein 4 OS=Homo sapiens OX=9606 GN=SPAG9 PE=1 SV=4	sp|O60271|JIP4_HUMAN	815	815	S	GARETDYPAGEDLSESGQVDKASLCGSMTSN	252.82	252.82	ETDYPAGEDLSES(1)GQVDK	ET(-210)DY(-220)PAGEDLS(-48)ES(48)GQVDK	13	2	0.11381	1166500	1800600	Quantified
O60292	Signal-induced proliferation-associated 1-like protein 3	SIPA1L3	FUNCTION: Plays a critical role in epithelial cell morphogenesis, polarity, adhesion and cytoskeletal organization in the lens (PubMed:26231217). {ECO:0000269|PubMed:26231217}.	194.61	1781	sp|O60292|SI1L3_HUMAN	1135	sp|O60292|SI1L3_HUMAN Signal-induced proliferation-associated 1-like protein 3 OS=Homo sapiens OX=9606 GN=SIPA1L3 PE=1 SV=3	sp|O60292|SI1L3_HUMAN	1135	1135	S	VPFRESQPLHSKRPVSFPETPYTVSPAGADR	132.08	132.08	RPVS(0.999)FPET(0.001)PYTVSPAGADR	RPVS(32)FPET(-32)PY(-79)T(-78)VS(-110)PAGADR	4	3	-0.26473	551740	1018000	Quantified
O60292	Signal-induced proliferation-associated 1-like protein 3	SIPA1L3	FUNCTION: Plays a critical role in epithelial cell morphogenesis, polarity, adhesion and cytoskeletal organization in the lens (PubMed:26231217). {ECO:0000269|PubMed:26231217}.	194.61	1781	sp|O60292|SI1L3_HUMAN	1544	sp|O60292|SI1L3_HUMAN Signal-induced proliferation-associated 1-like protein 3 OS=Homo sapiens OX=9606 GN=SIPA1L3 PE=1 SV=3	sp|O60292|SI1L3_HUMAN	1544	1544	S	RDTGQSPQKGLQRTLSDESLCSGRREPSFAS	183.08	183.08	TLS(1)DESLCSGR	T(-37)LS(37)DES(-90)LCS(-130)GR	3	2	2.6894	3027600	2954900	Quantified
O60292	Signal-induced proliferation-associated 1-like protein 3	SIPA1L3	FUNCTION: Plays a critical role in epithelial cell morphogenesis, polarity, adhesion and cytoskeletal organization in the lens (PubMed:26231217). {ECO:0000269|PubMed:26231217}.	194.61	1781	sp|O60292|SI1L3_HUMAN	100	sp|O60292|SI1L3_HUMAN Signal-induced proliferation-associated 1-like protein 3 OS=Homo sapiens OX=9606 GN=SIPA1L3 PE=1 SV=3	sp|O60292|SI1L3_HUMAN	100	100	S	DWPPKREALREHSNPSPSQDTDGTKATKMAH	119.52	119.52	EHSNPS(0.999)PS(0.001)QDTDGTK	EHS(-44)NPS(30)PS(-30)QDT(-58)DGT(-71)K	6	2	-8.567	465420	603880	Quantified
O60292	Signal-induced proliferation-associated 1-like protein 3	SIPA1L3	FUNCTION: Plays a critical role in epithelial cell morphogenesis, polarity, adhesion and cytoskeletal organization in the lens (PubMed:26231217). {ECO:0000269|PubMed:26231217}.	194.61	1781	sp|O60292|SI1L3_HUMAN	401	sp|O60292|SI1L3_HUMAN Signal-induced proliferation-associated 1-like protein 3 OS=Homo sapiens OX=9606 GN=SIPA1L3 PE=1 SV=3	sp|O60292|SI1L3_HUMAN	401	401	S	ASRAHSLGGLDPAFTSTEDLNCKENLEQDLG	139.27	139.27	AHSLGGLDPAFT(0.006)S(0.977)T(0.017)EDLNCK	AHS(-110)LGGLDPAFT(-22)S(18)T(-18)EDLNCK	13	3	0.17801	403490	444140	Quantified
O60292	Signal-induced proliferation-associated 1-like protein 3	SIPA1L3	FUNCTION: Plays a critical role in epithelial cell morphogenesis, polarity, adhesion and cytoskeletal organization in the lens (PubMed:26231217). {ECO:0000269|PubMed:26231217}.	194.61	1781	sp|O60292|SI1L3_HUMAN	146	sp|O60292|SI1L3_HUMAN Signal-induced proliferation-associated 1-like protein 3 OS=Homo sapiens OX=9606 GN=SIPA1L3 PE=1 SV=3	sp|O60292|SI1L3_HUMAN	146	146	S	ASSGSKAFHRLSRRRSKDVEFQDGWPRSPGR	74.62	74.62	S(1)KDVEFQDGWPR	S(75)KDVEFQDGWPR	1	2	2.0838	28667	80680	Quantified
O60292	Signal-induced proliferation-associated 1-like protein 3	SIPA1L3	FUNCTION: Plays a critical role in epithelial cell morphogenesis, polarity, adhesion and cytoskeletal organization in the lens (PubMed:26231217). {ECO:0000269|PubMed:26231217}.	194.61	1781	sp|O60292|SI1L3_HUMAN	1703	sp|O60292|SI1L3_HUMAN Signal-induced proliferation-associated 1-like protein 3 OS=Homo sapiens OX=9606 GN=SIPA1L3 PE=1 SV=3	sp|O60292|SI1L3_HUMAN	1703	1703	T	HSHLSLERGPPTPRTTPTMSEEPPLDLTGKV	173.15	173.15	T(0.041)T(0.89)PT(0.068)MSEEPPLDLTGK	T(-13)T(11)PT(-11)MS(-76)EEPPLDLT(-160)GK	2	2	0.41857	2543300	3235100	Quantified
O60293	Zinc finger C3H1 domain-containing protein	ZFC3H1	FUNCTION: Subunit of the trimeric poly(A) tail exosome targeting (PAXT) complex, a complex that directs a subset of long and polyadenylated poly(A) RNAs for exosomal degradation. The RNA exosome is fundamental for the degradation of RNA in eukaryotic nuclei. Substrate targeting is facilitated by its cofactor MTREX, which links to RNA-binding protein adapters. {ECO:0000269|PubMed:27871484}.	226.35	1989	sp|O60293|ZC3H1_HUMAN	655	sp|O60293|ZC3H1_HUMAN Zinc finger C3H1 domain-containing protein OS=Homo sapiens OX=9606 GN=ZFC3H1 PE=1 SV=3	sp|O60293|ZC3H1_HUMAN	655	655	S	RAFKPEETSSNSDPPSPPVLNNSHPVPRSNL	84.551	84.551	AFKPEETSSNSDPPS(0.98)PPVLNNS(0.02)HPVPR	AFKPEET(-69)S(-67)S(-64)NS(-49)DPPS(17)PPVLNNS(-17)HPVPR	15	4	0.6842	165890	435420	Quantified
O60293	Zinc finger C3H1 domain-containing protein	ZFC3H1	FUNCTION: Subunit of the trimeric poly(A) tail exosome targeting (PAXT) complex, a complex that directs a subset of long and polyadenylated poly(A) RNAs for exosomal degradation. The RNA exosome is fundamental for the degradation of RNA in eukaryotic nuclei. Substrate targeting is facilitated by its cofactor MTREX, which links to RNA-binding protein adapters. {ECO:0000269|PubMed:27871484}.	226.35	1989	sp|O60293|ZC3H1_HUMAN	1303	sp|O60293|ZC3H1_HUMAN Zinc finger C3H1 domain-containing protein OS=Homo sapiens OX=9606 GN=ZFC3H1 PE=1 SV=3	sp|O60293|ZC3H1_HUMAN	1303	1303	S	WKPKFWRKPISDNSFSSDEEQSTGPIKYAFQ	58.691	43.177	KPIS(0.011)DNS(0.18)FS(0.825)S(0.942)DEEQS(0.026)T(0.015)GPIK	KPIS(-20)DNS(-7.1)FS(7.1)S(16)DEEQS(-17)T(-20)GPIK	9	2	1.664	58412	849870	Quantified
O60293	Zinc finger C3H1 domain-containing protein	ZFC3H1	FUNCTION: Subunit of the trimeric poly(A) tail exosome targeting (PAXT) complex, a complex that directs a subset of long and polyadenylated poly(A) RNAs for exosomal degradation. The RNA exosome is fundamental for the degradation of RNA in eukaryotic nuclei. Substrate targeting is facilitated by its cofactor MTREX, which links to RNA-binding protein adapters. {ECO:0000269|PubMed:27871484}.	226.35	1989	sp|O60293|ZC3H1_HUMAN	1046	sp|O60293|ZC3H1_HUMAN Zinc finger C3H1 domain-containing protein OS=Homo sapiens OX=9606 GN=ZFC3H1 PE=1 SV=3	sp|O60293|ZC3H1_HUMAN	1046	1046	S	VDDEILSGSSRERRRSFLESNYFTKPNLKHT	97.268	97.268	S(1)FLESNYFTKPNLK	S(56)FLES(-56)NY(-86)FT(-90)KPNLK	1	2	1.2225	200020	351650	Quantified
O60303	Katanin-interacting protein	KATNIP	FUNCTION: May influence the stability of microtubules (MT), possibly through interaction with the MT-severing katanin complex. {ECO:0000269|PubMed:26714646}.	180.92	1618	sp|O60303|KATIP_HUMAN	453	sp|O60303|KATIP_HUMAN Katanin-interacting protein OS=Homo sapiens OX=9606 GN=KATNIP PE=1 SV=4	sp|O60303|KATIP_HUMAN	453	453	S	LQAVESDSAHLGRVVSPTKEQVSDTEDKQRM	63.421	63.421	VVS(0.916)PT(0.084)KEQVSDTEDK	VVS(10)PT(-10)KEQVS(-37)DT(-50)EDK	3	2	-2.7561	296540	340290	Quantified
O60312	Probable phospholipid-transporting ATPase VA	ATP10A	FUNCTION: Catalytic component of a P4-ATPase flippase complex which catalyzes the hydrolysis of ATP coupled to the transport of aminophospholipids from the outer to the inner leaflet of various membranes and ensures the maintenance of asymmetric distribution of phospholipids. Phospholipid translocation seems also to be implicated in vesicle formation and in uptake of lipid signaling molecules (Pr…	167.69	1499	sp|O60312|AT10A_HUMAN	466	sp|O60312|AT10A_HUMAN Probable phospholipid-transporting ATPase VA OS=Homo sapiens OX=9606 GN=ATP10A PE=2 SV=2	sp|O60312|AT10A_HUMAN	466	466	S	HDANAQRLARYQEADSEEEEVVPRGGSVSQR	69.641	69.641	YQEADS(1)EEEEVVPR	Y(-48)QEADS(48)EEEEVVPR	6	2	3.1872	89270	105670	Quantified
O60318	Germinal-center associated nuclear protein	MCM3AP	FUNCTION: [Isoform GANP]: As a component of the TREX-2 complex, involved in the export of mRNAs to the cytoplasm through the nuclear pores (PubMed:20005110, PubMed:20384790, PubMed:23591820, PubMed:22307388). Through the acetylation of histones, affects the assembly of nucleosomes at immunoglobulin variable region genes and promotes the recruitment and positioning of transcription complex to favo…	218.4	1980	sp|O60318|GANP_HUMAN	527	sp|O60318|GANP_HUMAN Germinal-center associated nuclear protein OS=Homo sapiens OX=9606 GN=MCM3AP PE=1 SV=2	sp|O60318|GANP_HUMAN	527	527	S	KPFSLKEKKPGDGEVSPSTEDAPFQHSPLGK	75.669	75.669	KPGDGEVS(0.916)PS(0.079)T(0.005)EDAPFQHSPLGK	KPGDGEVS(11)PS(-11)T(-23)EDAPFQHS(-67)PLGK	8	3	0.49315	913040	1065300	Quantified
O60333	Kinesin-like protein KIF1B	KIF1B	FUNCTION: Motor for anterograde transport of mitochondria. Has a microtubule plus end-directed motility. Isoform 2 is required for induction of neuronal apoptosis. {ECO:0000269|PubMed:18334619}.; FUNCTION: Isoform 1 mediates the transport of synaptic vesicles in neuronal cells. {ECO:0000250|UniProtKB:O88658}.	204.47	1816	sp|O60333|KIF1B_HUMAN	1487	sp|O60333|KIF1B_HUMAN Kinesin-like protein KIF1B OS=Homo sapiens OX=9606 GN=KIF1B PE=1 SV=5	sp|O60333|KIF1B_HUMAN	1487	1487	S	VRGEENLAGWRPRGDSLILEHQWELEKLELL	113.66	113.66	GDS(1)LILEHQWELEK	GDS(110)LILEHQWELEK	3	2	-0.50548	86292	165900	Quantified
O60333	Kinesin-like protein KIF1B	KIF1B	FUNCTION: Motor for anterograde transport of mitochondria. Has a microtubule plus end-directed motility. Isoform 2 is required for induction of neuronal apoptosis. {ECO:0000269|PubMed:18334619}.; FUNCTION: Isoform 1 mediates the transport of synaptic vesicles in neuronal cells. {ECO:0000250|UniProtKB:O88658}.	204.47	1816	sp|O60333|KIF1B_HUMAN	1057	sp|O60333|KIF1B_HUMAN Kinesin-like protein KIF1B OS=Homo sapiens OX=9606 GN=KIF1B PE=1 SV=5	sp|O60333|KIF1B_HUMAN	1057	1057	S	NQSDFSSVAMTRSGLSLEELRIVEGQGQSSE	83.775	54.27	S(0.072)GLS(0.928)LEELR	S(-11)GLS(11)LEELR	4	2	-1.3309	391820	402130	Quantified
O60333	Kinesin-like protein KIF1B	KIF1B	FUNCTION: Motor for anterograde transport of mitochondria. Has a microtubule plus end-directed motility. Isoform 2 is required for induction of neuronal apoptosis. {ECO:0000269|PubMed:18334619}.; FUNCTION: Isoform 1 mediates the transport of synaptic vesicles in neuronal cells. {ECO:0000250|UniProtKB:O88658}.	204.47	1816	sp|O60333|KIF1B_HUMAN	1658	sp|O60333|KIF1B_HUMAN Kinesin-like protein KIF1B OS=Homo sapiens OX=9606 GN=KIF1B PE=1 SV=5	sp|O60333|KIF1B_HUMAN	1658	1658	S	SNSLDQKTPEANSRASSPCPEFEQFQIVPAV	96.492	96.492	AS(0.5)S(0.5)PCPEFEQFQIVPAVETPYLAR	AS(0)S(0)PCPEFEQFQIVPAVET(-96)PY(-96)LAR	2	3	0.70258	119810	810280	Quantified
O60333	Kinesin-like protein KIF1B	KIF1B	FUNCTION: Motor for anterograde transport of mitochondria. Has a microtubule plus end-directed motility. Isoform 2 is required for induction of neuronal apoptosis. {ECO:0000269|PubMed:18334619}.; FUNCTION: Isoform 1 mediates the transport of synaptic vesicles in neuronal cells. {ECO:0000250|UniProtKB:O88658}.	204.47	1816	sp|O60333|KIF1B_HUMAN	1659	sp|O60333|KIF1B_HUMAN Kinesin-like protein KIF1B OS=Homo sapiens OX=9606 GN=KIF1B PE=1 SV=5	sp|O60333|KIF1B_HUMAN	1659	1659	S	NSLDQKTPEANSRASSPCPEFEQFQIVPAVE	96.492	96.492	AS(0.5)S(0.5)PCPEFEQFQIVPAVETPYLAR	AS(0)S(0)PCPEFEQFQIVPAVET(-96)PY(-96)LAR	3	3	0.70258	119810	810280	Quantified
O60333	Kinesin-like protein KIF1B	KIF1B	FUNCTION: Motor for anterograde transport of mitochondria. Has a microtubule plus end-directed motility. Isoform 2 is required for induction of neuronal apoptosis. {ECO:0000269|PubMed:18334619}.; FUNCTION: Isoform 1 mediates the transport of synaptic vesicles in neuronal cells. {ECO:0000250|UniProtKB:O88658}.	204.47	1816	sp|O60333|KIF1B_HUMAN	1454	sp|O60333|KIF1B_HUMAN Kinesin-like protein KIF1B OS=Homo sapiens OX=9606 GN=KIF1B PE=1 SV=5	sp|O60333|KIF1B_HUMAN	1454	1454	S	TGIYELSLCKMSDTGSPGMQRRRRKILDTSV	217.24	217.24	MSDTGS(1)PGMQR	MS(-120)DT(-40)GS(40)PGMQR	6	2	-0.82713	1575700	896620	Quantified
O60333	Kinesin-like protein KIF1B	KIF1B	FUNCTION: Motor for anterograde transport of mitochondria. Has a microtubule plus end-directed motility. Isoform 2 is required for induction of neuronal apoptosis. {ECO:0000269|PubMed:18334619}.; FUNCTION: Isoform 1 mediates the transport of synaptic vesicles in neuronal cells. {ECO:0000250|UniProtKB:O88658}.	204.47	1816	sp|O60333|KIF1B_HUMAN	1075	sp|O60333|KIF1B_HUMAN Kinesin-like protein KIF1B OS=Homo sapiens OX=9606 GN=KIF1B PE=1 SV=5	sp|O60333|KIF1B_HUMAN	1075	1075	T	ELRIVEGQGQSSEVITPPEEISRINDLDLKS	77.347	54.877	IVEGQGQSS(0.001)EVIT(0.996)PPEEIS(0.002)R	IVEGQGQS(-35)S(-30)EVIT(26)PPEEIS(-26)R	13	2	-0.24096	555100	692740	Quantified
O60343	TBC1 domain family member 4	TBC1D4	FUNCTION: May act as a GTPase-activating protein for RAB2A, RAB8A, RAB10 and RAB14. Isoform 2 promotes insulin-induced glucose transporter SLC2A4/GLUT4 translocation at the plasma membrane, thus increasing glucose uptake. {ECO:0000269|PubMed:15971998, ECO:0000269|PubMed:18771725, ECO:0000269|PubMed:22908308}.	146.56	1298	sp|O60343|TBCD4_HUMAN	666	sp|O60343|TBCD4_HUMAN TBC1 domain family member 4 OS=Homo sapiens OX=9606 GN=TBC1D4 PE=1 SV=2	sp|O60343|TBCD4_HUMAN	666	666	S	KRKLNLQDGRAQGVRSPLLRQSSSEQCSNLS	62.705	62.705	AQGVRS(1)PLLR	AQGVRS(63)PLLR	6	2	2.2219	1339600	1736000	Quantified
O60343	TBC1 domain family member 4	TBC1D4	FUNCTION: May act as a GTPase-activating protein for RAB2A, RAB8A, RAB10 and RAB14. Isoform 2 promotes insulin-induced glucose transporter SLC2A4/GLUT4 translocation at the plasma membrane, thus increasing glucose uptake. {ECO:0000269|PubMed:15971998, ECO:0000269|PubMed:18771725, ECO:0000269|PubMed:22908308}.	146.56	1298	sp|O60343|TBCD4_HUMAN	341	sp|O60343|TBCD4_HUMAN TBC1 domain family member 4 OS=Homo sapiens OX=9606 GN=TBC1D4 PE=1 SV=2	sp|O60343|TBCD4_HUMAN	341	341	S	VHEGSQKSQPRRRHASAPSHVQPSDSEKNRT	209.08	209.08	HAS(1)APSHVQPSDSEK	HAS(45)APS(-45)HVQPS(-74)DS(-110)EK	3	3	-0.21548	979820	1666500	Quantified
O60343	TBC1 domain family member 4	TBC1D4	FUNCTION: May act as a GTPase-activating protein for RAB2A, RAB8A, RAB10 and RAB14. Isoform 2 promotes insulin-induced glucose transporter SLC2A4/GLUT4 translocation at the plasma membrane, thus increasing glucose uptake. {ECO:0000269|PubMed:15971998, ECO:0000269|PubMed:18771725, ECO:0000269|PubMed:22908308}.	146.56	1298	sp|O60343|TBCD4_HUMAN	591	sp|O60343|TBCD4_HUMAN TBC1 domain family member 4 OS=Homo sapiens OX=9606 GN=TBC1D4 PE=1 SV=2	sp|O60343|TBCD4_HUMAN	591	591	S	SRGANRMRGRLGSVDSFERSNSLASEKDYSP	84.309	84.309	LGSVDS(1)FER	LGS(-54)VDS(54)FER	6	2	0.21145	180430	218060	Quantified
O60381	HMG box-containing protein 1	HBP1	FUNCTION: Transcriptional repressor that binds to the promoter region of target genes. Plays a role in the regulation of the cell cycle and of the Wnt pathway. Binds preferentially to the sequence 5'-TTCATTCATTCA-3'. Binding to the histone H1.0 promoter is enhanced by interaction with RB1. Disrupts the interaction between DNA and TCF4. {ECO:0000269|PubMed:10562551, ECO:0000269|PubMed:10958660, EC…	57.645	514	sp|O60381|HBP1_HUMAN	134	sp|O60381|HBP1_HUMAN HMG box-containing protein 1 OS=Homo sapiens OX=9606 GN=HBP1 PE=1 SV=2	sp|O60381|HBP1_HUMAN	134	134	S	TSPQSPLMQCSFYNRSSPVHIIATSKSLHSY	89.382	89.382	S(0.5)S(0.5)PVHIIATSK	S(0)S(0)PVHIIAT(-88)S(-89)K	1	2	-1.8028	714370	580660	Quantified
O60381	HMG box-containing protein 1	HBP1	FUNCTION: Transcriptional repressor that binds to the promoter region of target genes. Plays a role in the regulation of the cell cycle and of the Wnt pathway. Binds preferentially to the sequence 5'-TTCATTCATTCA-3'. Binding to the histone H1.0 promoter is enhanced by interaction with RB1. Disrupts the interaction between DNA and TCF4. {ECO:0000269|PubMed:10562551, ECO:0000269|PubMed:10958660, EC…	57.645	514	sp|O60381|HBP1_HUMAN	135	sp|O60381|HBP1_HUMAN HMG box-containing protein 1 OS=Homo sapiens OX=9606 GN=HBP1 PE=1 SV=2	sp|O60381|HBP1_HUMAN	135	135	S	SPQSPLMQCSFYNRSSPVHIIATSKSLHSYA	89.382	89.382	S(0.5)S(0.5)PVHIIATSK	S(0)S(0)PVHIIAT(-88)S(-89)K	2	2	-1.8028	714370	580660	Quantified
O60437	Periplakin	PPL	FUNCTION: Component of the cornified envelope of keratinocytes. May link the cornified envelope to desmosomes and intermediate filaments. May act as a localization signal in PKB/AKT-mediated signaling. {ECO:0000269|PubMed:9412476}.	204.74	1756	sp|O60437|PEPL_HUMAN	1657	sp|O60437|PEPL_HUMAN Periplakin OS=Homo sapiens OX=9606 GN=PPL PE=1 SV=4	sp|O60437|PEPL_HUMAN	1657	1657	S	SVAVKREQRENHLRRSIVVIHPDTGRELSPE	51.569	51.569	S(1)IVVIHPDTGR	S(47)IVVIHPDT(-47)GR	1	2	0.48097	184850	138950	Quantified
O60437	Periplakin	PPL	FUNCTION: Component of the cornified envelope of keratinocytes. May link the cornified envelope to desmosomes and intermediate filaments. May act as a localization signal in PKB/AKT-mediated signaling. {ECO:0000269|PubMed:9412476}.	204.74	1756	sp|O60437|PEPL_HUMAN	14	sp|O60437|PEPL_HUMAN Periplakin OS=Homo sapiens OX=9606 GN=PPL PE=1 SV=4	sp|O60437|PEPL_HUMAN	14	14	S	__MNSLFRKRNKGKYSPTVQTRSISNKELSE	119.43	119.43	GKYS(0.999)PT(0.001)VQTR	GKY(-64)S(31)PT(-31)VQT(-67)R	4	2	0.57325	378290	336700	Quantified
O60443	Gasdermin-E	GSDME	FUNCTION: Plays a role in the TP53-regulated cellular response to DNA damage probably by cooperating with TP53 (PubMed:16897187, PubMed:18223688). {ECO:0000269|PubMed:16897187, ECO:0000269|PubMed:18223688}.; FUNCTION: [Gasdermin-E, N-terminal]: Switches CASP3-mediated apoptosis induced by TNF or danger signals, such as chemotherapy drugs, to pyroptosis (PubMed:28459430, PubMed:27281216). Produced…	54.554	496	sp|O60443|GSDME_HUMAN	252	sp|O60443|GSDME_HUMAN Gasdermin-E OS=Homo sapiens OX=9606 GN=GSDME PE=1 SV=2	sp|O60443|GSDME_HUMAN	252	252	S	LRGKQGGFENKKRIDSVYLDPLVFREFAFID	65.173	65.173	IDS(1)VYLDPLVFR	IDS(35)VY(-35)LDPLVFR	3	2	-0.16493	75590	137510	Quantified
O60503	Adenylate cyclase type 9	ADCY9	FUNCTION: Adenylyl cyclase that catalyzes the formation of the signaling molecule cAMP in response to activation of G protein-coupled receptors (PubMed:9628827, PubMed:12972952, PubMed:15879435, PubMed:10987815). Contributes to signaling cascades activated by CRH (corticotropin-releasing factor), corticosteroids and beta-adrenergic receptors (PubMed:9628827). {ECO:0000269|PubMed:10987815, ECO:000…	150.7	1353	sp|O60503|ADCY9_HUMAN	1259	sp|O60503|ADCY9_HUMAN Adenylate cyclase type 9 OS=Homo sapiens OX=9606 GN=ADCY9 PE=1 SV=4	sp|O60503|ADCY9_HUMAN	1259	1259	S	KCTDHRVIPQHQLSISPDIRVQVDGSIGRSP	41.284	41.284	VIPQHQLS(0.061)IS(0.939)PDIR	VIPQHQLS(-12)IS(12)PDIR	10	2	3.3969	123700	166430	Quantified
O60504	Vinexin	SORBS3	FUNCTION: Vinexin alpha isoform promotes up-regulation of actin stress fiber formation. Vinexin beta isoform plays a role in cell spreading and enhances the activation of JNK/SAPK in response to EGF stimulation by using its third SH3 domain.	75.34	671	sp|O60504|VINEX_HUMAN	530	sp|O60504|VINEX_HUMAN Vinexin OS=Homo sapiens OX=9606 GN=SORBS3 PE=1 SV=2	sp|O60504|VINEX_HUMAN	530	530	S	EPRLRLCDDGPQLPTSPRLTAAARSARHPSS	208.01	204.33	LCDDGPQLPT(0.001)S(0.999)PR	LCDDGPQLPT(-28)S(28)PR	11	2	0.50558	9865900	12391000	Quantified
O60504	Vinexin	SORBS3	FUNCTION: Vinexin alpha isoform promotes up-regulation of actin stress fiber formation. Vinexin beta isoform plays a role in cell spreading and enhances the activation of JNK/SAPK in response to EGF stimulation by using its third SH3 domain.	75.34	671	sp|O60504|VINEX_HUMAN	395	sp|O60504|VINEX_HUMAN Vinexin OS=Homo sapiens OX=9606 GN=SORBS3 PE=1 SV=2	sp|O60504|VINEX_HUMAN	395	395	S	KKRKAARLKFDFQAQSPKELTLQKGDIVYIH	88.24	88.24	FDFQAQS(1)PK	FDFQAQS(88)PK	7	2	1.4714	65140	66652	Quantified
O60504	Vinexin	SORBS3	FUNCTION: Vinexin alpha isoform promotes up-regulation of actin stress fiber formation. Vinexin beta isoform plays a role in cell spreading and enhances the activation of JNK/SAPK in response to EGF stimulation by using its third SH3 domain.	75.34	671	sp|O60504|VINEX_HUMAN	545	sp|O60504|VINEX_HUMAN Vinexin OS=Homo sapiens OX=9606 GN=SORBS3 PE=1 SV=2	sp|O60504|VINEX_HUMAN	545	545	S	SPRLTAAARSARHPSSPSALRSPADPIDLGG	175.07	175.07	HPS(0.025)S(0.975)PSALR	HPS(-16)S(16)PS(-69)ALR	4	2	0.87602	5776200	4627800	Quantified
O60524	Nuclear export mediator factor NEMF	NEMF	FUNCTION: Component of the ribosome quality control complex (RQC), a ribosome-associated complex that mediates ubiquitination and extraction of incompletely synthesized nascent chains for proteasomal degradation. NEMF is responsible for selective recognition of stalled 60S subunits by recognizing an exposed, nascent chain-conjugated tRNA moiety. NEMF is important for the stable association of LTN…	122.95	1076	sp|O60524|NEMF_HUMAN	417	sp|O60524|NEMF_HUMAN Nuclear export mediator factor NEMF OS=Homo sapiens OX=9606 GN=NEMF PE=1 SV=4	sp|O60524|NEMF_HUMAN	417	417	S	QTNHVTMLLRNPYLLSEEEDDDVDGDVNVEK	65.574	65.574	NPY(0.002)LLS(0.998)EEEDDDVDGDVNVEK	NPY(-28)LLS(28)EEEDDDVDGDVNVEK	6	2	-0.71374	1168300	2149100	Quantified
O60658	High affinity cAMP-specific and IBMX-insensitive 3',5'-cyclic phosphodiesterase 8A	PDE8A	FUNCTION: Hydrolyzes the second messenger cAMP, which is a key regulator of many important physiological processes (PubMed:18983167). May be involved in maintaining basal levels of the cyclic nucleotide and/or in the cAMP regulation of germ cell development (PubMed:18983167). Binding to RAF1 reduces RAF1 'Ser-259' inhibitory-phosphorylation and stimulates RAF1-dependent EGF-activated ERK-signalin…	93.303	829	sp|O60658|PDE8A_HUMAN	457	sp|O60658|PDE8A_HUMAN High affinity cAMP-specific and IBMX-insensitive 3',5'-cyclic phosphodiesterase 8A OS=Homo sapiens OX=9606 GN=PDE8A PE=1 SV=2	sp|O60658|PDE8A_HUMAN	457	457	S	NDLVGGLMSDGLRRLSGNEYVLSTKNTQMVS	168.78	168.78	RLS(1)GNEYVLSTK	RLS(71)GNEY(-76)VLS(-71)T(-91)K	3	2	0.2686	1406800	1408500	Quantified
O60664	Perilipin-3	PLIN3	FUNCTION: Required for the transport of mannose 6-phosphate receptors (MPR) from endosomes to the trans-Golgi network. {ECO:0000269|PubMed:9590177}.	47.074	434	sp|O60664|PLIN3_HUMAN	130	sp|O60664|PLIN3_HUMAN Perilipin-3 OS=Homo sapiens OX=9606 GN=PLIN3 PE=1 SV=3	sp|O60664|PLIN3_HUMAN	130	130	S	EKVLADTKELVSSKVSGAQEMVSSAKDTVAT	39.82	34.33	VS(0.997)GAQEMVS(0.002)S(0.001)AK	VS(27)GAQEMVS(-27)S(-29)AK	2	2	2.6367	423390	357170	Quantified
O60684	Importin subunit alpha-7	KPNA6	FUNCTION: Functions in nuclear protein import as an adapter protein for nuclear receptor KPNB1. Binds specifically and directly to substrates containing either a simple or bipartite NLS motif. Docking of the importin/substrate complex to the nuclear pore complex (NPC) is mediated by KPNB1 through binding to nucleoporin FxFG repeats and the complex is subsequently translocated through the pore by …	60.029	536	sp|O60684|IMA7_HUMAN	6	sp|O60684|IMA7_HUMAN Importin subunit alpha-7 OS=Homo sapiens OX=9606 GN=KPNA6 PE=1 SV=1	sp|O60684|IMA7_HUMAN	6	6	S	__________METMASPGKDNYRMKSYKNNA	187.49	180.11	METMAS(1)PGKDNYR	MET(-53)MAS(53)PGKDNY(-130)R	6	2	-0.46785	983920	1358900	Quantified
O60701	UDP-glucose 6-dehydrogenase	UGDH	FUNCTION: Catalyzes the formation of UDP-alpha-D-glucuronate, a constituent of complex glycosaminoglycans (PubMed:21961565, PubMed:21502315, PubMed:23106432, PubMed:22123821, PubMed:25478983, PubMed:27966912, PubMed:30420606, PubMed:30457329). Required for the biosynthesis of chondroitin sulfate and heparan sulfate. Required for embryonic development via its role in the biosynthesis of glycosamin…	55.023	494	sp|O60701|UGDH_HUMAN	476	sp|O60701|UGDH_HUMAN UDP-glucose 6-dehydrogenase OS=Homo sapiens OX=9606 GN=UGDH PE=1 SV=1	sp|O60701|UGDH_HUMAN	476	476	S	TIGKKVSSKRIPYAPSGEIPKFSLQDPPNKK	69.201	69.201	RIPYAPS(1)GEIPK	RIPY(-57)APS(57)GEIPK	7	2	-0.22483	267450	257090	Quantified
O60701	UDP-glucose 6-dehydrogenase	UGDH	FUNCTION: Catalyzes the formation of UDP-alpha-D-glucuronate, a constituent of complex glycosaminoglycans (PubMed:21961565, PubMed:21502315, PubMed:23106432, PubMed:22123821, PubMed:25478983, PubMed:27966912, PubMed:30420606, PubMed:30457329). Required for the biosynthesis of chondroitin sulfate and heparan sulfate. Required for embryonic development via its role in the biosynthesis of glycosamin…	55.023	494	sp|O60701|UGDH_HUMAN	47	sp|O60701|UGDH_HUMAN UDP-glucose 6-dehydrogenase OS=Homo sapiens OX=9606 GN=UGDH PE=1 SV=1	sp|O60701|UGDH_HUMAN	47	47	S	VTVVDVNESRINAWNSPTLPIYEPGLKEVVE	92.178	58.061	INAWNS(0.97)PT(0.03)LPIYEPGLK	INAWNS(15)PT(-15)LPIY(-37)EPGLK	6	2	-0.3208	368400	878510	Quantified
O60701	UDP-glucose 6-dehydrogenase	UGDH	FUNCTION: Catalyzes the formation of UDP-alpha-D-glucuronate, a constituent of complex glycosaminoglycans (PubMed:21961565, PubMed:21502315, PubMed:23106432, PubMed:22123821, PubMed:25478983, PubMed:27966912, PubMed:30420606, PubMed:30457329). Required for the biosynthesis of chondroitin sulfate and heparan sulfate. Required for embryonic development via its role in the biosynthesis of glycosamin…	55.023	494	sp|O60701|UGDH_HUMAN	269	sp|O60701|UGDH_HUMAN UDP-glucose 6-dehydrogenase OS=Homo sapiens OX=9606 GN=UGDH PE=1 SV=1	sp|O60701|UGDH_HUMAN	269	269	S	AIGMDQRIGNKFLKASVGFGGSCFQKDVLNL	35.45	35.45	AS(1)VGFGGSCFQK	AS(34)VGFGGS(-34)CFQK	2	2	3.7221	33614	69307	Quantified
O60701	UDP-glucose 6-dehydrogenase	UGDH	FUNCTION: Catalyzes the formation of UDP-alpha-D-glucuronate, a constituent of complex glycosaminoglycans (PubMed:21961565, PubMed:21502315, PubMed:23106432, PubMed:22123821, PubMed:25478983, PubMed:27966912, PubMed:30420606, PubMed:30457329). Required for the biosynthesis of chondroitin sulfate and heparan sulfate. Required for embryonic development via its role in the biosynthesis of glycosamin…	55.023	494	sp|O60701|UGDH_HUMAN	185	sp|O60701|UGDH_HUMAN UDP-glucose 6-dehydrogenase OS=Homo sapiens OX=9606 GN=UGDH PE=1 SV=1	sp|O60701|UGDH_HUMAN	185	185	T	KDLKNPDRVLIGGDETPEGQRAVQALCAVYE	95.345	72.031	VLIGGDET(1)PEGQR	VLIGGDET(72)PEGQR	8	2	1.4259	92571	127750	Quantified
O60701	UDP-glucose 6-dehydrogenase	UGDH	FUNCTION: Catalyzes the formation of UDP-alpha-D-glucuronate, a constituent of complex glycosaminoglycans (PubMed:21961565, PubMed:21502315, PubMed:23106432, PubMed:22123821, PubMed:25478983, PubMed:27966912, PubMed:30420606, PubMed:30457329). Required for the biosynthesis of chondroitin sulfate and heparan sulfate. Required for embryonic development via its role in the biosynthesis of glycosamin…	55.023	494	sp|O60701|UGDH_HUMAN	275	sp|O60701|UGDH_HUMAN UDP-glucose 6-dehydrogenase OS=Homo sapiens OX=9606 GN=UGDH PE=1 SV=1	sp|O60701|UGDH_HUMAN	275	275	S	RIGNKFLKASVGFGGSCFQKDVLNLVYLCEA	47.915	47.915	ASVGFGGS(1)CFQK	AS(-46)VGFGGS(46)CFQK	8	2	-1.506	231710	238470	Quantified
O60716	Catenin delta-1	CTNND1	FUNCTION: Key regulator of cell-cell adhesion that associates with and regulates the cell adhesion properties of both C-, E- and N-cadherins, being critical for their surface stability (PubMed:14610055, PubMed:20371349). Beside cell-cell adhesion, regulates gene transcription through several transcription factors including ZBTB33/Kaiso2 and GLIS2, and the activity of Rho family GTPases and downst…	108.17	968	sp|O60716|CTND1_HUMAN	268	sp|O60716|CTND1_HUMAN Catenin delta-1 OS=Homo sapiens OX=9606 GN=CTNND1 PE=1 SV=1	sp|O60716|CTND1_HUMAN	268	268	S	RQDVYGPQPQVRVGGSSVDLHRFHPEPYGLE	177.47	177.47	VGGS(0.986)S(0.014)VDLHR	VGGS(18)S(-18)VDLHR	4	2	0.36617	9453000	9123100	Quantified
O60716	Catenin delta-1	CTNND1	FUNCTION: Key regulator of cell-cell adhesion that associates with and regulates the cell adhesion properties of both C-, E- and N-cadherins, being critical for their surface stability (PubMed:14610055, PubMed:20371349). Beside cell-cell adhesion, regulates gene transcription through several transcription factors including ZBTB33/Kaiso2 and GLIS2, and the activity of Rho family GTPases and downst…	108.17	968	sp|O60716|CTND1_HUMAN	920	sp|O60716|CTND1_HUMAN Catenin delta-1 OS=Homo sapiens OX=9606 GN=CTNND1 PE=1 SV=1	sp|O60716|CTND1_HUMAN	920	920	S	STPNERGDHNRTLDRSGDLGDMEPLKGTTPL	81.449	81.449	T(0.008)LDRS(0.992)GDLGDMEPLK	T(-21)LDRS(21)GDLGDMEPLK	5	3	-2.0672	396620	572750	Quantified
O60716	Catenin delta-1	CTNND1	FUNCTION: Key regulator of cell-cell adhesion that associates with and regulates the cell adhesion properties of both C-, E- and N-cadherins, being critical for their surface stability (PubMed:14610055, PubMed:20371349). Beside cell-cell adhesion, regulates gene transcription through several transcription factors including ZBTB33/Kaiso2 and GLIS2, and the activity of Rho family GTPases and downst…	108.17	968	sp|O60716|CTND1_HUMAN	899	sp|O60716|CTND1_HUMAN Catenin delta-1 OS=Homo sapiens OX=9606 GN=CTNND1 PE=1 SV=1	sp|O60716|CTND1_HUMAN	899	899	S	DREEIQMSNMGSNTKSLDNNYSTPNERGDHN	151.08	151.08	S(1)LDNNYSTPNER	S(110)LDNNY(-130)S(-110)T(-130)PNER	1	2	2.7156	161720	32929	Quantified
O60716	Catenin delta-1	CTNND1	FUNCTION: Key regulator of cell-cell adhesion that associates with and regulates the cell adhesion properties of both C-, E- and N-cadherins, being critical for their surface stability (PubMed:14610055, PubMed:20371349). Beside cell-cell adhesion, regulates gene transcription through several transcription factors including ZBTB33/Kaiso2 and GLIS2, and the activity of Rho family GTPases and downst…	108.17	968	sp|O60716|CTND1_HUMAN	349	sp|O60716|CTND1_HUMAN Catenin delta-1 OS=Homo sapiens OX=9606 GN=CTNND1 PE=1 SV=1	sp|O60716|CTND1_HUMAN	349	349	S	YYWAPLAQHERGSLASLDSLRKGGPPPPNWR	188.6	188.6	GSLAS(1)LDSLR	GS(-46)LAS(46)LDS(-92)LR	5	2	0.25064	6733600	5518500	Quantified
O60716	Catenin delta-1	CTNND1	FUNCTION: Key regulator of cell-cell adhesion that associates with and regulates the cell adhesion properties of both C-, E- and N-cadherins, being critical for their surface stability (PubMed:14610055, PubMed:20371349). Beside cell-cell adhesion, regulates gene transcription through several transcription factors including ZBTB33/Kaiso2 and GLIS2, and the activity of Rho family GTPases and downst…	108.17	968	sp|O60716|CTND1_HUMAN	288	sp|O60716|CTND1_HUMAN Catenin delta-1 OS=Homo sapiens OX=9606 GN=CTNND1 PE=1 SV=1	sp|O60716|CTND1_HUMAN	288	288	S	HRFHPEPYGLEDDQRSMGYDDLDYGMMSDYG	220.43	220.43	S(1)MGYDDLDYGMMSDYGTAR	S(110)MGY(-110)DDLDY(-180)GMMS(-210)DY(-220)GT(-220)AR	1	2	-0.43211	2956600	2180500	Quantified
O60716	Catenin delta-1	CTNND1	FUNCTION: Key regulator of cell-cell adhesion that associates with and regulates the cell adhesion properties of both C-, E- and N-cadherins, being critical for their surface stability (PubMed:14610055, PubMed:20371349). Beside cell-cell adhesion, regulates gene transcription through several transcription factors including ZBTB33/Kaiso2 and GLIS2, and the activity of Rho family GTPases and downst…	108.17	968	sp|O60716|CTND1_HUMAN	864	sp|O60716|CTND1_HUMAN Catenin delta-1 OS=Homo sapiens OX=9606 GN=CTNND1 PE=1 SV=1	sp|O60716|CTND1_HUMAN	864	864	S	FQVNLNNASRSQSSHSYDDSTLPLIDRNQKS	74.561	74.561	S(0.004)QS(0.008)S(0.019)HS(0.91)Y(0.059)DDSTLPLIDR	S(-24)QS(-20)S(-17)HS(12)Y(-12)DDS(-37)T(-44)LPLIDR	6	2	0.83168	924470	837720	Quantified
O60716	Catenin delta-1	CTNND1	FUNCTION: Key regulator of cell-cell adhesion that associates with and regulates the cell adhesion properties of both C-, E- and N-cadherins, being critical for their surface stability (PubMed:14610055, PubMed:20371349). Beside cell-cell adhesion, regulates gene transcription through several transcription factors including ZBTB33/Kaiso2 and GLIS2, and the activity of Rho family GTPases and downst…	108.17	968	sp|O60716|CTND1_HUMAN	346	sp|O60716|CTND1_HUMAN Catenin delta-1 OS=Homo sapiens OX=9606 GN=CTNND1 PE=1 SV=1	sp|O60716|CTND1_HUMAN	346	346	S	SDQYYWAPLAQHERGSLASLDSLRKGGPPPP	88.734	88.734	GS(1)LAS(0.999)LDS(0.001)LR	GS(77)LAS(30)LDS(-30)LR	2	2	-1.0917	2093400	710710	Quantified
O60716	Catenin delta-1	CTNND1	FUNCTION: Key regulator of cell-cell adhesion that associates with and regulates the cell adhesion properties of both C-, E- and N-cadherins, being critical for their surface stability (PubMed:14610055, PubMed:20371349). Beside cell-cell adhesion, regulates gene transcription through several transcription factors including ZBTB33/Kaiso2 and GLIS2, and the activity of Rho family GTPases and downst…	108.17	968	sp|O60716|CTND1_HUMAN	4	sp|O60716|CTND1_HUMAN Catenin delta-1 OS=Homo sapiens OX=9606 GN=CTNND1 PE=1 SV=1	sp|O60716|CTND1_HUMAN	4	4	S	____________MDDSEVESTASILASVKEQ	56.436	56.436	MDDS(1)EVESTASILASVK	MDDS(42)EVES(-42)T(-45)AS(-52)ILAS(-56)VK	4	2	-0.42622	73720	150350	Quantified
O60716	Catenin delta-1	CTNND1	FUNCTION: Key regulator of cell-cell adhesion that associates with and regulates the cell adhesion properties of both C-, E- and N-cadherins, being critical for their surface stability (PubMed:14610055, PubMed:20371349). Beside cell-cell adhesion, regulates gene transcription through several transcription factors including ZBTB33/Kaiso2 and GLIS2, and the activity of Rho family GTPases and downst…	108.17	968	sp|O60716|CTND1_HUMAN	352	sp|O60716|CTND1_HUMAN Catenin delta-1 OS=Homo sapiens OX=9606 GN=CTNND1 PE=1 SV=1	sp|O60716|CTND1_HUMAN	352	352	S	APLAQHERGSLASLDSLRKGGPPPPNWRQPE	95.345	95.345	GS(0.001)LAS(0.999)LDS(1)LRK	GS(-32)LAS(32)LDS(73)LRK	8	2	1.7485	1784000	1828300	Quantified
O60716	Catenin delta-1	CTNND1	FUNCTION: Key regulator of cell-cell adhesion that associates with and regulates the cell adhesion properties of both C-, E- and N-cadherins, being critical for their surface stability (PubMed:14610055, PubMed:20371349). Beside cell-cell adhesion, regulates gene transcription through several transcription factors including ZBTB33/Kaiso2 and GLIS2, and the activity of Rho family GTPases and downst…	108.17	968	sp|O60716|CTND1_HUMAN	230	sp|O60716|CTND1_HUMAN Catenin delta-1 OS=Homo sapiens OX=9606 GN=CTNND1 PE=1 SV=1	sp|O60716|CTND1_HUMAN	230	230	S	RHYEDGYPGGSDNYGSLSRVTRIEERYRPSM	213.28	213.28	HYEDGYPGGSDNYGS(0.983)LS(0.017)R	HY(-210)EDGY(-190)PGGS(-87)DNY(-62)GS(18)LS(-18)R	15	3	2.7129	2254500	1575300	Quantified
O60716	Catenin delta-1	CTNND1	FUNCTION: Key regulator of cell-cell adhesion that associates with and regulates the cell adhesion properties of both C-, E- and N-cadherins, being critical for their surface stability (PubMed:14610055, PubMed:20371349). Beside cell-cell adhesion, regulates gene transcription through several transcription factors including ZBTB33/Kaiso2 and GLIS2, and the activity of Rho family GTPases and downst…	108.17	968	sp|O60716|CTND1_HUMAN	252	sp|O60716|CTND1_HUMAN Catenin delta-1 OS=Homo sapiens OX=9606 GN=CTNND1 PE=1 SV=1	sp|O60716|CTND1_HUMAN	252	252	S	IEERYRPSMEGYRAPSRQDVYGPQPQVRVGG	159.83	159.83	APS(1)RQDVYGPQPQVR	APS(90)RQDVY(-90)GPQPQVR	3	3	1.4477	3858400	3754600	Quantified
O60739	Eukaryotic translation initiation factor 1b	EIF1B	FUNCTION: Probably involved in translation.	12.823	113	sp|O60739|EIF1B_HUMAN	9	sp|O60739|EIF1B_HUMAN Eukaryotic translation initiation factor 1b OS=Homo sapiens OX=9606 GN=EIF1B PE=1 SV=2	sp|O60739|EIF1B_HUMAN	9	9	S	_______MSTIQNLQSFDPFADATKGDDLLP	32.61	32.61	S(0.005)T(0.005)IQNLQS(0.981)FDPFADAT(0.009)K	S(-23)T(-23)IQNLQS(20)FDPFADAT(-20)K	8	2	0.93683	24552	99460	Quantified
O60749	Sorting nexin-2	SNX2	FUNCTION: Involved in several stages of intracellular trafficking. Interacts with membranes containing phosphatidylinositol 3-phosphate (PtdIns(3P)) or phosphatidylinositol 3,5-bisphosphate (PtdIns(3,5)P2) (PubMed:16179610). Acts in part as component of the retromer membrane-deforming SNX-BAR subcomplex (PubMed:17101778). The SNX-BAR retromer mediates retrograde transport of cargo proteins from e…	58.47	519	sp|O60749|SNX2_HUMAN	104	sp|O60749|SNX2_HUMAN Sorting nexin-2 OS=Homo sapiens OX=9606 GN=SNX2 PE=1 SV=2	sp|O60749|SNX2_HUMAN	104	104	T	EPILSSEPSPAVTPVTPTTLIAPRIESKSMS	69.224	69.224	EPILSSEPSPAVT(0.01)PVT(0.81)PT(0.129)T(0.052)LIAPR	EPILS(-50)S(-46)EPS(-38)PAVT(-19)PVT(8)PT(-8)T(-12)LIAPR	16	3	2.4753	24421	105340	Quantified
O60762	Dolichol-phosphate mannosyltransferase subunit 1	DPM1	FUNCTION: Transfers mannose from GDP-mannose to dolichol monophosphate to form dolichol phosphate mannose (Dol-P-Man) which is the mannosyl donor in pathways leading to N-glycosylation, glycosyl phosphatidylinositol membrane anchoring, and O-mannosylation of proteins; catalytic subunit of the dolichol-phosphate mannose (DPM) synthase complex.	29.634	260	sp|O60762|DPM1_HUMAN	9	sp|O60762|DPM1_HUMAN Dolichol-phosphate mannosyltransferase subunit 1 OS=Homo sapiens OX=9606 GN=DPM1 PE=1 SV=1	sp|O60762|DPM1_HUMAN	9	9	S	_______MASLEVSRSPRRSRRELEVRSPRQ	179.98	179.98	ASLEVSRS(1)PR	AS(-150)LEVS(-39)RS(39)PR	8	2	0.23552	17645000	11754000	Quantified
O60784	Target of Myb protein 1	TOM1	FUNCTION: May be involved in intracellular trafficking. Probable association with membranes.	53.818	492	sp|O60784|TOM1_HUMAN	355	sp|O60784|TOM1_HUMAN Target of Myb protein 1 OS=Homo sapiens OX=9606 GN=TOM1 PE=1 SV=2	sp|O60784|TOM1_HUMAN	355	355	S	AGMNLGSSSVRAGLQSLEASGRLEDEFDMFA	104.49	102.03	AGLQS(1)LEASGR	AGLQS(49)LEAS(-49)GR	5	2	-2.7242	1508600	1634400	Quantified
O60784	Target of Myb protein 1	TOM1	FUNCTION: May be involved in intracellular trafficking. Probable association with membranes.	53.818	492	sp|O60784|TOM1_HUMAN	462	sp|O60784|TOM1_HUMAN Target of Myb protein 1 OS=Homo sapiens OX=9606 GN=TOM1 PE=1 SV=2	sp|O60784|TOM1_HUMAN	462	462	S	LEERAKAADRLPNLSSPSAEGPPGPPSGPAP	89.489	63.189	LPNLS(0.08)S(0.885)PS(0.035)AEGPPGPPSGPAPR	LPNLS(-10)S(10)PS(-14)AEGPPGPPS(-44)GPAPR	6	2	0.10334	2203200	2721300	Quantified
O60825	6-phosphofructo-2-kinase/fructose-2,6-bisphosphatase 2	PFKFB2	FUNCTION: Synthesis and degradation of fructose 2,6-bisphosphate.	58.476	505	sp|O60825|F262_HUMAN	493	sp|O60825|F262_HUMAN 6-phosphofructo-2-kinase/fructose-2,6-bisphosphatase 2 OS=Homo sapiens OX=9606 GN=PFKFB2 PE=1 SV=2	sp|O60825|F262_HUMAN	493	493	S	RPRNYSVGSRPLKPLSPLRAQDMQEGAD___	128.97	128.97	PLKPLS(1)PLR	PLKPLS(130)PLR	6	2	0.65448	3019600	4140500	Quantified
O60828	Polyglutamine-binding protein 1	PQBP1	FUNCTION: Intrinsically disordered protein that acts as a scaffold, and which is involved in different processes, such as pre-mRNA splicing, transcription regulation, innate immunity and neuron development (PubMed:10198427, PubMed:10332029, PubMed:12062018, PubMed:20410308, PubMed:23512658). Interacts with splicing-related factors via the intrinsically disordered region and regulates alternative …	30.472	265	sp|O60828|PQBP1_HUMAN	247	sp|O60828|PQBP1_HUMAN Polyglutamine-binding protein 1 OS=Homo sapiens OX=9606 GN=PQBP1 PE=1 SV=1	sp|O60828|PQBP1_HUMAN	247	247	S	DTTAAGPLFQQRPYPSPGAVLRANAEASRTK	83.775	83.775	PYPS(1)PGAVLR	PY(-56)PS(56)PGAVLR	4	2	-0.40287	614250	781420	Quantified
O60832	H/ACA ribonucleoprotein complex subunit DKC1	DKC1	FUNCTION: [Isoform 1]: Catalytic subunit of H/ACA small nucleolar ribonucleoprotein (H/ACA snoRNP) complex, which catalyzes pseudouridylation of rRNA (PubMed:25219674). This involves the isomerization of uridine such that the ribose is subsequently attached to C5, instead of the normal N1 (PubMed:25219674). Each rRNA can contain up to 100 pseudouridine ('psi') residues, which may serve to stabili…	57.673	514	sp|O60832|DKC1_HUMAN	513	sp|O60832|DKC1_HUMAN H/ACA ribonucleoprotein complex subunit DKC1 OS=Homo sapiens OX=9606 GN=DKC1 PE=1 SV=3	sp|O60832|DKC1_HUMAN	513	513	S	KKKKKKKKAKEVELVSE______________	117.99	79.809	EVELVS(1)E	EVELVS(80)E	6	1	-1.6045	1974000	909810	Quantified
O60832	H/ACA ribonucleoprotein complex subunit DKC1	DKC1	FUNCTION: [Isoform 1]: Catalytic subunit of H/ACA small nucleolar ribonucleoprotein (H/ACA snoRNP) complex, which catalyzes pseudouridylation of rRNA (PubMed:25219674). This involves the isomerization of uridine such that the ribose is subsequently attached to C5, instead of the normal N1 (PubMed:25219674). Each rRNA can contain up to 100 pseudouridine ('psi') residues, which may serve to stabili…	57.673	514	sp|O60832|DKC1_HUMAN	453	sp|O60832|DKC1_HUMAN H/ACA ribonucleoprotein complex subunit DKC1 OS=Homo sapiens OX=9606 GN=DKC1 PE=1 SV=3	sp|O60832|DKC1_HUMAN	453	453	S	VAEAAKTAKRKRESESESDETPPAAPQLIKK	138.13	138.13	KRES(0.999)ES(0.97)ES(0.031)DETPPAAPQLIK	KRES(29)ES(15)ES(-15)DET(-77)PPAAPQLIK	6	3	-0.16426	1909200	3529900	Quantified
O60832	H/ACA ribonucleoprotein complex subunit DKC1	DKC1	FUNCTION: [Isoform 1]: Catalytic subunit of H/ACA small nucleolar ribonucleoprotein (H/ACA snoRNP) complex, which catalyzes pseudouridylation of rRNA (PubMed:25219674). This involves the isomerization of uridine such that the ribose is subsequently attached to C5, instead of the normal N1 (PubMed:25219674). Each rRNA can contain up to 100 pseudouridine ('psi') residues, which may serve to stabili…	57.673	514	sp|O60832|DKC1_HUMAN	485	sp|O60832|DKC1_HUMAN H/ACA ribonucleoprotein complex subunit DKC1 OS=Homo sapiens OX=9606 GN=DKC1 PE=1 SV=3	sp|O60832|DKC1_HUMAN	485	485	S	KKKSKKDKKAKAGLESGAEPGDGDSDTTKKK	92.15	73.455	AGLES(1)GAEPGDGDS(0.02)DT(0.202)T(0.778)K	AGLES(59)GAEPGDGDS(-16)DT(-5.8)T(5.8)K	5	2	0.76225	1283600	506020	Quantified
O60832	H/ACA ribonucleoprotein complex subunit DKC1	DKC1	FUNCTION: [Isoform 1]: Catalytic subunit of H/ACA small nucleolar ribonucleoprotein (H/ACA snoRNP) complex, which catalyzes pseudouridylation of rRNA (PubMed:25219674). This involves the isomerization of uridine such that the ribose is subsequently attached to C5, instead of the normal N1 (PubMed:25219674). Each rRNA can contain up to 100 pseudouridine ('psi') residues, which may serve to stabili…	57.673	514	sp|O60832|DKC1_HUMAN	451	sp|O60832|DKC1_HUMAN H/ACA ribonucleoprotein complex subunit DKC1 OS=Homo sapiens OX=9606 GN=DKC1 PE=1 SV=3	sp|O60832|DKC1_HUMAN	451	451	S	QVVAEAAKTAKRKRESESESDETPPAAPQLI	138.13	138.13	KRES(0.999)ES(0.97)ES(0.031)DETPPAAPQLIK	KRES(29)ES(15)ES(-15)DET(-77)PPAAPQLIK	4	3	-0.16426	2199300	3396600	Quantified
O60832	H/ACA ribonucleoprotein complex subunit DKC1	DKC1	FUNCTION: [Isoform 1]: Catalytic subunit of H/ACA small nucleolar ribonucleoprotein (H/ACA snoRNP) complex, which catalyzes pseudouridylation of rRNA (PubMed:25219674). This involves the isomerization of uridine such that the ribose is subsequently attached to C5, instead of the normal N1 (PubMed:25219674). Each rRNA can contain up to 100 pseudouridine ('psi') residues, which may serve to stabili…	57.673	514	sp|O60832|DKC1_HUMAN	494	sp|O60832|DKC1_HUMAN H/ACA ribonucleoprotein complex subunit DKC1 OS=Homo sapiens OX=9606 GN=DKC1 PE=1 SV=3	sp|O60832|DKC1_HUMAN	494	494	S	AKAGLESGAEPGDGDSDTTKKKKKKKKAKEV	294.75	294.75	AGLESGAEPGDGDS(0.999)DT(0.001)TK	AGLES(-190)GAEPGDGDS(30)DT(-30)T(-35)K	14	2	0.60264	8024900	5487400	Quantified
O60841	Eukaryotic translation initiation factor 5B	EIF5B	FUNCTION: Plays a role in translation initiation. Translational GTPase that catalyzes the joining of the 40S and 60S subunits to form the 80S initiation complex with the initiator methionine-tRNA in the P-site base paired to the start codon. GTP binding and hydrolysis induces conformational changes in the enzyme that renders it active for productive interactions with the ribosome. The release of …	138.83	1220	sp|O60841|IF2P_HUMAN	214	sp|O60841|IF2P_HUMAN Eukaryotic translation initiation factor 5B OS=Homo sapiens OX=9606 GN=EIF5B PE=1 SV=4	sp|O60841|IF2P_HUMAN	214	214	S	GQKKNQKNKPGPNIESGNEDDDASFKIKTVA	357.75	357.75	NKPGPNIES(1)GNEDDDASFK	NKPGPNIES(190)GNEDDDAS(-190)FK	9	3	3.1173	7291900	9575300	Quantified
O60841	Eukaryotic translation initiation factor 5B	EIF5B	FUNCTION: Plays a role in translation initiation. Translational GTPase that catalyzes the joining of the 40S and 60S subunits to form the 80S initiation complex with the initiator methionine-tRNA in the P-site base paired to the start codon. GTP binding and hydrolysis induces conformational changes in the enzyme that renders it active for productive interactions with the ribosome. The release of …	138.83	1220	sp|O60841|IF2P_HUMAN	164	sp|O60841|IF2P_HUMAN Eukaryotic translation initiation factor 5B OS=Homo sapiens OX=9606 GN=EIF5B PE=1 SV=4	sp|O60841|IF2P_HUMAN	164	164	S	KAKGKAQKSNKKWDGSEEDEDNSKKIKERSR	251.02	220.49	WDGS(1)EEDEDNSKK	WDGS(140)EEDEDNS(-140)KK	4	2	0.40555	709480	442770	Quantified
O60841	Eukaryotic translation initiation factor 5B	EIF5B	FUNCTION: Plays a role in translation initiation. Translational GTPase that catalyzes the joining of the 40S and 60S subunits to form the 80S initiation complex with the initiator methionine-tRNA in the P-site base paired to the start codon. GTP binding and hydrolysis induces conformational changes in the enzyme that renders it active for productive interactions with the ribosome. The release of …	138.83	1220	sp|O60841|IF2P_HUMAN	135	sp|O60841|IF2P_HUMAN Eukaryotic translation initiation factor 5B OS=Homo sapiens OX=9606 GN=EIF5B PE=1 SV=4	sp|O60841|IF2P_HUMAN	135	135	S	DSKSKKTAKPKVEMYSGSDDDDDFNKLPKKA	96.453	96.453	VEMY(0.105)S(0.9)GS(0.996)DDDDDFNK	VEMY(-9.5)S(9.5)GS(23)DDDDDFNK	5	2	1.9972	84824	769660	Quantified
O60841	Eukaryotic translation initiation factor 5B	EIF5B	FUNCTION: Plays a role in translation initiation. Translational GTPase that catalyzes the joining of the 40S and 60S subunits to form the 80S initiation complex with the initiator methionine-tRNA in the P-site base paired to the start codon. GTP binding and hydrolysis induces conformational changes in the enzyme that renders it active for productive interactions with the ribosome. The release of …	138.83	1220	sp|O60841|IF2P_HUMAN	113	sp|O60841|IF2P_HUMAN Eukaryotic translation initiation factor 5B OS=Homo sapiens OX=9606 GN=EIF5B PE=1 SV=4	sp|O60841|IF2P_HUMAN	113	113	S	KKGQKGKKQSFDDNDSEELEDKDSKSKKTAK	257.77	235.68	QSFDDNDS(1)EELEDKDSK	QS(-120)FDDNDS(120)EELEDKDS(-120)K	8	2	-2.381	1966000	2235100	Quantified
O60841	Eukaryotic translation initiation factor 5B	EIF5B	FUNCTION: Plays a role in translation initiation. Translational GTPase that catalyzes the joining of the 40S and 60S subunits to form the 80S initiation complex with the initiator methionine-tRNA in the P-site base paired to the start codon. GTP binding and hydrolysis induces conformational changes in the enzyme that renders it active for productive interactions with the ribosome. The release of …	138.83	1220	sp|O60841|IF2P_HUMAN	137	sp|O60841|IF2P_HUMAN Eukaryotic translation initiation factor 5B OS=Homo sapiens OX=9606 GN=EIF5B PE=1 SV=4	sp|O60841|IF2P_HUMAN	137	137	S	KSKKTAKPKVEMYSGSDDDDDFNKLPKKAKG	96.453	96.453	VEMY(0.105)S(0.9)GS(0.996)DDDDDFNK	VEMY(-9.5)S(9.5)GS(23)DDDDDFNK	7	2	1.9972	243340	935750	Quantified
O60858	E3 ubiquitin-protein ligase TRIM13	TRIM13	FUNCTION: Endoplasmic reticulum (ER) membrane anchored E3 ligase involved in the retrotranslocation and turnover of membrane and secretory proteins from the ER through a set of processes named ER-associated degradation (ERAD). This process acts on misfolded proteins as well as in the regulated degradation of correctly folded proteins. Enhances ionizing radiation-induced p53/TP53 stability and apo…	46.987	407	sp|O60858|TRI13_HUMAN	275	sp|O60858|TRI13_HUMAN E3 ubiquitin-protein ligase TRIM13 OS=Homo sapiens OX=9606 GN=TRIM13 PE=1 SV=2	sp|O60858|TRI13_HUMAN	275	275	S	KVIKETPLPPSNLPASPLMKNFDTSQWEDIK	37.769	35.225	ETPLPPS(0.073)NLPAS(0.927)PLMK	ET(-33)PLPPS(-11)NLPAS(11)PLMK	12	2	-6.0901	108750	17671	Quantified
O60885	Bromodomain-containing protein 4	BRD4	FUNCTION: Chromatin reader protein that recognizes and binds acetylated histones and plays a key role in transmission of epigenetic memory across cell divisions and transcription regulation. Remains associated with acetylated chromatin throughout the entire cell cycle and provides epigenetic memory for postmitotic G1 gene transcription by preserving acetylated chromatin status and maintaining hig…	152.22	1362	sp|O60885|BRD4_HUMAN	1126	sp|O60885|BRD4_HUMAN Bromodomain-containing protein 4 OS=Homo sapiens OX=9606 GN=BRD4 PE=1 SV=2	sp|O60885|BRD4_HUMAN	1126	1126	S	KEEKIHSPIIRSEPFSPSLRPEPPKHPESIK	83.077	40.53	S(0.008)EPFS(0.951)PS(0.041)LRPEPPK	S(-21)EPFS(14)PS(-14)LRPEPPK	5	3	-1.6208	841120	1510900	Quantified
O60885	Bromodomain-containing protein 4	BRD4	FUNCTION: Chromatin reader protein that recognizes and binds acetylated histones and plays a key role in transmission of epigenetic memory across cell divisions and transcription regulation. Remains associated with acetylated chromatin throughout the entire cell cycle and provides epigenetic memory for postmitotic G1 gene transcription by preserving acetylated chromatin status and maintaining hig…	152.22	1362	sp|O60885|BRD4_HUMAN	1117	sp|O60885|BRD4_HUMAN Bromodomain-containing protein 4 OS=Homo sapiens OX=9606 GN=BRD4 PE=1 SV=2	sp|O60885|BRD4_HUMAN	1117	1117	S	VQPQPLVVVKEEKIHSPIIRSEPFSPSLRPE	100.84	93.467	IHS(1)PIIR	IHS(93)PIIR	3	2	0.67324	2224700	2106300	Quantified
O60885	Bromodomain-containing protein 4	BRD4	FUNCTION: Chromatin reader protein that recognizes and binds acetylated histones and plays a key role in transmission of epigenetic memory across cell divisions and transcription regulation. Remains associated with acetylated chromatin throughout the entire cell cycle and provides epigenetic memory for postmitotic G1 gene transcription by preserving acetylated chromatin status and maintaining hig…	152.22	1362	sp|O60885|BRD4_HUMAN	1070	sp|O60885|BRD4_HUMAN Bromodomain-containing protein 4 OS=Homo sapiens OX=9606 GN=BRD4 PE=1 SV=2	sp|O60885|BRD4_HUMAN	1070	1070	S	STGHLREAPSPLMIHSPQMSQFQSLTHQSPP	11.636	11.636	EAPS(0.136)PLMIHS(0.601)PQMS(0.269)QFQS(0.332)LT(0.332)HQS(0.332)PPQQNVQPK	EAPS(-7.1)PLMIHS(4.3)PQMS(-4.3)QFQS(0)LT(0)HQS(0)PPQQNVQPK	10	4	-3.5723	65062	42436	Quantified
O60885	Bromodomain-containing protein 4	BRD4	FUNCTION: Chromatin reader protein that recognizes and binds acetylated histones and plays a key role in transmission of epigenetic memory across cell divisions and transcription regulation. Remains associated with acetylated chromatin throughout the entire cell cycle and provides epigenetic memory for postmitotic G1 gene transcription by preserving acetylated chromatin status and maintaining hig…	152.22	1362	sp|O60885|BRD4_HUMAN	470	sp|O60885|BRD4_HUMAN Bromodomain-containing protein 4 OS=Homo sapiens OX=9606 GN=BRD4 PE=1 SV=2	sp|O60885|BRD4_HUMAN	470	470	S	AKMPDEPEEPVVAVSSPAVPPPTKVVAPPSS	63.025	63.025	MPDEPEEPVVAVS(0.241)S(0.758)PAVPPPT(0.002)K	MPDEPEEPVVAVS(-5)S(5)PAVPPPT(-26)K	14	2	-0.43629	2442500	3359400	Quantified
O60930	Ribonuclease H1	RNASEH1	FUNCTION: Endonuclease that specifically degrades the RNA of RNA-DNA hybrids (PubMed:10497183). Plays a role in RNA polymerase II (RNAp II) transcription termination by degrading R-loop RNA-DNA hybrid formation at G-rich pause sites located downstream of the poly(A) site and behind the elongating RNAp II (PubMed:21700224). {ECO:0000269|PubMed:10497183, ECO:0000269|PubMed:21700224}.	32.064	286	sp|O60930|RNH1_HUMAN	76	sp|O60930|RNH1_HUMAN Ribonuclease H1 OS=Homo sapiens OX=9606 GN=RNASEH1 PE=1 SV=2	sp|O60930|RNH1_HUMAN	76	76	S	FATEDEAWAFVRKSASPEVSEGHENQHGQES	183.81	183.81	KS(0.002)AS(0.998)PEVSEGHENQHGQESEAK	KS(-28)AS(28)PEVS(-65)EGHENQHGQES(-150)EAK	4	4	2.8708	197810	309910	Quantified
O60930	Ribonuclease H1	RNASEH1	FUNCTION: Endonuclease that specifically degrades the RNA of RNA-DNA hybrids (PubMed:10497183). Plays a role in RNA polymerase II (RNAp II) transcription termination by degrading R-loop RNA-DNA hybrid formation at G-rich pause sites located downstream of the poly(A) site and behind the elongating RNAp II (PubMed:21700224). {ECO:0000269|PubMed:10497183, ECO:0000269|PubMed:21700224}.	32.064	286	sp|O60930|RNH1_HUMAN	74	sp|O60930|RNH1_HUMAN Ribonuclease H1 OS=Homo sapiens OX=9606 GN=RNASEH1 PE=1 SV=2	sp|O60930|RNH1_HUMAN	74	74	S	KKFATEDEAWAFVRKSASPEVSEGHENQHGQ	49.832	24.599	KS(0.92)AS(0.92)PEVS(0.144)EGHENQHGQES(0.015)EAK	KS(11)AS(11)PEVS(-11)EGHENQHGQES(-22)EAK	2	4	0.69018	242700	35922	Quantified
O60934	Nibrin	NBN	FUNCTION: Component of the MRE11-RAD50-NBN (MRN complex) which plays a critical role in the cellular response to DNA damage and the maintenance of chromosome integrity. The complex is involved in double-strand break (DSB) repair, DNA recombination, maintenance of telomere integrity, cell cycle checkpoint control and meiosis. The complex possesses single-strand endonuclease activity and double-str…	84.958	754	sp|O60934|NBN_HUMAN	432	sp|O60934|NBN_HUMAN Nibrin OS=Homo sapiens OX=9606 GN=NBN PE=1 SV=1	sp|O60934|NBN_HUMAN	432	432	S	VSNTLAKMRIPNYQLSPTKLPSINKSKDRAS	154.09	154.09	IPNYQLS(0.998)PT(0.002)K	IPNY(-120)QLS(28)PT(-28)K	7	2	1.0964	2107300	2310000	Quantified
O60934	Nibrin	NBN	FUNCTION: Component of the MRE11-RAD50-NBN (MRN complex) which plays a critical role in the cellular response to DNA damage and the maintenance of chromosome integrity. The complex is involved in double-strand break (DSB) repair, DNA recombination, maintenance of telomere integrity, cell cycle checkpoint control and meiosis. The complex possesses single-strand endonuclease activity and double-str…	84.958	754	sp|O60934|NBN_HUMAN	397	sp|O60934|NBN_HUMAN Nibrin OS=Homo sapiens OX=9606 GN=NBN PE=1 SV=1	sp|O60934|NBN_HUMAN	397	397	S	KEIKVSKMEQKFRMLSQDAPTVKESCKTSSN	123.92	123.92	MLS(1)QDAPTVK	MLS(75)QDAPT(-75)VK	3	2	-1.0127	448090	585640	Quantified
O60936	Nucleolar protein 3	NOL3	FUNCTION: [Isoform 1]: May be involved in RNA splicing. {ECO:0000269|PubMed:10196175}.; FUNCTION: [Isoform 2]: Functions as an apoptosis repressor that blocks multiple modes of cell death. Inhibits extrinsic apoptotic pathways through two different ways. Firstly by interacting with FAS and FADD upon FAS activation blocking death-inducing signaling complex (DISC) assembly (By similarity). Secondly…	22.629	208	sp|O60936|NOL3_HUMAN	114	sp|O60936|NOL3_HUMAN Nucleolar protein 3 OS=Homo sapiens OX=9606 GN=NOL3 PE=1 SV=2	sp|O60936|NOL3_HUMAN	114	114	T	GYRDRSYDPPCPGHWTPEAPGSGTTCPGLPR	101.8	101.8	SYDPPCPGHWT(1)PEAPGSGTTCPGLPR	S(-61)Y(-62)DPPCPGHWT(48)PEAPGS(-48)GT(-55)T(-59)CPGLPR	11	3	0.12067	387690	548960	Quantified
O60941	Dystrobrevin beta	DTNB		71.355	627	sp|O60941|DTNB_HUMAN;sp|Q9Y4J8|DTNA_HUMAN	468;504	sp|O60941|DTNB_HUMAN Dystrobrevin beta OS=Homo sapiens OX=9606 GN=DTNB PE=1 SV=1;sp|Q9Y4J8|DTNA_HUMAN Dystrobrevin alpha OS=Homo sapiens OX=9606 GN=DTNA PE=1 SV=2	sp|O60941|DTNB_HUMAN	468	468	T	EIQRLRLEHEQASQPTPEKAQQNPTLLAELR	53.773	52.201	LEHEQAS(0.006)QPT(0.994)PEK	LEHEQAS(-22)QPT(22)PEK	10	2	-4.475	18753	24769	Quantified
O75054	Immunoglobulin superfamily member 3	IGSF3		135.19	1194	sp|O75054|IGSF3_HUMAN	1177	sp|O75054|IGSF3_HUMAN Immunoglobulin superfamily member 3 OS=Homo sapiens OX=9606 GN=IGSF3 PE=2 SV=3	sp|O75054|IGSF3_HUMAN	1177	1177	S	NGVPLLWIKEPHLNYSPTCLEPPVLSIHPGA	77.325	61.003	EPHLNY(0.004)S(0.94)PT(0.057)CLEPPVLSIHPGAID	EPHLNY(-24)S(12)PT(-12)CLEPPVLS(-59)IHPGAID	7	3	-0.64413	161190	543420	Quantified
O75064	DENN domain-containing protein 4B	DENND4B	FUNCTION: Guanine nucleotide exchange factor (GEF) which may activate RAB10. Promotes the exchange of GDP to GTP, converting inactive GDP-bound Rab proteins into their active GTP-bound form. {ECO:0000269|PubMed:20937701}.	163.84	1496	sp|O75064|DEN4B_HUMAN	1092	sp|O75064|DEN4B_HUMAN DENN domain-containing protein 4B OS=Homo sapiens OX=9606 GN=DENND4B PE=1 SV=4	sp|O75064|DEN4B_HUMAN	1092	1092	S	PPPELPPDLPPPARRSPMDSLLHPRERPGST	102.57	63.212	S(1)PMDSLLHPR	S(43)PMDS(-43)LLHPR	1	2	4.323	120950	184250	Quantified
O75113	NEDD4-binding protein 1	N4BP1	FUNCTION: Inhibitor of the E3 ubiquitin-protein ligase ITCH. Acts by interacting with the second WW domain of ITCH, leading to compete with ITCH's substrates and impairing ubiquitination of substrates (By similarity). {ECO:0000250}.	100.38	896	sp|O75113|N4BP1_HUMAN	300	sp|O75113|N4BP1_HUMAN NEDD4-binding protein 1 OS=Homo sapiens OX=9606 GN=N4BP1 PE=1 SV=4	sp|O75113|N4BP1_HUMAN	300	300	S	RRFSDSEERHTKKQFSLENVQEGEILHDAKT	115.15	26.517	QFS(1)LENVQEGEILHDAK	QFS(27)LENVQEGEILHDAK	3	3	0.021064	321010	397750	Quantified
O75113	NEDD4-binding protein 1	N4BP1	FUNCTION: Inhibitor of the E3 ubiquitin-protein ligase ITCH. Acts by interacting with the second WW domain of ITCH, leading to compete with ITCH's substrates and impairing ubiquitination of substrates (By similarity). {ECO:0000250}.	100.38	896	sp|O75113|N4BP1_HUMAN	288	sp|O75113|N4BP1_HUMAN NEDD4-binding protein 1 OS=Homo sapiens OX=9606 GN=N4BP1 PE=1 SV=4	sp|O75113|N4BP1_HUMAN	288	288	S	EEALSNERICQKRRFSDSEERHTKKQFSLEN	110.44	110.44	RFS(1)DSEER	RFS(42)DS(-42)EER	3	2	1.424	1239400	1400600	Quantified
O75116	Rho-associated protein kinase 2	ROCK2	FUNCTION: Protein kinase which is a key regulator of actin cytoskeleton and cell polarity. Involved in regulation of smooth muscle contraction, actin cytoskeleton organization, stress fiber and focal adhesion formation, neurite retraction, cell adhesion and motility via phosphorylation of ADD1, BRCA2, CNN1, EZR, DPYSL2, EP300, MSN, MYL9/MLC2, NPM1, RDX, PPP1R12A and VIM. Phosphorylates SORL1 and …	160.9	1388	sp|O75116|ROCK2_HUMAN	425	sp|O75116|ROCK2_HUMAN Rho-associated protein kinase 2 OS=Homo sapiens OX=9606 GN=ROCK2 PE=1 SV=4	sp|O75116|ROCK2_HUMAN	425	425	S	FIGFTYYRENLLLSDSPSCRETDSIQSRKNE	111.98	70.552	ENLLLS(0.054)DS(0.869)PS(0.076)CR	ENLLLS(-12)DS(11)PS(-11)CR	8	2	1.928	167130	149660	Quantified
O75122	CLIP-associating protein 2	CLASP2	FUNCTION: Microtubule plus-end tracking protein that promotes the stabilization of dynamic microtubules (PubMed:26003921). Involved in the nucleation of noncentrosomal microtubules originating from the trans-Golgi network (TGN). Required for the polarization of the cytoplasmic microtubule arrays in migrating cells towards the leading edge of the cell. May act at the cell cortex to enhance the fre…	141.06	1294	sp|O75122|CLAP2_HUMAN	1013	sp|O75122|CLAP2_HUMAN CLIP-associating protein 2 OS=Homo sapiens OX=9606 GN=CLASP2 PE=1 SV=3	sp|O75122|CLAP2_HUMAN	1013	1013	S	LDNKASLLHSMPTHSSPRSRDYNPYNYSDSI	210.62	162.14	ASLLHSMPTHS(0.264)S(0.736)PR	AS(-100)LLHS(-66)MPT(-47)HS(-4.4)S(4.4)PR	12	3	-1.1886	498260	850970	Quantified
O75122	CLIP-associating protein 2	CLASP2	FUNCTION: Microtubule plus-end tracking protein that promotes the stabilization of dynamic microtubules (PubMed:26003921). Involved in the nucleation of noncentrosomal microtubules originating from the trans-Golgi network (TGN). Required for the polarization of the cytoplasmic microtubule arrays in migrating cells towards the leading edge of the cell. May act at the cell cortex to enhance the fre…	141.06	1294	sp|O75122|CLAP2_HUMAN	529	sp|O75122|CLAP2_HUMAN CLIP-associating protein 2 OS=Homo sapiens OX=9606 GN=CLASP2 PE=1 SV=3	sp|O75122|CLAP2_HUMAN	529	529	S	ARSSRIPRPSVSQGCSREASRESSRDTSPVR	62.304	62.304	IPRPS(0.206)VS(0.794)QGCS(1)R	IPRPS(-5.9)VS(5.9)QGCS(46)R	11	2	1.533	2244000	2995200	Quantified
O75122	CLIP-associating protein 2	CLASP2	FUNCTION: Microtubule plus-end tracking protein that promotes the stabilization of dynamic microtubules (PubMed:26003921). Involved in the nucleation of noncentrosomal microtubules originating from the trans-Golgi network (TGN). Required for the polarization of the cytoplasmic microtubule arrays in migrating cells towards the leading edge of the cell. May act at the cell cortex to enhance the fre…	141.06	1294	sp|O75122|CLAP2_HUMAN	525	sp|O75122|CLAP2_HUMAN CLIP-associating protein 2 OS=Homo sapiens OX=9606 GN=CLASP2 PE=1 SV=3	sp|O75122|CLAP2_HUMAN	525	525	S	RLSVARSSRIPRPSVSQGCSREASRESSRDT	62.304	59.171	IPRPS(0.045)VS(0.956)QGCS(0.999)R	IPRPS(-13)VS(13)QGCS(29)R	7	2	0.78004	2244000	2995200	Quantified
O75131	Copine-3	CPNE3	FUNCTION: Calcium-dependent phospholipid-binding protein that plays a role in ERBB2-mediated tumor cell migration in response to growth factor heregulin stimulation (PubMed:20010870). {ECO:0000269|PubMed:20010870}.	60.13	537	sp|O75131|CPNE3_HUMAN	243	sp|O75131|CPNE3_HUMAN Copine-3 OS=Homo sapiens OX=9606 GN=CPNE3 PE=1 SV=1	sp|O75131|CPNE3_HUMAN	243	243	S	TFQTTMTKLKEASRSSPVEFECINEKKRQKK	87.573	87.573	S(0.119)S(0.881)PVEFECINEK	S(-8.7)S(8.7)PVEFECINEK	2	2	1.1317	680860	726730	Quantified
O75140	GATOR complex protein DEPDC5	DEPDC5	FUNCTION: As a component of the GATOR1 complex functions as an inhibitor of the amino acid-sensing branch of the TORC1 pathway. The GATOR1 complex strongly increases GTP hydrolysis by RRAGA and RRAGB within RRAGC-containing heterodimers, thereby deactivating RRAGs, releasing mTORC1 from lysosomal surface and inhibiting mTORC1 signaling. The GATOR1 complex is negatively regulated by GATOR2 the oth…	181.26	1603	sp|O75140|DEPD5_HUMAN	579	sp|O75140|DEPD5_HUMAN GATOR complex protein DEPDC5 OS=Homo sapiens OX=9606 GN=DEPDC5 PE=1 SV=2	sp|O75140|DEPD5_HUMAN	579	579	S	PPQRDSSAPGRFHVGSAESMLHVRPGGYTPQ	191.95	191.95	FHVGS(1)AESMLHVR	FHVGS(81)AES(-81)MLHVR	5	3	-1.3745	157900	323850	Quantified
O75140	GATOR complex protein DEPDC5	DEPDC5	FUNCTION: As a component of the GATOR1 complex functions as an inhibitor of the amino acid-sensing branch of the TORC1 pathway. The GATOR1 complex strongly increases GTP hydrolysis by RRAGA and RRAGB within RRAGC-containing heterodimers, thereby deactivating RRAGs, releasing mTORC1 from lysosomal surface and inhibiting mTORC1 signaling. The GATOR1 complex is negatively regulated by GATOR2 the oth…	181.26	1603	sp|O75140|DEPD5_HUMAN	503	sp|O75140|DEPD5_HUMAN GATOR complex protein DEPDC5 OS=Homo sapiens OX=9606 GN=DEPDC5 PE=1 SV=2	sp|O75140|DEPD5_HUMAN	503	503	S	ESHSRKSASSCDVSSSPSLPSRTLPTEEVRS	147.14	147.14	SASSCDVS(0.002)S(0.116)S(0.879)PS(0.003)LPSR	S(-100)AS(-86)S(-87)CDVS(-26)S(-8.8)S(8.8)PS(-25)LPS(-67)R	10	2	0.95378	223130	356120	Quantified
O75143	Autophagy-related protein 13	ATG13	FUNCTION: Autophagy factor required for autophagosome formation and mitophagy. Target of the TOR kinase signaling pathway that regulates autophagy through the control of the phosphorylation status of ATG13 and ULK1, and the regulation of the ATG13-ULK1-RB1CC1 complex. Through its regulation of ULK1 activity, plays a role in the regulation of the kinase activity of mTORC1 and cell proliferation. {…	56.571	517	sp|O75143|ATG13_HUMAN	355	sp|O75143|ATG13_HUMAN Autophagy-related protein 13 OS=Homo sapiens OX=9606 GN=ATG13 PE=1 SV=1	sp|O75143|ATG13_HUMAN	355	355	S	AATPSSSEDTETVSNSSEGRASPHDVLETIF	99.909	92.593	THCAATPSSSEDTETVS(0.029)NS(0.702)S(0.269)EGR	T(-91)HCAAT(-90)PS(-87)S(-85)S(-79)EDT(-61)ET(-39)VS(-14)NS(4.2)S(-4.2)EGR	19	3	0.52533	92612	88820	Quantified
O75147	Obscurin-like protein 1	OBSL1	FUNCTION: Core component of the 3M complex, a complex required to regulate microtubule dynamics and genome integrity. It is unclear how the 3M complex regulates microtubules, it could act by controlling the level of a microtubule stabilizer (PubMed:24793695, PubMed:24793696). Acts as a regulator of the Cul7-RING(FBXW8) ubiquitin-protein ligase, playing a critical role in the ubiquitin ligase path…	206.94	1896	sp|O75147|OBSL1_HUMAN	10	sp|O75147|OBSL1_HUMAN Obscurin-like protein 1 OS=Homo sapiens OX=9606 GN=OBSL1 PE=1 SV=4	sp|O75147|OBSL1_HUMAN	10	10	S	______MKASSGDQGSPPCFLRFPRPVRVVS	191.49	191.49	ASSGDQGS(1)PPCFLR	AS(-100)S(-80)GDQGS(80)PPCFLR	8	2	0.47179	646340	468700	Quantified
O75151	Lysine-specific demethylase PHF2	PHF2	FUNCTION: Lysine demethylase that demethylates both histones and non-histone proteins. Enzymatically inactive by itself, and becomes active following phosphorylation by PKA: forms a complex with ARID5B and mediates demethylation of methylated ARID5B. Demethylation of ARID5B leads to target the PHF2-ARID5B complex to target promoters, where PHF2 mediates demethylation of dimethylated 'Lys-9' of hi…	120.77	1096	sp|O75151|PHF2_HUMAN	539	sp|O75151|PHF2_HUMAN Lysine-specific demethylase PHF2 OS=Homo sapiens OX=9606 GN=PHF2 PE=1 SV=4	sp|O75151|PHF2_HUMAN	539	539	S	KDGGKKKGKKSRESASPTIPNLDLLEAHTKE	162.78	153.97	ES(0.019)AS(0.972)PT(0.008)IPNLDLLEAHTK	ES(-17)AS(17)PT(-21)IPNLDLLEAHT(-140)K	4	3	-0.86837	1430600	1813100	Quantified
O75151	Lysine-specific demethylase PHF2	PHF2	FUNCTION: Lysine demethylase that demethylates both histones and non-histone proteins. Enzymatically inactive by itself, and becomes active following phosphorylation by PKA: forms a complex with ARID5B and mediates demethylation of methylated ARID5B. Demethylation of ARID5B leads to target the PHF2-ARID5B complex to target promoters, where PHF2 mediates demethylation of dimethylated 'Lys-9' of hi…	120.77	1096	sp|O75151|PHF2_HUMAN	899	sp|O75151|PHF2_HUMAN Lysine-specific demethylase PHF2 OS=Homo sapiens OX=9606 GN=PHF2 PE=1 SV=4	sp|O75151|PHF2_HUMAN	899	899	S	EDNPIFKSRSKKRKGSDDAPYSPTARVGPSV	70.552	70.552	KGS(1)DDAPYSPTAR	KGS(45)DDAPY(-45)S(-53)PT(-65)AR	3	2	0.64967	263390	372950	Quantified
O75151	Lysine-specific demethylase PHF2	PHF2	FUNCTION: Lysine demethylase that demethylates both histones and non-histone proteins. Enzymatically inactive by itself, and becomes active following phosphorylation by PKA: forms a complex with ARID5B and mediates demethylation of methylated ARID5B. Demethylation of ARID5B leads to target the PHF2-ARID5B complex to target promoters, where PHF2 mediates demethylation of dimethylated 'Lys-9' of hi…	120.77	1096	sp|O75151|PHF2_HUMAN	681	sp|O75151|PHF2_HUMAN Lysine-specific demethylase PHF2 OS=Homo sapiens OX=9606 GN=PHF2 PE=1 SV=4	sp|O75151|PHF2_HUMAN	681	681	S	KEDKPKPVRDEYEYVSDDGELKIDEFPIRRK	78.888	78.888	DEYEY(0.001)VS(0.999)DDGELK	DEY(-47)EY(-30)VS(30)DDGELK	7	2	2.1397	187390	244910	Quantified
O75152	Zinc finger CCCH domain-containing protein 11A	ZC3H11A	FUNCTION: Involved in nuclear mRNA export; probably mediated by association with the TREX complex. {ECO:0000269|PubMed:22928037}.	89.13	810	sp|O75152|ZC11A_HUMAN	108	sp|O75152|ZC11A_HUMAN Zinc finger CCCH domain-containing protein 11A OS=Homo sapiens OX=9606 GN=ZC3H11A PE=1 SV=3	sp|O75152|ZC11A_HUMAN	108	108	S	LFLPPSKTVLPTVPESPEEEVKASQLSVQQN	73.262	73.262	TVLPT(0.003)VPES(0.997)PEEEVK	T(-51)VLPT(-26)VPES(26)PEEEVK	9	2	3.6224	706090	1088700	Quantified
O75153	Clustered mitochondria protein homolog	CLUH	FUNCTION: mRNA-binding protein involved in proper cytoplasmic distribution of mitochondria. Specifically binds mRNAs of nuclear-encoded mitochondrial proteins in the cytoplasm and regulates transport or translation of these transcripts close to mitochondria, playing a role in mitochondrial biogenesis. {ECO:0000255|HAMAP-Rule:MF_03013, ECO:0000269|PubMed:25349259}.	146.67	1309	sp|O75153|CLU_HUMAN	664	sp|O75153|CLU_HUMAN Clustered mitochondria protein homolog OS=Homo sapiens OX=9606 GN=CLUH PE=1 SV=2	sp|O75153|CLU_HUMAN	664	664	S	SLESKSEDPPGQEAGSEEEGSSASGLAKVKE	58.061	58.061	SEDPPGQEAGS(0.99)EEEGS(0.008)S(0.002)ASGLAK	S(-36)EDPPGQEAGS(21)EEEGS(-21)S(-28)AS(-34)GLAK	11	2	-1.9744	774220	1051400	Quantified
O75164	Lysine-specific demethylase 4A	KDM4A	FUNCTION: Histone demethylase that specifically demethylates 'Lys-9' and 'Lys-36' residues of histone H3, thereby playing a central role in histone code (PubMed:26741168). Does not demethylate histone H3 'Lys-4', H3 'Lys-27' nor H4 'Lys-20'. Demethylates trimethylated H3 'Lys-9' and H3 'Lys-36' residue, while it has no activity on mono- and dimethylated residues. Demethylation of Lys residue gene…	120.66	1064	sp|O75164|KDM4A_HUMAN	523	sp|O75164|KDM4A_HUMAN Lysine-specific demethylase 4A OS=Homo sapiens OX=9606 GN=KDM4A PE=1 SV=2	sp|O75164|KDM4A_HUMAN	523	523	S	SSSSLGSGSSRDSISSDSETSEPLSCRAQGQ	88.203	88.203	DSIS(0.024)S(0.974)DS(0.001)ETSEPLSCR	DS(-34)IS(-16)S(16)DS(-29)ET(-41)S(-52)EPLS(-69)CR	5	2	-2.1036	225190	432640	Quantified
O75167	Phosphatase and actin regulator 2	PHACTR2		69.699	634	sp|O75167|PHAR2_HUMAN	522	sp|O75167|PHAR2_HUMAN Phosphatase and actin regulator 2 OS=Homo sapiens OX=9606 GN=PHACTR2 PE=1 SV=2	sp|O75167|PHAR2_HUMAN	522	522	S	QEIRQQIGTKLVRRLSQRPTTEELEQRNILK	121.23	121.23	RLS(1)QRPTTEELEQR	RLS(65)QRPT(-65)T(-74)EELEQR	3	3	-0.10366	601240	712200	Quantified
O75179	Ankyrin repeat domain-containing protein 17	ANKRD17	FUNCTION: Could play pivotal roles in cell cycle and DNA regulation (PubMed:19150984). Involved in innate immune defense against viruse by positively regulating the viral dsRNA receptors DDX58 and IFIH1 signaling pathways (PubMed:22328336). Involves in NOD2- and NOD1-mediated responses to bacteria suggesting a role in innate antibacterial immune pathways too (PubMed:23711367). Target of enterovir…	274.25	2603	sp|O75179|ANR17_HUMAN	2059	sp|O75179|ANR17_HUMAN Ankyrin repeat domain-containing protein 17 OS=Homo sapiens OX=9606 GN=ANKRD17 PE=1 SV=3	sp|O75179|ANR17_HUMAN	2059	2059	S	SSPSPPAQPGGVSRNSPLDCGSASPNKVASS	119.58	119.58	NS(1)PLDCGSASPNK	NS(76)PLDCGS(-76)AS(-90)PNK	2	2	-2.0447	599900	852520	Quantified
O75179	Ankyrin repeat domain-containing protein 17	ANKRD17	FUNCTION: Could play pivotal roles in cell cycle and DNA regulation (PubMed:19150984). Involved in innate immune defense against viruse by positively regulating the viral dsRNA receptors DDX58 and IFIH1 signaling pathways (PubMed:22328336). Involves in NOD2- and NOD1-mediated responses to bacteria suggesting a role in innate antibacterial immune pathways too (PubMed:23711367). Target of enterovir…	274.25	2603	sp|O75179|ANR17_HUMAN	2045	sp|O75179|ANR17_HUMAN Ankyrin repeat domain-containing protein 17 OS=Homo sapiens OX=9606 GN=ANKRD17 PE=1 SV=3	sp|O75179|ANR17_HUMAN	2045	2045	S	PMPTAKEHYPVSSPSSPSPPAQPGGVSRNSP	96.78	69.818	EHYPVS(0.002)S(0.012)PS(0.134)S(0.854)PS(0.997)PPAQPGGVSR	EHY(-52)PVS(-27)S(-18)PS(-8.1)S(8.1)PS(26)PPAQPGGVS(-37)R	10	3	2.5629	161540	601680	Quantified
O75179	Ankyrin repeat domain-containing protein 17	ANKRD17	FUNCTION: Could play pivotal roles in cell cycle and DNA regulation (PubMed:19150984). Involved in innate immune defense against viruse by positively regulating the viral dsRNA receptors DDX58 and IFIH1 signaling pathways (PubMed:22328336). Involves in NOD2- and NOD1-mediated responses to bacteria suggesting a role in innate antibacterial immune pathways too (PubMed:23711367). Target of enterovir…	274.25	2603	sp|O75179|ANR17_HUMAN	2067	sp|O75179|ANR17_HUMAN Ankyrin repeat domain-containing protein 17 OS=Homo sapiens OX=9606 GN=ANKRD17 PE=1 SV=3	sp|O75179|ANR17_HUMAN	2067	2067	S	PGGVSRNSPLDCGSASPNKVASSSEQEAGSP	95.677	92.593	NSPLDCGS(0.008)AS(0.992)PNK	NS(-74)PLDCGS(-21)AS(21)PNK	10	2	2.3649	279250	281330	Quantified
O75179	Ankyrin repeat domain-containing protein 17	ANKRD17	FUNCTION: Could play pivotal roles in cell cycle and DNA regulation (PubMed:19150984). Involved in innate immune defense against viruse by positively regulating the viral dsRNA receptors DDX58 and IFIH1 signaling pathways (PubMed:22328336). Involves in NOD2- and NOD1-mediated responses to bacteria suggesting a role in innate antibacterial immune pathways too (PubMed:23711367). Target of enterovir…	274.25	2603	sp|O75179|ANR17_HUMAN	2401	sp|O75179|ANR17_HUMAN Ankyrin repeat domain-containing protein 17 OS=Homo sapiens OX=9606 GN=ANKRD17 PE=1 SV=3	sp|O75179|ANR17_HUMAN	2401	2401	S	NDSSAQSVSSGVRAPSPAPSSVPLGSEKPSN	144.72	104.35	APS(1)PAPSSVPLGSEKPSNVSQDR	APS(51)PAPS(-51)S(-59)VPLGS(-82)EKPS(-91)NVS(-97)QDR	3	3	-0.70469	1634300	2652000	Quantified
O75190	DnaJ homolog subfamily B member 6	DNAJB6	FUNCTION: Plays an indispensable role in the organization of KRT8/KRT18 filaments. Acts as an endogenous molecular chaperone for neuronal proteins including huntingtin. Suppresses aggregation and toxicity of polyglutamine-containing, aggregation-prone proteins. Isoform B but not isoform A inhibits huntingtin aggregation. Has a stimulatory effect on the ATPase activity of HSP70 in a dose-dependent…	36.087	326	sp|O75190|DNJB6_HUMAN	277	sp|O75190|DNJB6_HUMAN DnaJ homolog subfamily B member 6 OS=Homo sapiens OX=9606 GN=DNAJB6 PE=1 SV=2	sp|O75190|DNJB6_HUMAN	277	277	S	PPRPASLLRHAPHCLSEEEGEQDRPRAPGPW	226.73	141.36	HAPHCLS(1)EEEGEQDRPR	HAPHCLS(140)EEEGEQDRPR	7	3	1.1565	1325500	2413900	Quantified
O75312	Zinc finger protein ZPR1	ZPR1	FUNCTION: Acts as a signaling molecule that communicates proliferative growth signals from the cytoplasm to the nucleus. Plays a role for the localization and accumulation of the survival motor neuron protein SMN1 in sub-nuclear bodies, including gems and Cajal bodies. Induces neuron differentiation and stimulates axonal growth and formation of growth cone in spinal cord motor neurons. Plays a ro…	50.925	459	sp|O75312|ZPR1_HUMAN	19	sp|O75312|ZPR1_HUMAN Zinc finger protein ZPR1 OS=Homo sapiens OX=9606 GN=ZPR1 PE=1 SV=1	sp|O75312|ZPR1_HUMAN	19	19	S	SGAVEPGPPGAAVAPSPAPAPPPAPDHLFRP	17.05	17.05	AAS(0.02)GAVEPGPPGAAVAPS(0.98)PAPAPPPAPDHLFR	AAS(-17)GAVEPGPPGAAVAPS(17)PAPAPPPAPDHLFR	18	3	-3.0224	61791	208310	Quantified
O75351	Vacuolar protein sorting-associated protein 4B	VPS4B	FUNCTION: Involved in late steps of the endosomal multivesicular bodies (MVB) pathway. Recognizes membrane-associated ESCRT-III assemblies and catalyzes their disassembly, possibly in combination with membrane fission. Redistributes the ESCRT-III components to the cytoplasm for further rounds of MVB sorting. MVBs contain intraluminal vesicles (ILVs) that are generated by invagination and scission…	49.301	444	sp|O75351|VPS4B_HUMAN	102	sp|O75351|VPS4B_HUMAN Vacuolar protein sorting-associated protein 4B OS=Homo sapiens OX=9606 GN=VPS4B PE=1 SV=2	sp|O75351|VPS4B_HUMAN	102	102	S	VKEGQPSPADEKGNDSDGEGESDDPEKKKLQ	178.4	178.4	GNDS(1)DGEGESDDPEKK	GNDS(130)DGEGES(-130)DDPEKK	4	2	-5.605	290080	211670	Quantified
O75362	Zinc finger protein 217	ZNF217	FUNCTION: Binds to the promoters of target genes and functions as repressor. Promotes cell proliferation and antagonizes cell death. Promotes phosphorylation of AKT1 at 'Ser-473'. {ECO:0000269|PubMed:16203743, ECO:0000269|PubMed:16940172, ECO:0000269|PubMed:17259635, ECO:0000269|PubMed:18625718}.	115.27	1048	sp|O75362|ZN217_HUMAN	407	sp|O75362|ZN217_HUMAN Zinc finger protein 217 OS=Homo sapiens OX=9606 GN=ZNF217 PE=1 SV=1	sp|O75362|ZN217_HUMAN	407	407	S	LHSRVHKKDRRAGAESPTMSVDGRQPGTCSP	185.57	185.57	AGAES(1)PTMSVDGR	AGAES(48)PT(-48)MS(-86)VDGR	5	2	1.4364	1203900	1396100	Quantified
O75362	Zinc finger protein 217	ZNF217	FUNCTION: Binds to the promoters of target genes and functions as repressor. Promotes cell proliferation and antagonizes cell death. Promotes phosphorylation of AKT1 at 'Ser-473'. {ECO:0000269|PubMed:16203743, ECO:0000269|PubMed:16940172, ECO:0000269|PubMed:17259635, ECO:0000269|PubMed:18625718}.	115.27	1048	sp|O75362|ZN217_HUMAN	848	sp|O75362|ZN217_HUMAN Zinc finger protein 217 OS=Homo sapiens OX=9606 GN=ZNF217 PE=1 SV=1	sp|O75362|ZN217_HUMAN	848	848	S	ATRQQQSEMFPKTSVSPAPDKTKRPETKLKP	58.476	58.476	TS(0.001)VS(0.999)PAPDK	T(-42)S(-30)VS(30)PAPDK	4	2	3.0052	89976	34213	Quantified
O75362	Zinc finger protein 217	ZNF217	FUNCTION: Binds to the promoters of target genes and functions as repressor. Promotes cell proliferation and antagonizes cell death. Promotes phosphorylation of AKT1 at 'Ser-473'. {ECO:0000269|PubMed:16203743, ECO:0000269|PubMed:16940172, ECO:0000269|PubMed:17259635, ECO:0000269|PubMed:18625718}.	115.27	1048	sp|O75362|ZN217_HUMAN	648	sp|O75362|ZN217_HUMAN Zinc finger protein 217 OS=Homo sapiens OX=9606 GN=ZNF217 PE=1 SV=1	sp|O75362|ZN217_HUMAN	648	648	T	ETQANNLICRTKADVTPPPDGSTTHNLEVSP	55.094	48.801	ADVT(0.999)PPPDGS(0.001)TTHNLEVSPK	ADVT(32)PPPDGS(-32)T(-34)T(-36)HNLEVS(-46)PK	4	3	-0.027438	238920	318570	Quantified
O75367	Core histone macro-H2A.1	MACROH2A1	FUNCTION: Variant histone H2A which replaces conventional H2A in a subset of nucleosomes where it represses transcription (PubMed:12718888, PubMed:15621527, PubMed:16428466). Nucleosomes wrap and compact DNA into chromatin, limiting DNA accessibility to the cellular machineries which require DNA as a template. Histones thereby play a central role in transcription regulation, DNA repair, DNA repli…	39.617	372	sp|O75367|H2AY_HUMAN	178	sp|O75367|H2AY_HUMAN Core histone macro-H2A.1 OS=Homo sapiens OX=9606 GN=MACROH2A1 PE=1 SV=4	sp|O75367|H2AY_HUMAN	178	178	T	GEVSKAASADSTTEGTPADGFTVLSTKSLFL	69.224	43.904	AAS(0.002)ADS(0.002)T(0.002)T(0.01)EGT(0.98)PADGFT(0.004)VLS(0.001)T(0.001)K	AAS(-28)ADS(-27)T(-27)T(-20)EGT(20)PADGFT(-24)VLS(-32)T(-32)K	11	2	-1.9843	293180	615890	Quantified
O75367	Core histone macro-H2A.1	MACROH2A1	FUNCTION: Variant histone H2A which replaces conventional H2A in a subset of nucleosomes where it represses transcription (PubMed:12718888, PubMed:15621527, PubMed:16428466). Nucleosomes wrap and compact DNA into chromatin, limiting DNA accessibility to the cellular machineries which require DNA as a template. Histones thereby play a central role in transcription regulation, DNA repair, DNA repli…	39.617	372	sp|O75367|H2AY_HUMAN	129	sp|O75367|H2AY_HUMAN Core histone macro-H2A.1 OS=Homo sapiens OX=9606 GN=MACROH2A1 PE=1 SV=4	sp|O75367|H2AY_HUMAN	129	129	T	LAKKRGSKGKLEAIITPPPAKKAKSPSQKKP	111.75	91.245	LEAIIT(1)PPPAK	LEAIIT(91)PPPAK	6	2	-0.41922	597990	395760	Quantified
O75369	Filamin-B	FLNB	FUNCTION: Connects cell membrane constituents to the actin cytoskeleton. May promote orthogonal branching of actin filaments and links actin filaments to membrane glycoproteins. Anchors various transmembrane proteins to the actin cytoskeleton. Interaction with FLNA may allow neuroblast migration from the ventricular zone into the cortical plate. Various interactions and localizations of isoforms …	278.16	2602	sp|O75369|FLNB_HUMAN	2113	sp|O75369|FLNB_HUMAN Filamin-B OS=Homo sapiens OX=9606 GN=FLNB PE=1 SV=2	sp|O75369|FLNB_HUMAN	2113	2113	S	SITRTSRAPSVATVGSICDLNLKIPEINSSD	112.67	112.67	APSVAT(0.001)VGS(0.999)ICDLNLK	APS(-79)VAT(-30)VGS(30)ICDLNLK	9	2	0.88055	94999	221980	Quantified
O75369	Filamin-B	FLNB	FUNCTION: Connects cell membrane constituents to the actin cytoskeleton. May promote orthogonal branching of actin filaments and links actin filaments to membrane glycoproteins. Anchors various transmembrane proteins to the actin cytoskeleton. Interaction with FLNA may allow neuroblast migration from the ventricular zone into the cortical plate. Various interactions and localizations of isoforms …	278.16	2602	sp|O75369|FLNB_HUMAN	2107	sp|O75369|FLNB_HUMAN Filamin-B OS=Homo sapiens OX=9606 GN=FLNB PE=1 SV=2	sp|O75369|FLNB_HUMAN	2107	2107	S	EGRVKESITRTSRAPSVATVGSICDLNLKIP	277.87	277.87	APS(1)VATVGSICDLNLK	APS(77)VAT(-77)VGS(-160)ICDLNLK	3	2	3.6877	2806700	3725900	Quantified
O75369	Filamin-B	FLNB	FUNCTION: Connects cell membrane constituents to the actin cytoskeleton. May promote orthogonal branching of actin filaments and links actin filaments to membrane glycoproteins. Anchors various transmembrane proteins to the actin cytoskeleton. Interaction with FLNA may allow neuroblast migration from the ventricular zone into the cortical plate. Various interactions and localizations of isoforms …	278.16	2602	sp|O75369|FLNB_HUMAN	1505	sp|O75369|FLNB_HUMAN Filamin-B OS=Homo sapiens OX=9606 GN=FLNB PE=1 SV=2	sp|O75369|FLNB_HUMAN	1505	1505	S	PYMVSVKYADEEIPRSPFKVKVLPTYDASKV	87.251	87.251	YADEEIPRS(1)PFK	Y(-85)ADEEIPRS(85)PFK	9	2	0.42689	620890	602510	Quantified
O75369	Filamin-B	FLNB	FUNCTION: Connects cell membrane constituents to the actin cytoskeleton. May promote orthogonal branching of actin filaments and links actin filaments to membrane glycoproteins. Anchors various transmembrane proteins to the actin cytoskeleton. Interaction with FLNA may allow neuroblast migration from the ventricular zone into the cortical plate. Various interactions and localizations of isoforms …	278.16	2602	sp|O75369|FLNB_HUMAN	2481	sp|O75369|FLNB_HUMAN Filamin-B OS=Homo sapiens OX=9606 GN=FLNB PE=1 SV=2	sp|O75369|FLNB_HUMAN	2481	2481	S	PFKAKVTGQRLVSPGSANETSSILVESVTRS	70.826	70.826	LVS(0.02)PGS(0.98)ANETSSILVESVTR	LVS(-17)PGS(17)ANET(-35)S(-41)S(-46)ILVES(-63)VT(-68)R	6	2	1.0884	414140	734470	Quantified
O75369	Filamin-B	FLNB	FUNCTION: Connects cell membrane constituents to the actin cytoskeleton. May promote orthogonal branching of actin filaments and links actin filaments to membrane glycoproteins. Anchors various transmembrane proteins to the actin cytoskeleton. Interaction with FLNA may allow neuroblast migration from the ventricular zone into the cortical plate. Various interactions and localizations of isoforms …	278.16	2602	sp|O75369|FLNB_HUMAN	2478	sp|O75369|FLNB_HUMAN Filamin-B OS=Homo sapiens OX=9606 GN=FLNB PE=1 SV=2	sp|O75369|FLNB_HUMAN	2478	2478	S	VGSPFKAKVTGQRLVSPGSANETSSILVESV	208.06	193.64	LVS(1)PGSANETSSILVESVTR	LVS(54)PGS(-54)ANET(-120)S(-140)S(-140)ILVES(-190)VT(-190)R	3	2	4.9915	791510	1087800	Quantified
O75369	Filamin-B	FLNB	FUNCTION: Connects cell membrane constituents to the actin cytoskeleton. May promote orthogonal branching of actin filaments and links actin filaments to membrane glycoproteins. Anchors various transmembrane proteins to the actin cytoskeleton. Interaction with FLNA may allow neuroblast migration from the ventricular zone into the cortical plate. Various interactions and localizations of isoforms …	278.16	2602	sp|O75369|FLNB_HUMAN	1609	sp|O75369|FLNB_HUMAN Filamin-B OS=Homo sapiens OX=9606 GN=FLNB PE=1 SV=2	sp|O75369|FLNB_HUMAN	1609	1609	T	YGGDDIPLSPYRIRATQTGDASKCLATGPGI	188.19	188.19	IRAT(1)QTGDASK	IRAT(51)QT(-51)GDAS(-110)K	4	2	0.15821	578200	743970	Quantified
O75376	Nuclear receptor corepressor 1	NCOR1	FUNCTION: Mediates transcriptional repression by certain nuclear receptors (PubMed:20812024). Part of a complex which promotes histone deacetylation and the formation of repressive chromatin structures which may impede the access of basal transcription factors. Participates in the transcriptional repressor activity produced by BCL6. Recruited by ZBTB7A to the androgen response elements/ARE on tar…	270.21	2440	sp|O75376|NCOR1_HUMAN	2102	sp|O75376|NCOR1_HUMAN Nuclear receptor corepressor 1 OS=Homo sapiens OX=9606 GN=NCOR1 PE=1 SV=2	sp|O75376|NCOR1_HUMAN	2102	2102	S	ALVSTPVRTKTSNRYSPESQAQSVHHQRPGS	162.78	162.78	TSNRYS(0.999)PESQAQSVHHQR	T(-52)S(-40)NRY(-58)S(34)PES(-34)QAQS(-110)VHHQR	6	4	1.8498	998060	247440	Quantified
O75376	Nuclear receptor corepressor 1	NCOR1	FUNCTION: Mediates transcriptional repression by certain nuclear receptors (PubMed:20812024). Part of a complex which promotes histone deacetylation and the formation of repressive chromatin structures which may impede the access of basal transcription factors. Participates in the transcriptional repressor activity produced by BCL6. Recruited by ZBTB7A to the androgen response elements/ARE on tar…	270.21	2440	sp|O75376|NCOR1_HUMAN	158	sp|O75376|NCOR1_HUMAN Nuclear receptor corepressor 1 OS=Homo sapiens OX=9606 GN=NCOR1 PE=1 SV=2	sp|O75376|NCOR1_HUMAN	158	158	S	AKKDPAFGGKHEAPSSPISGQPCGDDQNASP	151.52	48.476	HEAPS(0.249)S(0.709)PIS(0.041)GQPCGDDQNAS(0.696)PS(0.304)K	HEAPS(-4.6)S(4.6)PIS(-12)GQPCGDDQNAS(3.6)PS(-3.6)K	6	3	3.4006	62057	499940	Quantified
O75376	Nuclear receptor corepressor 1	NCOR1	FUNCTION: Mediates transcriptional repression by certain nuclear receptors (PubMed:20812024). Part of a complex which promotes histone deacetylation and the formation of repressive chromatin structures which may impede the access of basal transcription factors. Participates in the transcriptional repressor activity produced by BCL6. Recruited by ZBTB7A to the androgen response elements/ARE on tar…	270.21	2440	sp|O75376|NCOR1_HUMAN	2151	sp|O75376|NCOR1_HUMAN Nuclear receptor corepressor 1 OS=Homo sapiens OX=9606 GN=NCOR1 PE=1 SV=2	sp|O75376|NCOR1_HUMAN	2151	2151	S	SPERSHVSSEPYEPISPPQVPVVHEKQDSLL	172.71	172.71	SHVSSEPYEPIS(1)PPQVPVVHEK	S(-110)HVS(-92)S(-86)EPY(-72)EPIS(72)PPQVPVVHEK	12	3	-0.15993	129130	207640	Quantified
O75376	Nuclear receptor corepressor 1	NCOR1	FUNCTION: Mediates transcriptional repression by certain nuclear receptors (PubMed:20812024). Part of a complex which promotes histone deacetylation and the formation of repressive chromatin structures which may impede the access of basal transcription factors. Participates in the transcriptional repressor activity produced by BCL6. Recruited by ZBTB7A to the androgen response elements/ARE on tar…	270.21	2440	sp|O75376|NCOR1_HUMAN	2120	sp|O75376|NCOR1_HUMAN Nuclear receptor corepressor 1 OS=Homo sapiens OX=9606 GN=NCOR1 PE=1 SV=2	sp|O75376|NCOR1_HUMAN	2120	2120	S	SQAQSVHHQRPGSRVSPENLVDKSRGSRPGK	119.94	119.94	VS(1)PENLVDK	VS(120)PENLVDK	2	2	-0.62543	1478400	1412800	Quantified
O75376	Nuclear receptor corepressor 1	NCOR1	FUNCTION: Mediates transcriptional repression by certain nuclear receptors (PubMed:20812024). Part of a complex which promotes histone deacetylation and the formation of repressive chromatin structures which may impede the access of basal transcription factors. Participates in the transcriptional repressor activity produced by BCL6. Recruited by ZBTB7A to the androgen response elements/ARE on tar…	270.21	2440	sp|O75376|NCOR1_HUMAN	224	sp|O75376|NCOR1_HUMAN Nuclear receptor corepressor 1 OS=Homo sapiens OX=9606 GN=NCOR1 PE=1 SV=2	sp|O75376|NCOR1_HUMAN	224	224	S	LEEEAAKPPEPEKPVSPPPVEQKHRSIVQII	69.712	69.712	QQQLEEEAAKPPEPEKPVS(1)PPPVEQK	QQQLEEEAAKPPEPEKPVS(70)PPPVEQK	19	3	0.90836	606680	1156900	Quantified
O75376	Nuclear receptor corepressor 1	NCOR1	FUNCTION: Mediates transcriptional repression by certain nuclear receptors (PubMed:20812024). Part of a complex which promotes histone deacetylation and the formation of repressive chromatin structures which may impede the access of basal transcription factors. Participates in the transcriptional repressor activity produced by BCL6. Recruited by ZBTB7A to the androgen response elements/ARE on tar…	270.21	2440	sp|O75376|NCOR1_HUMAN	2337	sp|O75376|NCOR1_HUMAN Nuclear receptor corepressor 1 OS=Homo sapiens OX=9606 GN=NCOR1 PE=1 SV=2	sp|O75376|NCOR1_HUMAN	2337	2337	S	CKPKLISKSNSRKSKSPIPGQGYLGTERPSS	103.63	42.061	S(1)PIPGQGYLGTER	S(36)PIPGQGY(-36)LGT(-38)ER	1	2	0.21148	1087600	1374900	Quantified
O75376	Nuclear receptor corepressor 1	NCOR1	FUNCTION: Mediates transcriptional repression by certain nuclear receptors (PubMed:20812024). Part of a complex which promotes histone deacetylation and the formation of repressive chromatin structures which may impede the access of basal transcription factors. Participates in the transcriptional repressor activity produced by BCL6. Recruited by ZBTB7A to the androgen response elements/ARE on tar…	270.21	2440	sp|O75376|NCOR1_HUMAN	1111	sp|O75376|NCOR1_HUMAN Nuclear receptor corepressor 1 OS=Homo sapiens OX=9606 GN=NCOR1 PE=1 SV=2	sp|O75376|NCOR1_HUMAN	1111	1111	S	SAKSATLPYIKQEEFSPRSQNSQPEGLLVRA	58.916	43.272	QEEFS(1)PR	QEEFS(43)PR	5	2	0.056195	137600	95123	Quantified
O75376	Nuclear receptor corepressor 1	NCOR1	FUNCTION: Mediates transcriptional repression by certain nuclear receptors (PubMed:20812024). Part of a complex which promotes histone deacetylation and the formation of repressive chromatin structures which may impede the access of basal transcription factors. Participates in the transcriptional repressor activity produced by BCL6. Recruited by ZBTB7A to the androgen response elements/ARE on tar…	270.21	2440	sp|O75376|NCOR1_HUMAN	172	sp|O75376|NCOR1_HUMAN Nuclear receptor corepressor 1 OS=Homo sapiens OX=9606 GN=NCOR1 PE=1 SV=2	sp|O75376|NCOR1_HUMAN	172	172	S	SSPISGQPCGDDQNASPSKLSKEELIQSMDR	48.476	48.476	HEAPS(0.249)S(0.709)PIS(0.041)GQPCGDDQNAS(0.696)PS(0.304)K	HEAPS(-4.6)S(4.6)PIS(-12)GQPCGDDQNAS(3.6)PS(-3.6)K	20	3	3.4006	62057	68132	Quantified
O75376	Nuclear receptor corepressor 1	NCOR1	FUNCTION: Mediates transcriptional repression by certain nuclear receptors (PubMed:20812024). Part of a complex which promotes histone deacetylation and the formation of repressive chromatin structures which may impede the access of basal transcription factors. Participates in the transcriptional repressor activity produced by BCL6. Recruited by ZBTB7A to the androgen response elements/ARE on tar…	270.21	2440	sp|O75376|NCOR1_HUMAN	1977	sp|O75376|NCOR1_HUMAN Nuclear receptor corepressor 1 OS=Homo sapiens OX=9606 GN=NCOR1 PE=1 SV=2	sp|O75376|NCOR1_HUMAN	1977	1977	S	SSHRYETPSDAIEVISPASSPAPPQEKLQTY	74.643	74.643	YETPSDAIEVIS(0.95)PAS(0.035)S(0.014)PAPPQEK	Y(-66)ET(-56)PS(-48)DAIEVIS(14)PAS(-14)S(-18)PAPPQEK	12	2	-0.077788	53171	1099700	Quantified
O75376	Nuclear receptor corepressor 1	NCOR1	FUNCTION: Mediates transcriptional repression by certain nuclear receptors (PubMed:20812024). Part of a complex which promotes histone deacetylation and the formation of repressive chromatin structures which may impede the access of basal transcription factors. Participates in the transcriptional repressor activity produced by BCL6. Recruited by ZBTB7A to the androgen response elements/ARE on tar…	270.21	2440	sp|O75376|NCOR1_HUMAN	1472	sp|O75376|NCOR1_HUMAN Nuclear receptor corepressor 1 OS=Homo sapiens OX=9606 GN=NCOR1 PE=1 SV=2	sp|O75376|NCOR1_HUMAN	1472	1472	S	SVLRSTLHEAPKAQLSPGIYDDTSARRTPVS	171.26	171.26	AQLS(1)PGIYDDTSAR	AQLS(130)PGIY(-130)DDT(-130)S(-130)AR	4	2	0.96887	916520	1203100	Quantified
O75376	Nuclear receptor corepressor 1	NCOR1	FUNCTION: Mediates transcriptional repression by certain nuclear receptors (PubMed:20812024). Part of a complex which promotes histone deacetylation and the formation of repressive chromatin structures which may impede the access of basal transcription factors. Participates in the transcriptional repressor activity produced by BCL6. Recruited by ZBTB7A to the androgen response elements/ARE on tar…	270.21	2440	sp|O75376|NCOR1_HUMAN	1196	sp|O75376|NCOR1_HUMAN Nuclear receptor corepressor 1 OS=Homo sapiens OX=9606 GN=NCOR1 PE=1 SV=2	sp|O75376|NCOR1_HUMAN	1196	1196	S	ALVKGSISRMPIEDSSPEKGREEAASKGHVI	97.084	97.084	MPIEDS(0.199)S(0.801)PEKGR	MPIEDS(-6.1)S(6.1)PEKGR	7	2	-2.0944	342240	312270	Quantified
O75376	Nuclear receptor corepressor 1	NCOR1	FUNCTION: Mediates transcriptional repression by certain nuclear receptors (PubMed:20812024). Part of a complex which promotes histone deacetylation and the formation of repressive chromatin structures which may impede the access of basal transcription factors. Participates in the transcriptional repressor activity produced by BCL6. Recruited by ZBTB7A to the androgen response elements/ARE on tar…	270.21	2440	sp|O75376|NCOR1_HUMAN	2335	sp|O75376|NCOR1_HUMAN Nuclear receptor corepressor 1 OS=Homo sapiens OX=9606 GN=NCOR1 PE=1 SV=2	sp|O75376|NCOR1_HUMAN	2335	2335	S	GVCKPKLISKSNSRKSKSPIPGQGYLGTERP	78.75	28.277	KS(0.666)KS(0.33)PIPGQGY(0.003)LGT(0.001)ER	KS(3)KS(-3)PIPGQGY(-24)LGT(-28)ER	2	3	-2.1157	1087600	1374900	Quantified
O75376	Nuclear receptor corepressor 1	NCOR1	FUNCTION: Mediates transcriptional repression by certain nuclear receptors (PubMed:20812024). Part of a complex which promotes histone deacetylation and the formation of repressive chromatin structures which may impede the access of basal transcription factors. Participates in the transcriptional repressor activity produced by BCL6. Recruited by ZBTB7A to the androgen response elements/ARE on tar…	270.21	2440	sp|O75376|NCOR1_HUMAN	2184	sp|O75376|NCOR1_HUMAN Nuclear receptor corepressor 1 OS=Homo sapiens OX=9606 GN=NCOR1 PE=1 SV=2	sp|O75376|NCOR1_HUMAN	2184	2184	S	SQRGAEPAEQRNDARSPGSISYLPSFFTKLE	174.02	174.02	S(1)PGSISYLPSFFTK	S(43)PGS(-43)IS(-110)Y(-160)LPS(-160)FFT(-170)K	1	2	-0.56741	558040	1260900	Quantified
O75379	Vesicle-associated membrane protein 4	VAMP4	FUNCTION: Involved in the pathway that functions to remove an inhibitor (probably synaptotagmin-4) of calcium-triggered exocytosis during the maturation of secretory granules. May be a marker for this sorting pathway that is critical for remodeling the secretory response of granule.	16.397	141	sp|O75379|VAMP4_HUMAN	88	sp|O75379|VAMP4_HUMAN Vesicle-associated membrane protein 4 OS=Homo sapiens OX=9606 GN=VAMP4 PE=1 SV=2	sp|O75379|VAMP4_HUMAN	88	88	S	KVIERGERLDELQDKSESLSDNATAFSNRSK	88.203	88.203	LDELQDKS(0.72)ES(0.28)LSDNATAFSNR	LDELQDKS(4.1)ES(-4.1)LS(-46)DNAT(-75)AFS(-85)NR	8	3	0.87294	42289	94579	Quantified
O75381	Peroxisomal membrane protein PEX14	PEX14	FUNCTION: Peroxisome membrane protein that is an essential component of the peroxisomal import machinery. Functions as a docking factor for the predominantly cytoplasmic PTS1 receptor (PEX5). Plays a key role for peroxisome movement through a direct interaction with tubulin. {ECO:0000269|PubMed:21525035, ECO:0000269|PubMed:9653144}.	41.236	377	sp|O75381|PEX14_HUMAN	232	sp|O75381|PEX14_HUMAN Peroxisomal membrane protein PEX14 OS=Homo sapiens OX=9606 GN=PEX14 PE=1 SV=1	sp|O75381|PEX14_HUMAN	232	232	S	NSLKGLLLNRRQFPPSPSAPKIPSWQIPVKS	42.075	42.075	QFPPS(0.808)PS(0.192)APK	QFPPS(6.2)PS(-6.2)APK	5	2	-1.3654	271010	383130	Quantified
O75382	Tripartite motif-containing protein 3	TRIM3	FUNCTION: Probably involved in vesicular trafficking via its association with the CART complex (PubMed:15772161). The CART complex is necessary for efficient transferrin receptor recycling but not for EGFR degradation (PubMed:15772161). Positively regulates motility of microtubule-dependent motor protein KIF21B (By similarity). {ECO:0000250|UniProtKB:Q9R1R2, ECO:0000269|PubMed:15772161}.	80.829	744	sp|O75382|TRIM3_HUMAN	7	sp|O75382|TRIM3_HUMAN Tripartite motif-containing protein 3 OS=Homo sapiens OX=9606 GN=TRIM3 PE=1 SV=2	sp|O75382|TRIM3_HUMAN	7	7	S	_________MAKREDSPGPEVQPMDKQFLVC	89.636	89.636	REDS(1)PGPEVQPMDK	REDS(90)PGPEVQPMDK	4	2	-3.7991	1712500	2223500	Quantified
O75385	Serine/threonine-protein kinase ULK1	ULK1	FUNCTION: Serine/threonine-protein kinase involved in autophagy in response to starvation (PubMed:18936157, PubMed:21460634, PubMed:21795849, PubMed:25040165). Acts upstream of phosphatidylinositol 3-kinase PIK3C3 to regulate the formation of autophagophores, the precursors of autophagosomes (PubMed:18936157, PubMed:21460634, PubMed:21795849, PubMed:25040165). Part of regulatory feedback loops in…	112.63	1050	sp|O75385|ULK1_HUMAN	638	sp|O75385|ULK1_HUMAN Serine/threonine-protein kinase ULK1 OS=Homo sapiens OX=9606 GN=ULK1 PE=1 SV=2	sp|O75385|ULK1_HUMAN	638	638	S	SPTKAVPSFDFPKTPSSQNLLALLARQGVVM	93.026	56.08	T(0.01)PS(0.796)S(0.195)QNLLALLAR	T(-19)PS(6.1)S(-6.1)QNLLALLAR	3	2	-0.65098	172190	530600	Quantified
O75385	Serine/threonine-protein kinase ULK1	ULK1	FUNCTION: Serine/threonine-protein kinase involved in autophagy in response to starvation (PubMed:18936157, PubMed:21460634, PubMed:21795849, PubMed:25040165). Acts upstream of phosphatidylinositol 3-kinase PIK3C3 to regulate the formation of autophagophores, the precursors of autophagosomes (PubMed:18936157, PubMed:21460634, PubMed:21795849, PubMed:25040165). Part of regulatory feedback loops in…	112.63	1050	sp|O75385|ULK1_HUMAN	450	sp|O75385|ULK1_HUMAN Serine/threonine-protein kinase ULK1 OS=Homo sapiens OX=9606 GN=ULK1 PE=1 SV=2	sp|O75385|ULK1_HUMAN	450	450	S	PTQVQNYQRIERNLQSPTQFQTPRSSAIRRS	115.35	115.35	NLQS(0.999)PT(0.001)QFQTPR	NLQS(33)PT(-33)QFQT(-76)PR	4	2	-0.093055	645820	894650	Quantified
O75385	Serine/threonine-protein kinase ULK1	ULK1	FUNCTION: Serine/threonine-protein kinase involved in autophagy in response to starvation (PubMed:18936157, PubMed:21460634, PubMed:21795849, PubMed:25040165). Acts upstream of phosphatidylinositol 3-kinase PIK3C3 to regulate the formation of autophagophores, the precursors of autophagosomes (PubMed:18936157, PubMed:21460634, PubMed:21795849, PubMed:25040165). Part of regulatory feedback loops in…	112.63	1050	sp|O75385|ULK1_HUMAN	623	sp|O75385|ULK1_HUMAN Serine/threonine-protein kinase ULK1 OS=Homo sapiens OX=9606 GN=ULK1 PE=1 SV=2	sp|O75385|ULK1_HUMAN	623	623	S	LPDFLQRNPLPPILGSPTKAVPSFDFPKTPS	97.268	92.747	NPLPPILGS(0.854)PT(0.146)K	NPLPPILGS(7.7)PT(-7.7)K	9	2	-1.0043	1554600	1784600	Quantified
O75391	Sperm-associated antigen 7	SPAG7		26.034	227	sp|O75391|SPAG7_HUMAN	114	sp|O75391|SPAG7_HUMAN Sperm-associated antigen 7 OS=Homo sapiens OX=9606 GN=SPAG7 PE=1 SV=2	sp|O75391|SPAG7_HUMAN	114	114	S	DDCRYVMIFKKEFAPSDEELDSYRRGEEWDP	83.474	83.474	EFAPS(1)DEELDSYR	EFAPS(37)DEELDS(-37)Y(-54)R	5	2	4.1028	142460	264900	Quantified
O75396	Vesicle-trafficking protein SEC22b	SEC22B	FUNCTION: SNARE involved in targeting and fusion of ER-derived transport vesicles with the Golgi complex as well as Golgi-derived retrograde transport vesicles with the ER. {ECO:0000269|PubMed:15272311}.	24.593	215	sp|O75396|SC22B_HUMAN	137	sp|O75396|SC22B_HUMAN Vesicle-trafficking protein SEC22b OS=Homo sapiens OX=9606 GN=SEC22B PE=1 SV=4	sp|O75396|SC22B_HUMAN	137	137	S	TKKLYIDSCARRNLGSINTELQDVQRIMVAN	182.1	182.1	NLGS(1)INTELQDVQR	NLGS(87)INT(-87)ELQDVQR	4	2	0.023378	370580	647400	Quantified
O75400	Pre-mRNA-processing factor 40 homolog A	PRPF40A	FUNCTION: Binds to WASL/N-WASP and suppresses its translocation from the nucleus to the cytoplasm, thereby inhibiting its cytoplasmic function (By similarity). Plays a role in the regulation of cell morphology and cytoskeletal organization. Required in the control of cell shape and migration. May play a role in cytokinesis. May be involved in pre-mRNA splicing. {ECO:0000250, ECO:0000269|PubMed:21…	108.8	957	sp|O75400|PR40A_HUMAN	373	sp|O75400|PR40A_HUMAN Pre-mRNA-processing factor 40 homolog A OS=Homo sapiens OX=9606 GN=PRPF40A PE=1 SV=2	sp|O75400|PR40A_HUMAN	373	373	T	NTGEETSKQETVADFTPKKEEEESQPAKKTY	90.156	58.313	QETVADFT(1)PK	QET(-40)VADFT(40)PK	8	2	1.6835	221200	228230	Quantified
O75400	Pre-mRNA-processing factor 40 homolog A	PRPF40A	FUNCTION: Binds to WASL/N-WASP and suppresses its translocation from the nucleus to the cytoplasm, thereby inhibiting its cytoplasmic function (By similarity). Plays a role in the regulation of cell morphology and cytoskeletal organization. Required in the control of cell shape and migration. May play a role in cytokinesis. May be involved in pre-mRNA splicing. {ECO:0000250, ECO:0000269|PubMed:21…	108.8	957	sp|O75400|PR40A_HUMAN	151	sp|O75400|PR40A_HUMAN Pre-mRNA-processing factor 40 homolog A OS=Homo sapiens OX=9606 GN=PRPF40A PE=1 SV=2	sp|O75400|PR40A_HUMAN	151	151	S	AGTASGAKSMWTEHKSPDGRTYYYNTETKQS	65.12	51.569	SMWTEHKS(1)PDGR	S(-46)MWT(-39)EHKS(39)PDGR	8	3	0.029061	133450	154520	Quantified
O75400	Pre-mRNA-processing factor 40 homolog A	PRPF40A	FUNCTION: Binds to WASL/N-WASP and suppresses its translocation from the nucleus to the cytoplasm, thereby inhibiting its cytoplasmic function (By similarity). Plays a role in the regulation of cell morphology and cytoskeletal organization. Required in the control of cell shape and migration. May play a role in cytokinesis. May be involved in pre-mRNA splicing. {ECO:0000250, ECO:0000269|PubMed:21…	108.8	957	sp|O75400|PR40A_HUMAN	888	sp|O75400|PR40A_HUMAN Pre-mRNA-processing factor 40 homolog A OS=Homo sapiens OX=9606 GN=PRPF40A PE=1 SV=2	sp|O75400|PR40A_HUMAN	888	888	S	KKKSKKRRHKSDSPESDAEREKDKKEKDRES	199.3	48.037	HKS(1)DS(1)PES(1)DAEREK	HKS(48)DS(48)PES(48)DAEREK	8	2	-3.8455	859730	1828200	Quantified
O75400	Pre-mRNA-processing factor 40 homolog A	PRPF40A	FUNCTION: Binds to WASL/N-WASP and suppresses its translocation from the nucleus to the cytoplasm, thereby inhibiting its cytoplasmic function (By similarity). Plays a role in the regulation of cell morphology and cytoskeletal organization. Required in the control of cell shape and migration. May play a role in cytokinesis. May be involved in pre-mRNA splicing. {ECO:0000250, ECO:0000269|PubMed:21…	108.8	957	sp|O75400|PR40A_HUMAN	885	sp|O75400|PR40A_HUMAN Pre-mRNA-processing factor 40 homolog A OS=Homo sapiens OX=9606 GN=PRPF40A PE=1 SV=2	sp|O75400|PR40A_HUMAN	885	885	S	KKHKKKSKKRRHKSDSPESDAEREKDKKEKD	133.34	48.037	HKS(1)DS(1)PES(1)DAEREK	HKS(48)DS(48)PES(48)DAEREK	5	2	-3.8455	314180	929810	Quantified
O75410	Transforming acidic coiled-coil-containing protein 1	TACC1	FUNCTION: Involved in transcription regulation induced by nuclear receptors, including in T3 thyroid hormone and all-trans retinoic acid pathways (PubMed:20078863). Might promote the nuclear localization of the receptors (PubMed:20078863). Likely involved in the processes that promote cell division prior to the formation of differentiated tissues. {ECO:0000269|PubMed:20078863}.	87.793	805	sp|O75410|TACC1_HUMAN	276	sp|O75410|TACC1_HUMAN Transforming acidic coiled-coil-containing protein 1 OS=Homo sapiens OX=9606 GN=TACC1 PE=1 SV=2	sp|O75410|TACC1_HUMAN	276	276	S	KASYHFSPEELDENTSPLLGDARFQKSPPDL	118.64	118.64	ASYHFSPEELDENT(0.122)S(0.878)PLLGDAR	AS(-100)Y(-110)HFS(-97)PEELDENT(-8.6)S(8.6)PLLGDAR	15	3	-0.4961	156020	342080	Quantified
O75420	GRB10-interacting GYF protein 1	GIGYF1	FUNCTION: May act cooperatively with GRB10 to regulate tyrosine kinase receptor signaling. May increase IGF1 receptor phosphorylation under IGF1 stimulation as well as phosphorylation of IRS1 and SHC1 (By similarity). {ECO:0000250, ECO:0000269|PubMed:12771153}.	114.6	1035	sp|O75420|GGYF1_HUMAN	755	sp|O75420|GGYF1_HUMAN GRB10-interacting GYF protein 1 OS=Homo sapiens OX=9606 GN=GIGYF1 PE=1 SV=2	sp|O75420|GGYF1_HUMAN	755	755	S	KLLQQQQAVPVPPAPSSPPPLWAGLAKQGLS	68.127	68.127	LLQQQQAVPVPPAPS(0.5)S(0.5)PPPLWAGLAK	LLQQQQAVPVPPAPS(0)S(0)PPPLWAGLAK	15	3	-2.3506	337710	876790	Quantified
O75420	GRB10-interacting GYF protein 1	GIGYF1	FUNCTION: May act cooperatively with GRB10 to regulate tyrosine kinase receptor signaling. May increase IGF1 receptor phosphorylation under IGF1 stimulation as well as phosphorylation of IRS1 and SHC1 (By similarity). {ECO:0000250, ECO:0000269|PubMed:12771153}.	114.6	1035	sp|O75420|GGYF1_HUMAN	862	sp|O75420|GGYF1_HUMAN GRB10-interacting GYF protein 1 OS=Homo sapiens OX=9606 GN=GIGYF1 PE=1 SV=2	sp|O75420|GGYF1_HUMAN	862	862	S	SGGSLVRGLGLKNSRSSPSLSDSYSHLSGRP	109.16	104.86	S(0.938)S(0.062)PSLSDSYSHLSGR	S(12)S(-12)PS(-50)LS(-73)DS(-93)Y(-100)S(-96)HLS(-100)GR	1	2	3.1726	176900	214810	Quantified
O75420	GRB10-interacting GYF protein 1	GIGYF1	FUNCTION: May act cooperatively with GRB10 to regulate tyrosine kinase receptor signaling. May increase IGF1 receptor phosphorylation under IGF1 stimulation as well as phosphorylation of IRS1 and SHC1 (By similarity). {ECO:0000250, ECO:0000269|PubMed:12771153}.	114.6	1035	sp|O75420|GGYF1_HUMAN	24	sp|O75420|GGYF1_HUMAN GRB10-interacting GYF protein 1 OS=Homo sapiens OX=9606 GN=GIGYF1 PE=1 SV=2	sp|O75420|GGYF1_HUMAN	24	24	S	GPEWLRALSGGGSVASPPPSPAMPKYKLADY	80.389	80.389	ALSGGGSVAS(0.999)PPPSPAMPK	ALS(-47)GGGS(-36)VAS(36)PPPS(-36)PAMPK	10	2	-3.5441	676730	1105900	Quantified
O75420	GRB10-interacting GYF protein 1	GIGYF1	FUNCTION: May act cooperatively with GRB10 to regulate tyrosine kinase receptor signaling. May increase IGF1 receptor phosphorylation under IGF1 stimulation as well as phosphorylation of IRS1 and SHC1 (By similarity). {ECO:0000250, ECO:0000269|PubMed:12771153}.	114.6	1035	sp|O75420|GGYF1_HUMAN	406	sp|O75420|GGYF1_HUMAN GRB10-interacting GYF protein 1 OS=Homo sapiens OX=9606 GN=GIGYF1 PE=1 SV=2	sp|O75420|GGYF1_HUMAN	406	406	S	KEPPAAEDDIRGIQLSPGVGSSAGPPGDLED	80.232	78.602	GIQLS(0.998)PGVGS(0.002)SAGPPGDLEDDEGLK	GIQLS(27)PGVGS(-27)S(-37)AGPPGDLEDDEGLK	5	3	-0.39951	240630	465290	Quantified
O75420	GRB10-interacting GYF protein 1	GIGYF1	FUNCTION: May act cooperatively with GRB10 to regulate tyrosine kinase receptor signaling. May increase IGF1 receptor phosphorylation under IGF1 stimulation as well as phosphorylation of IRS1 and SHC1 (By similarity). {ECO:0000250, ECO:0000269|PubMed:12771153}.	114.6	1035	sp|O75420|GGYF1_HUMAN	756	sp|O75420|GGYF1_HUMAN GRB10-interacting GYF protein 1 OS=Homo sapiens OX=9606 GN=GIGYF1 PE=1 SV=2	sp|O75420|GGYF1_HUMAN	756	756	S	LLQQQQAVPVPPAPSSPPPLWAGLAKQGLSM	68.127	68.127	LLQQQQAVPVPPAPS(0.5)S(0.5)PPPLWAGLAK	LLQQQQAVPVPPAPS(0)S(0)PPPLWAGLAK	16	3	-2.3506	337710	876790	Quantified
O75420	GRB10-interacting GYF protein 1	GIGYF1	FUNCTION: May act cooperatively with GRB10 to regulate tyrosine kinase receptor signaling. May increase IGF1 receptor phosphorylation under IGF1 stimulation as well as phosphorylation of IRS1 and SHC1 (By similarity). {ECO:0000250, ECO:0000269|PubMed:12771153}.	114.6	1035	sp|O75420|GGYF1_HUMAN	538	sp|O75420|GGYF1_HUMAN GRB10-interacting GYF protein 1 OS=Homo sapiens OX=9606 GN=GIGYF1 PE=1 SV=2	sp|O75420|GGYF1_HUMAN	538	538	S	EVIKMWGRVPFAPGPSPPPLLGNMDQERLKK	90.828	31.767	VPFAPGPS(1)PPPLLGNMDQER	VPFAPGPS(32)PPPLLGNMDQER	8	2	-2.2446	38242	946990	Quantified
O75427	Leucine-rich repeat and calponin homology domain-containing protein 4	LRCH4		73.449	683	sp|O75427|LRCH4_HUMAN	25	sp|O75427|LRCH4_HUMAN Leucine-rich repeat and calponin homology domain-containing protein 4 OS=Homo sapiens OX=9606 GN=LRCH4 PE=1 SV=2	sp|O75427|LRCH4_HUMAN	25	25	S	AAGGEEAAATTSVPGSPGLPGRRSAERALEE	44.584	44.584	AAAVAAPLAAGGEEAAAT(0.008)T(0.016)S(0.033)VPGS(0.943)PGLPGR	AAAVAAPLAAGGEEAAAT(-21)T(-18)S(-15)VPGS(15)PGLPGR	24	3	2.2124	379030	688300	Quantified
O75436	Vacuolar protein sorting-associated protein 26A	VPS26A	FUNCTION: Acts as component of the retromer cargo-selective complex (CSC). The CSC is believed to be the core functional component of retromer or respective retromer complex variants acting to prevent missorting of selected transmembrane cargo proteins into the lysosomal degradation pathway. The recruitment of the CSC to the endosomal membrane involves RAB7A and SNX3. The SNX-BAR retromer mediate…	38.169	327	sp|O75436|VP26A_HUMAN	315	sp|O75436|VP26A_HUMAN Vacuolar protein sorting-associated protein 26A OS=Homo sapiens OX=9606 GN=VPS26A PE=1 SV=2	sp|O75436|VP26A_HUMAN	315	315	S	EKLRKQRTNFHQRFESPESQASAEQPEM___	155.38	155.38	FES(0.982)PES(0.018)QASAEQPEM	FES(17)PES(-17)QAS(-71)AEQPEM	3	2	2.2551	581250	121030	Quantified
O75448	Mediator of RNA polymerase II transcription subunit 24	MED24	FUNCTION: Component of the Mediator complex, a coactivator involved in the regulated transcription of nearly all RNA polymerase II-dependent genes. Mediator functions as a bridge to convey information from gene-specific regulatory proteins to the basal RNA polymerase II transcription machinery. Mediator is recruited to promoters by direct interactions with regulatory proteins and serves as a scaf…	110.3	989	sp|O75448|MED24_HUMAN	862	sp|O75448|MED24_HUMAN Mediator of RNA polymerase II transcription subunit 24 OS=Homo sapiens OX=9606 GN=MED24 PE=1 SV=1	sp|O75448|MED24_HUMAN	862	862	S	FPLDDVQPSKLMRLLSSNEDDANILSSPTDR	112.33	112.27	LLS(0.92)S(0.08)NEDDANILSSPTDR	LLS(11)S(-11)NEDDANILS(-92)S(-99)PT(-110)DR	3	2	0.50339	692220	1031800	Quantified
O75448	Mediator of RNA polymerase II transcription subunit 24	MED24	FUNCTION: Component of the Mediator complex, a coactivator involved in the regulated transcription of nearly all RNA polymerase II-dependent genes. Mediator functions as a bridge to convey information from gene-specific regulatory proteins to the basal RNA polymerase II transcription machinery. Mediator is recruited to promoters by direct interactions with regulatory proteins and serves as a scaf…	110.3	989	sp|O75448|MED24_HUMAN	873	sp|O75448|MED24_HUMAN Mediator of RNA polymerase II transcription subunit 24 OS=Homo sapiens OX=9606 GN=MED24 PE=1 SV=1	sp|O75448|MED24_HUMAN	873	873	S	MRLLSSNEDDANILSSPTDRSMSSSLSASQL	180.81	180.81	LLSSNEDDANILS(0.052)S(0.947)PT(0.001)DR	LLS(-130)S(-120)NEDDANILS(-13)S(13)PT(-29)DR	14	2	0.13541	1393600	1959200	Quantified
O75449	Katanin p60 ATPase-containing subunit A1	KATNA1	FUNCTION: Catalytic subunit of a complex which severs microtubules in an ATP-dependent manner. Microtubule severing may promote rapid reorganization of cellular microtubule arrays and the release of microtubules from the centrosome following nucleation. Microtubule release from the mitotic spindle poles may allow depolymerization of the microtubule end proximal to the spindle pole, leading to pol…	55.964	491	sp|O75449|KTNA1_HUMAN	170	sp|O75449|KTNA1_HUMAN Katanin p60 ATPase-containing subunit A1 OS=Homo sapiens OX=9606 GN=KATNA1 PE=1 SV=1	sp|O75449|KTNA1_HUMAN	170	170	S	REKKEQNKGREEKNKSPAAVTEPETNKFDST	111.75	111.75	NKS(1)PAAVTEPETNK	NKS(51)PAAVT(-51)EPET(-76)NK	3	2	-2.5135	435970	613570	Quantified
O75475	PC4 and SFRS1-interacting protein	PSIP1	FUNCTION: Transcriptional coactivator involved in neuroepithelial stem cell differentiation and neurogenesis. Involved in particular in lens epithelial cell gene regulation and stress responses. May play an important role in lens epithelial to fiber cell terminal differentiation. May play a protective role during stress-induced apoptosis. Isoform 2 is a more general and stronger transcriptional c…	60.103	530	sp|O75475|PSIP1_HUMAN	275	sp|O75475|PSIP1_HUMAN PC4 and SFRS1-interacting protein OS=Homo sapiens OX=9606 GN=PSIP1 PE=1 SV=1	sp|O75475|PSIP1_HUMAN	275	275	S	KRKNLAKTGVTSTSDSEEEGDDQEGEKKRKG	93.517	93.517	T(0.001)GVT(0.003)S(0.038)T(0.22)S(0.738)DS(1)EEEGDDQEGEK	T(-27)GVT(-24)S(-13)T(-5.3)S(5.3)DS(37)EEEGDDQEGEK	9	2	-3.3406	1319900	2028300	Quantified
O75475	PC4 and SFRS1-interacting protein	PSIP1	FUNCTION: Transcriptional coactivator involved in neuroepithelial stem cell differentiation and neurogenesis. Involved in particular in lens epithelial cell gene regulation and stress responses. May play an important role in lens epithelial to fiber cell terminal differentiation. May play a protective role during stress-induced apoptosis. Isoform 2 is a more general and stronger transcriptional c…	60.103	530	sp|O75475|PSIP1_HUMAN	129	sp|O75475|PSIP1_HUMAN PC4 and SFRS1-interacting protein OS=Homo sapiens OX=9606 GN=PSIP1 PE=1 SV=1	sp|O75475|PSIP1_HUMAN	129	129	S	ETSVSKEDTDHEEKASNEDVTKAVDITTPKA	108.39	108.39	EDT(0.003)DHEEKAS(0.995)NEDVT(0.003)K	EDT(-26)DHEEKAS(26)NEDVT(-26)K	10	3	2.4249	283780	373010	Quantified
O75475	PC4 and SFRS1-interacting protein	PSIP1	FUNCTION: Transcriptional coactivator involved in neuroepithelial stem cell differentiation and neurogenesis. Involved in particular in lens epithelial cell gene regulation and stress responses. May play an important role in lens epithelial to fiber cell terminal differentiation. May play a protective role during stress-induced apoptosis. Isoform 2 is a more general and stronger transcriptional c…	60.103	530	sp|O75475|PSIP1_HUMAN	122	sp|O75475|PSIP1_HUMAN PC4 and SFRS1-interacting protein OS=Homo sapiens OX=9606 GN=PSIP1 PE=1 SV=1	sp|O75475|PSIP1_HUMAN	122	122	T	DVEVEEKETSVSKEDTDHEEKASNEDVTKAV	143.25	143.25	ETSVSKEDT(1)DHEEK	ET(-81)S(-71)VS(-46)KEDT(46)DHEEK	9	2	-3.4528	147200	278770	Quantified
O75475	PC4 and SFRS1-interacting protein	PSIP1	FUNCTION: Transcriptional coactivator involved in neuroepithelial stem cell differentiation and neurogenesis. Involved in particular in lens epithelial cell gene regulation and stress responses. May play an important role in lens epithelial to fiber cell terminal differentiation. May play a protective role during stress-induced apoptosis. Isoform 2 is a more general and stronger transcriptional c…	60.103	530	sp|O75475|PSIP1_HUMAN	106	sp|O75475|PSIP1_HUMAN PC4 and SFRS1-interacting protein OS=Homo sapiens OX=9606 GN=PSIP1 PE=1 SV=1	sp|O75475|PSIP1_HUMAN	106	106	S	KFSSQQAATKQSNASSDVEVEEKETSVSKED	323.71	323.71	QSNAS(0.001)S(0.999)DVEVEEK	QS(-160)NAS(-31)S(31)DVEVEEK	6	2	3.2733	3162200	3804700	Quantified
O75486	Transcription initiation protein SPT3 homolog	SUPT3H	FUNCTION: Probable transcriptional activator. {ECO:0000269|PubMed:9787080}.	35.792	317	sp|O75486|SUPT3_HUMAN	7	sp|O75486|SUPT3_HUMAN Transcription initiation protein SPT3 homolog OS=Homo sapiens OX=9606 GN=SUPT3H PE=1 SV=3	sp|O75486|SUPT3_HUMAN	7	7	S	_________MNNTAASPMSTATSSSGRSTGK	126.81	126.81	MNNTAAS(1)PMSTATSSSGR	MNNT(-51)AAS(37)PMS(-37)T(-42)AT(-50)S(-55)S(-59)S(-63)GR	7	2	2.9563	320870	245920	Quantified
O75494	Serine/arginine-rich splicing factor 10	SRSF10	FUNCTION: Splicing factor that in its dephosphorylated form acts as a general repressor of pre-mRNA splicing (PubMed:11684676, PubMed:12419250, PubMed:14765198). Seems to interfere with the U1 snRNP 5'-splice recognition of SNRNP70 (PubMed:14765198). Required for splicing repression in M-phase cells and after heat shock (PubMed:14765198). Also acts as a splicing factor that specifically promotes …	31.3	262	sp|O75494|SRS10_HUMAN	133	sp|O75494|SRS10_HUMAN Serine/arginine-rich splicing factor 10 OS=Homo sapiens OX=9606 GN=SRSF10 PE=1 SV=1	sp|O75494|SRS10_HUMAN	133	133	S	RSRSRSYERRRSRSRSFDYNYRRSYSPRNSR	163.93	163.93	S(1)RS(1)FDYNYR	S(110)RS(88)FDY(-88)NY(-100)R	3	2	2.8654	5254400	7393700	Quantified
O75494	Serine/arginine-rich splicing factor 10	SRSF10	FUNCTION: Splicing factor that in its dephosphorylated form acts as a general repressor of pre-mRNA splicing (PubMed:11684676, PubMed:12419250, PubMed:14765198). Seems to interfere with the U1 snRNP 5'-splice recognition of SNRNP70 (PubMed:14765198). Required for splicing repression in M-phase cells and after heat shock (PubMed:14765198). Also acts as a splicing factor that specifically promotes …	31.3	262	sp|O75494|SRS10_HUMAN	119	sp|O75494|SRS10_HUMAN Serine/arginine-rich splicing factor 10 OS=Homo sapiens OX=9606 GN=SRSF10 PE=1 SV=1	sp|O75494|SRS10_HUMAN	119	119	S	VYSSSRYDDYDRYRRSRSRSYERRRSRSRSF	63.908	63.908	S(1)RS(0.999)RS(0.994)Y(0.007)ER	S(41)RS(32)RS(22)Y(-22)ER	1	2	-0.67356	3289900	4898900	Quantified
O75494	Serine/arginine-rich splicing factor 10	SRSF10	FUNCTION: Splicing factor that in its dephosphorylated form acts as a general repressor of pre-mRNA splicing (PubMed:11684676, PubMed:12419250, PubMed:14765198). Seems to interfere with the U1 snRNP 5'-splice recognition of SNRNP70 (PubMed:14765198). Required for splicing repression in M-phase cells and after heat shock (PubMed:14765198). Also acts as a splicing factor that specifically promotes …	31.3	262	sp|O75494|SRS10_HUMAN	121	sp|O75494|SRS10_HUMAN Serine/arginine-rich splicing factor 10 OS=Homo sapiens OX=9606 GN=SRSF10 PE=1 SV=1	sp|O75494|SRS10_HUMAN	121	121	S	SSSRYDDYDRYRRSRSRSYERRRSRSRSFDY	63.908	63.908	S(1)RS(0.999)RS(0.994)Y(0.007)ER	S(41)RS(32)RS(22)Y(-22)ER	3	2	-0.67356	3289900	4898900	Quantified
O75494	Serine/arginine-rich splicing factor 10	SRSF10	FUNCTION: Splicing factor that in its dephosphorylated form acts as a general repressor of pre-mRNA splicing (PubMed:11684676, PubMed:12419250, PubMed:14765198). Seems to interfere with the U1 snRNP 5'-splice recognition of SNRNP70 (PubMed:14765198). Required for splicing repression in M-phase cells and after heat shock (PubMed:14765198). Also acts as a splicing factor that specifically promotes …	31.3	262	sp|O75494|SRS10_HUMAN	123	sp|O75494|SRS10_HUMAN Serine/arginine-rich splicing factor 10 OS=Homo sapiens OX=9606 GN=SRSF10 PE=1 SV=1	sp|O75494|SRS10_HUMAN	123	123	S	SRYDDYDRYRRSRSRSYERRRSRSRSFDYNY	63.908	63.908	S(1)RS(0.999)RS(0.994)Y(0.007)ER	S(41)RS(32)RS(22)Y(-22)ER	5	2	-0.67356	3289900	4898900	Quantified
O75494	Serine/arginine-rich splicing factor 10	SRSF10	FUNCTION: Splicing factor that in its dephosphorylated form acts as a general repressor of pre-mRNA splicing (PubMed:11684676, PubMed:12419250, PubMed:14765198). Seems to interfere with the U1 snRNP 5'-splice recognition of SNRNP70 (PubMed:14765198). Required for splicing repression in M-phase cells and after heat shock (PubMed:14765198). Also acts as a splicing factor that specifically promotes …	31.3	262	sp|O75494|SRS10_HUMAN	131	sp|O75494|SRS10_HUMAN Serine/arginine-rich splicing factor 10 OS=Homo sapiens OX=9606 GN=SRSF10 PE=1 SV=1	sp|O75494|SRS10_HUMAN	131	131	S	YRRSRSRSYERRRSRSRSFDYNYRRSYSPRN	163.93	163.93	S(1)RS(1)FDYNYR	S(110)RS(88)FDY(-88)NY(-100)R	1	2	2.8654	4994000	7154000	Quantified
O75509	Tumor necrosis factor receptor superfamily member 21	TNFRSF21	FUNCTION: Promotes apoptosis, possibly via a pathway that involves the activation of NF-kappa-B. Can also promote apoptosis mediated by BAX and by the release of cytochrome c from the mitochondria into the cytoplasm. Plays a role in neuronal apoptosis, including apoptosis in response to amyloid peptides derived from APP, and is required for both normal cell body death and axonal pruning. Trophic-…	71.844	655	sp|O75509|TNR21_HUMAN	541	sp|O75509|TNR21_HUMAN Tumor necrosis factor receptor superfamily member 21 OS=Homo sapiens OX=9606 GN=TNFRSF21 PE=1 SV=1	sp|O75509|TNR21_HUMAN	541	541	S	PNAKLENSALLTVEPSPQDKNKGFFVDESEP	104.76	104.76	LENSALLTVEPS(1)PQDK	LENS(-99)ALLT(-61)VEPS(61)PQDK	12	2	-0.32315	445800	844750	Quantified
O75533	Splicing factor 3B subunit 1	SF3B1	FUNCTION: Involved in pre-mRNA splicing as a component of the splicing factor SF3B complex (PubMed:27720643). SF3B complex is required for 'A' complex assembly formed by the stable binding of U2 snRNP to the branchpoint sequence (BPS) in pre-mRNA. Sequence independent binding of SF3A/SF3B complex upstream of the branch site is essential, it may anchor U2 snRNP to the pre-mRNA (PubMed:12234937). T…	145.83	1304	sp|O75533|SF3B1_HUMAN	207	sp|O75533|SF3B1_HUMAN Splicing factor 3B subunit 1 OS=Homo sapiens OX=9606 GN=SF3B1 PE=1 SV=3	sp|O75533|SF3B1_HUMAN	207	207	T	PPSKRKRRWDQTADQTPGATPKKLSSWDQAE	182.09	182.09	WDQTADQT(1)PGAT(1)PK	WDQT(-100)ADQT(100)PGAT(140)PK	8	2	2.8495	336900	438090	Quantified
O75533	Splicing factor 3B subunit 1	SF3B1	FUNCTION: Involved in pre-mRNA splicing as a component of the splicing factor SF3B complex (PubMed:27720643). SF3B complex is required for 'A' complex assembly formed by the stable binding of U2 snRNP to the branchpoint sequence (BPS) in pre-mRNA. Sequence independent binding of SF3A/SF3B complex upstream of the branch site is essential, it may anchor U2 snRNP to the pre-mRNA (PubMed:12234937). T…	145.83	1304	sp|O75533|SF3B1_HUMAN	326	sp|O75533|SF3B1_HUMAN Splicing factor 3B subunit 1 OS=Homo sapiens OX=9606 GN=SF3B1 PE=1 SV=3	sp|O75533|SF3B1_HUMAN	326	326	T	AETPRTDRGGDSIGETPTPGASKRKSRWDET	117.8	81.373	GGDSIGET(0.999)PT(0.82)PGAS(0.18)K	GGDS(-62)IGET(31)PT(6.6)PGAS(-6.6)K	8	2	-0.24286	1268600	1313100	Quantified
O75533	Splicing factor 3B subunit 1	SF3B1	FUNCTION: Involved in pre-mRNA splicing as a component of the splicing factor SF3B complex (PubMed:27720643). SF3B complex is required for 'A' complex assembly formed by the stable binding of U2 snRNP to the branchpoint sequence (BPS) in pre-mRNA. Sequence independent binding of SF3A/SF3B complex upstream of the branch site is essential, it may anchor U2 snRNP to the pre-mRNA (PubMed:12234937). T…	145.83	1304	sp|O75533|SF3B1_HUMAN	426	sp|O75533|SF3B1_HUMAN Splicing factor 3B subunit 1 OS=Homo sapiens OX=9606 GN=SF3B1 PE=1 SV=3	sp|O75533|SF3B1_HUMAN	426	426	T	GYKVLPPPAGYVPIRTPARKLTATPTPLGGM	115.29	115.29	VLPPPAGYVPIRT(1)PAR	VLPPPAGY(-54)VPIRT(54)PAR	13	3	-2.2589	3746700	6651200	Quantified
O75533	Splicing factor 3B subunit 1	SF3B1	FUNCTION: Involved in pre-mRNA splicing as a component of the splicing factor SF3B complex (PubMed:27720643). SF3B complex is required for 'A' complex assembly formed by the stable binding of U2 snRNP to the branchpoint sequence (BPS) in pre-mRNA. Sequence independent binding of SF3A/SF3B complex upstream of the branch site is essential, it may anchor U2 snRNP to the pre-mRNA (PubMed:12234937). T…	145.83	1304	sp|O75533|SF3B1_HUMAN	313	sp|O75533|SF3B1_HUMAN Splicing factor 3B subunit 1 OS=Homo sapiens OX=9606 GN=SF3B1 PE=1 SV=3	sp|O75533|SF3B1_HUMAN	313	313	T	KTERDTPGHGSGWAETPRTDRGGDSIGETPT	166.46	121.39	DTPGHGSGWAET(1)PR	DT(-120)PGHGS(-84)GWAET(84)PR	12	3	-0.53857	718310	643940	Quantified
O75533	Splicing factor 3B subunit 1	SF3B1	FUNCTION: Involved in pre-mRNA splicing as a component of the splicing factor SF3B complex (PubMed:27720643). SF3B complex is required for 'A' complex assembly formed by the stable binding of U2 snRNP to the branchpoint sequence (BPS) in pre-mRNA. Sequence independent binding of SF3A/SF3B complex upstream of the branch site is essential, it may anchor U2 snRNP to the pre-mRNA (PubMed:12234937). T…	145.83	1304	sp|O75533|SF3B1_HUMAN	350	sp|O75533|SF3B1_HUMAN Splicing factor 3B subunit 1 OS=Homo sapiens OX=9606 GN=SF3B1 PE=1 SV=3	sp|O75533|SF3B1_HUMAN	350	350	T	KSRWDETPASQMGGSTPVLTPGKTPIGTPAM	196.47	196.47	WDETPASQMGGS(0.262)T(0.737)PVLT(0.001)PGK	WDET(-160)PAS(-110)QMGGS(-4.5)T(4.5)PVLT(-28)PGK	13	2	-1.007	2609700	3475700	Quantified
O75533	Splicing factor 3B subunit 1	SF3B1	FUNCTION: Involved in pre-mRNA splicing as a component of the splicing factor SF3B complex (PubMed:27720643). SF3B complex is required for 'A' complex assembly formed by the stable binding of U2 snRNP to the branchpoint sequence (BPS) in pre-mRNA. Sequence independent binding of SF3A/SF3B complex upstream of the branch site is essential, it may anchor U2 snRNP to the pre-mRNA (PubMed:12234937). T…	145.83	1304	sp|O75533|SF3B1_HUMAN	296	sp|O75533|SF3B1_HUMAN Splicing factor 3B subunit 1 OS=Homo sapiens OX=9606 GN=SF3B1 PE=1 SV=3	sp|O75533|SF3B1_HUMAN	296	296	T	HGGATSSARKNRWDETPKTERDTPGHGSGWA	138.71	122.51	WDET(1)PKTER	WDET(39)PKT(-39)ER	4	2	0.79554	711630	521990	Quantified
O75533	Splicing factor 3B subunit 1	SF3B1	FUNCTION: Involved in pre-mRNA splicing as a component of the splicing factor SF3B complex (PubMed:27720643). SF3B complex is required for 'A' complex assembly formed by the stable binding of U2 snRNP to the branchpoint sequence (BPS) in pre-mRNA. Sequence independent binding of SF3A/SF3B complex upstream of the branch site is essential, it may anchor U2 snRNP to the pre-mRNA (PubMed:12234937). T…	145.83	1304	sp|O75533|SF3B1_HUMAN	278	sp|O75533|SF3B1_HUMAN Splicing factor 3B subunit 1 OS=Homo sapiens OX=9606 GN=SF3B1 PE=1 SV=3	sp|O75533|SF3B1_HUMAN	278	278	T	AGAATPGRGDTPGHATPGHGGATSSARKNRW	130	130	GDTPGHAT(1)PGHGGATSSAR	GDT(-52)PGHAT(52)PGHGGAT(-80)S(-90)S(-90)AR	8	3	2.4734	289690	278870	Quantified
O75533	Splicing factor 3B subunit 1	SF3B1	FUNCTION: Involved in pre-mRNA splicing as a component of the splicing factor SF3B complex (PubMed:27720643). SF3B complex is required for 'A' complex assembly formed by the stable binding of U2 snRNP to the branchpoint sequence (BPS) in pre-mRNA. Sequence independent binding of SF3A/SF3B complex upstream of the branch site is essential, it may anchor U2 snRNP to the pre-mRNA (PubMed:12234937). T…	145.83	1304	sp|O75533|SF3B1_HUMAN	273	sp|O75533|SF3B1_HUMAN Splicing factor 3B subunit 1 OS=Homo sapiens OX=9606 GN=SF3B1 PE=1 SV=3	sp|O75533|SF3B1_HUMAN	273	273	T	PSHTPAGAATPGRGDTPGHATPGHGGATSSA	145.31	145.31	GDT(1)PGHATPGHGGATSSAR	GDT(67)PGHAT(-67)PGHGGAT(-130)S(-140)S(-140)AR	3	3	1.5569	324750	305230	Quantified
O75533	Splicing factor 3B subunit 1	SF3B1	FUNCTION: Involved in pre-mRNA splicing as a component of the splicing factor SF3B complex (PubMed:27720643). SF3B complex is required for 'A' complex assembly formed by the stable binding of U2 snRNP to the branchpoint sequence (BPS) in pre-mRNA. Sequence independent binding of SF3A/SF3B complex upstream of the branch site is essential, it may anchor U2 snRNP to the pre-mRNA (PubMed:12234937). T…	145.83	1304	sp|O75533|SF3B1_HUMAN	211	sp|O75533|SF3B1_HUMAN Splicing factor 3B subunit 1 OS=Homo sapiens OX=9606 GN=SF3B1 PE=1 SV=3	sp|O75533|SF3B1_HUMAN	211	211	T	RKRRWDQTADQTPGATPKKLSSWDQAETPGH	251.26	180.12	WDQTADQT(1)PGAT(1)PK	WDQT(-84)ADQT(84)PGAT(150)PK	12	2	0.87435	1374900	1851000	Quantified
O75533	Splicing factor 3B subunit 1	SF3B1	FUNCTION: Involved in pre-mRNA splicing as a component of the splicing factor SF3B complex (PubMed:27720643). SF3B complex is required for 'A' complex assembly formed by the stable binding of U2 snRNP to the branchpoint sequence (BPS) in pre-mRNA. Sequence independent binding of SF3A/SF3B complex upstream of the branch site is essential, it may anchor U2 snRNP to the pre-mRNA (PubMed:12234937). T…	145.83	1304	sp|O75533|SF3B1_HUMAN	129	sp|O75533|SF3B1_HUMAN Splicing factor 3B subunit 1 OS=Homo sapiens OX=9606 GN=SF3B1 PE=1 SV=3	sp|O75533|SF3B1_HUMAN	129	129	S	DREDEYKKHRRTMIISPERLDPFADGGKTPD	118.91	118.91	TMIIS(1)PER	T(-63)MIIS(63)PER	5	2	-0.41175	1700100	1794800	Quantified
O75533	Splicing factor 3B subunit 1	SF3B1	FUNCTION: Involved in pre-mRNA splicing as a component of the splicing factor SF3B complex (PubMed:27720643). SF3B complex is required for 'A' complex assembly formed by the stable binding of U2 snRNP to the branchpoint sequence (BPS) in pre-mRNA. Sequence independent binding of SF3A/SF3B complex upstream of the branch site is essential, it may anchor U2 snRNP to the pre-mRNA (PubMed:12234937). T…	145.83	1304	sp|O75533|SF3B1_HUMAN	194	sp|O75533|SF3B1_HUMAN Splicing factor 3B subunit 1 OS=Homo sapiens OX=9606 GN=SF3B1 PE=1 SV=3	sp|O75533|SF3B1_HUMAN	194	194	S	GELKVVNGAAASQPPSKRKRRWDQTADQTPG	136.39	136.39	VVNGAAASQPPS(1)KR	VVNGAAAS(-45)QPPS(45)KR	12	2	-4.1078	464960	78030	Quantified
O75533	Splicing factor 3B subunit 1	SF3B1	FUNCTION: Involved in pre-mRNA splicing as a component of the splicing factor SF3B complex (PubMed:27720643). SF3B complex is required for 'A' complex assembly formed by the stable binding of U2 snRNP to the branchpoint sequence (BPS) in pre-mRNA. Sequence independent binding of SF3A/SF3B complex upstream of the branch site is essential, it may anchor U2 snRNP to the pre-mRNA (PubMed:12234937). T…	145.83	1304	sp|O75533|SF3B1_HUMAN	227	sp|O75533|SF3B1_HUMAN Splicing factor 3B subunit 1 OS=Homo sapiens OX=9606 GN=SF3B1 PE=1 SV=3	sp|O75533|SF3B1_HUMAN	227	227	T	PKKLSSWDQAETPGHTPSLRWDETPGRAKGS	170.08	104.23	LSSWDQAET(1)PGHT(0.92)PS(0.08)LR	LS(-79)S(-72)WDQAET(45)PGHT(11)PS(-11)LR	13	2	0.32414	1221800	2309700	Quantified
O75533	Splicing factor 3B subunit 1	SF3B1	FUNCTION: Involved in pre-mRNA splicing as a component of the splicing factor SF3B complex (PubMed:27720643). SF3B complex is required for 'A' complex assembly formed by the stable binding of U2 snRNP to the branchpoint sequence (BPS) in pre-mRNA. Sequence independent binding of SF3A/SF3B complex upstream of the branch site is essential, it may anchor U2 snRNP to the pre-mRNA (PubMed:12234937). T…	145.83	1304	sp|O75533|SF3B1_HUMAN	267	sp|O75533|SF3B1_HUMAN Splicing factor 3B subunit 1 OS=Homo sapiens OX=9606 GN=SF3B1 PE=1 SV=3	sp|O75533|SF3B1_HUMAN	267	267	T	KIWDPTPSHTPAGAATPGRGDTPGHATPGHG	143.56	143.56	IWDPTPS(0.001)HTPAGAAT(0.998)PGR	IWDPT(-65)PS(-28)HT(-39)PAGAAT(28)PGR	15	3	-1.6261	847140	1166000	Quantified
O75533	Splicing factor 3B subunit 1	SF3B1	FUNCTION: Involved in pre-mRNA splicing as a component of the splicing factor SF3B complex (PubMed:27720643). SF3B complex is required for 'A' complex assembly formed by the stable binding of U2 snRNP to the branchpoint sequence (BPS) in pre-mRNA. Sequence independent binding of SF3A/SF3B complex upstream of the branch site is essential, it may anchor U2 snRNP to the pre-mRNA (PubMed:12234937). T…	145.83	1304	sp|O75533|SF3B1_HUMAN	223	sp|O75533|SF3B1_HUMAN Splicing factor 3B subunit 1 OS=Homo sapiens OX=9606 GN=SF3B1 PE=1 SV=3	sp|O75533|SF3B1_HUMAN	223	223	T	PGATPKKLSSWDQAETPGHTPSLRWDETPGR	156.96	104.23	LSSWDQAET(1)PGHT(0.92)PS(0.08)LR	LS(-79)S(-72)WDQAET(45)PGHT(11)PS(-11)LR	9	2	0.32414	2260000	2596900	Quantified
O75569	Interferon-inducible double-stranded RNA-dependent protein kinase activator A	PRKRA	FUNCTION: Activates EIF2AK2/PKR in the absence of double-stranded RNA (dsRNA), leading to phosphorylation of EIF2S1/EFI2-alpha and inhibition of translation and induction of apoptosis. Required for siRNA production by DICER1 and for subsequent siRNA-mediated post-transcriptional gene silencing. Does not seem to be required for processing of pre-miRNA to miRNA by DICER1. Promotes UBC9-p53/TP53 ass…	34.404	313	sp|O75569|PRKRA_HUMAN	18	sp|O75569|PRKRA_HUMAN Interferon-inducible double-stranded RNA-dependent protein kinase activator A OS=Homo sapiens OX=9606 GN=PRKRA PE=1 SV=1	sp|O75569|PRKRA_HUMAN	18	18	S	QSRHRAEAPPLEREDSGTFSLGKMITAKPGK	103.69	103.69	EDS(0.999)GT(0.001)FSLGK	EDS(32)GT(-32)FS(-52)LGK	3	2	0.86006	2655200	2947300	Quantified
O75581	Low-density lipoprotein receptor-related protein 6	LRP6	FUNCTION: Component of the Wnt-Fzd-LRP5-LRP6 complex that triggers beta-catenin signaling through inducing aggregation of receptor-ligand complexes into ribosome-sized signalsomes. Cell-surface coreceptor of Wnt/beta-catenin signaling, which plays a pivotal role in bone formation. The Wnt-induced Fzd/LRP6 coreceptor complex recruits DVL1 polymers to the plasma membrane which, in turn, recruits th…	180.43	1613	sp|O75581|LRP6_HUMAN	1490	sp|O75581|LRP6_HUMAN Low-density lipoprotein receptor-related protein 6 OS=Homo sapiens OX=9606 GN=LRP6 PE=1 SV=2	sp|O75581|LRP6_HUMAN	1490	1490	S	STKGTYFPAILNPPPSPATERSHYTMEFGYS	96.183	96.183	GTYFPAILNPPPS(0.864)PAT(0.136)ER	GT(-92)Y(-96)FPAILNPPPS(8)PAT(-8)ER	13	2	-0.1153	879080	1635000	Quantified
O75581	Low-density lipoprotein receptor-related protein 6	LRP6	FUNCTION: Component of the Wnt-Fzd-LRP5-LRP6 complex that triggers beta-catenin signaling through inducing aggregation of receptor-ligand complexes into ribosome-sized signalsomes. Cell-surface coreceptor of Wnt/beta-catenin signaling, which plays a pivotal role in bone formation. The Wnt-induced Fzd/LRP6 coreceptor complex recruits DVL1 polymers to the plasma membrane which, in turn, recruits th…	180.43	1613	sp|O75581|LRP6_HUMAN	1508	sp|O75581|LRP6_HUMAN Low-density lipoprotein receptor-related protein 6 OS=Homo sapiens OX=9606 GN=LRP6 PE=1 SV=2	sp|O75581|LRP6_HUMAN	1508	1508	S	TERSHYTMEFGYSSNSPSTHRSYSYRPYSYR	51.07	49.718	SHYTMEFGY(0.001)S(0.015)S(0.158)NS(0.752)PS(0.051)T(0.024)HR	S(-46)HY(-42)T(-39)MEFGY(-30)S(-17)S(-6.8)NS(6.8)PS(-12)T(-15)HR	13	3	1.7139	186950	98155	Quantified
O75581	Low-density lipoprotein receptor-related protein 6	LRP6	FUNCTION: Component of the Wnt-Fzd-LRP5-LRP6 complex that triggers beta-catenin signaling through inducing aggregation of receptor-ligand complexes into ribosome-sized signalsomes. Cell-surface coreceptor of Wnt/beta-catenin signaling, which plays a pivotal role in bone formation. The Wnt-induced Fzd/LRP6 coreceptor complex recruits DVL1 polymers to the plasma membrane which, in turn, recruits th…	180.43	1613	sp|O75581|LRP6_HUMAN	1607	sp|O75581|LRP6_HUMAN Low-density lipoprotein receptor-related protein 6 OS=Homo sapiens OX=9606 GN=LRP6 PE=1 SV=2	sp|O75581|LRP6_HUMAN	1607	1607	S	YTERSYSHHLYPPPPSPCTDSS_________	35.845	34.779	S(0.001)Y(0.001)S(0.001)HHLY(0.003)PPPPS(0.876)PCT(0.04)DS(0.04)S(0.04)	S(-32)Y(-32)S(-32)HHLY(-25)PPPPS(13)PCT(-13)DS(-13)S(-13)	12	2	0.582	146910	299620	Quantified
O75592	E3 ubiquitin-protein ligase MYCBP2	MYCBP2	FUNCTION: Atypical E3 ubiquitin-protein ligase which specifically mediates ubiquitination of threonine and serine residues on target proteins, instead of ubiquitinating lysine residues (PubMed:29643511). Shows esterification activity towards both threonine and serine, with a preference for threonine, and acts via two essential catalytic cysteine residues that relay ubiquitin to its substrate via …	513.63	4678	sp|O75592|MYCB2_HUMAN	2871	sp|O75592|MYCB2_HUMAN E3 ubiquitin-protein ligase MYCBP2 OS=Homo sapiens OX=9606 GN=MYCBP2 PE=1 SV=4	sp|O75592|MYCB2_HUMAN	2871	2871	S	APVKTKLDPPRERSKSDSYTLDPDTLRKKKM	200.46	200.46	S(0.005)KS(0.993)DS(0.002)YTLDPDTLR	S(-23)KS(23)DS(-27)Y(-110)T(-71)LDPDT(-170)LR	3	2	1.8238	1138200	1487900	Quantified
O75592	E3 ubiquitin-protein ligase MYCBP2	MYCBP2	FUNCTION: Atypical E3 ubiquitin-protein ligase which specifically mediates ubiquitination of threonine and serine residues on target proteins, instead of ubiquitinating lysine residues (PubMed:29643511). Shows esterification activity towards both threonine and serine, with a preference for threonine, and acts via two essential catalytic cysteine residues that relay ubiquitin to its substrate via …	513.63	4678	sp|O75592|MYCB2_HUMAN	1624	sp|O75592|MYCB2_HUMAN E3 ubiquitin-protein ligase MYCBP2 OS=Homo sapiens OX=9606 GN=MYCBP2 PE=1 SV=4	sp|O75592|MYCB2_HUMAN	1624	1624	S	AYDGEVLLRSIVKQVSTENDSTLVHRFPLLV	171.51	171.51	QVS(0.985)T(0.015)ENDSTLVHR	QVS(18)T(-18)ENDS(-130)T(-130)LVHR	3	2	-1.7799	330870	361690	Quantified
O75592	E3 ubiquitin-protein ligase MYCBP2	MYCBP2	FUNCTION: Atypical E3 ubiquitin-protein ligase which specifically mediates ubiquitination of threonine and serine residues on target proteins, instead of ubiquitinating lysine residues (PubMed:29643511). Shows esterification activity towards both threonine and serine, with a preference for threonine, and acts via two essential catalytic cysteine residues that relay ubiquitin to its substrate via …	513.63	4678	sp|O75592|MYCB2_HUMAN	2353	sp|O75592|MYCB2_HUMAN E3 ubiquitin-protein ligase MYCBP2 OS=Homo sapiens OX=9606 GN=MYCBP2 PE=1 SV=4	sp|O75592|MYCB2_HUMAN	2353	2353	S	TAASSNTDMTYGGLASPKLDVSYEPMIVKEA	46.528	46.528	IPGSPAVTAASSNT(0.002)DMT(0.018)Y(0.033)GGLAS(0.947)PK	IPGS(-45)PAVT(-43)AAS(-40)S(-37)NT(-28)DMT(-17)Y(-15)GGLAS(15)PK	23	3	0.67098	45294	68207	Quantified
O75607	Nucleoplasmin-3	NPM3	FUNCTION: Plays a role in the regulation of diverse cellular processes such as ribosome biogenesis, chromatin remodeling or protein chaperoning (PubMed:22362753, PubMed:20073534). Modulates the histone chaperone function and the RNA-binding activity of nucleolar phosphoprotein B23/NPM (PubMed:22362753). Efficiently mediates chromatin remodeling when included in a pentamer containing NPM3 and NPM …	19.343	178	sp|O75607|NPM3_HUMAN	16	sp|O75607|NPM3_HUMAN Nucleoplasmin-3 OS=Homo sapiens OX=9606 GN=NPM3 PE=1 SV=3	sp|O75607|NPM3_HUMAN	16	16	S	MAAGTAAALAFLSQESRTRAGGVGGLRVPAP	77.478	77.478	AAGTAAALAFLS(0.287)QES(0.713)R	AAGT(-77)AAALAFLS(-3.9)QES(3.9)R	15	2	0.79104	119890	17115	Quantified
O75616	GTPase Era, mitochondrial	ERAL1	FUNCTION: Probable GTPase that plays a role in the mitochondrial ribosomal small subunit assembly. Specifically binds the 12S mitochondrial rRNA (12S mt-rRNA) to a 33 nucleotide section delineating the 3' terminal stem-loop region. May act as a chaperone that protects the 12S mt-rRNA on the 28S mitoribosomal subunit during ribosomal small subunit assembly. {ECO:0000269|PubMed:20430825, ECO:000026…	48.349	437	sp|O75616|ERAL1_HUMAN	173	sp|O75616|ERAL1_HUMAN GTPase Era, mitochondrial OS=Homo sapiens OX=9606 GN=ERAL1 PE=1 SV=2	sp|O75616|ERAL1_HUMAN	173	173	S	EKETQVILLDTPGIISPGKQKRHHLELSLLE	79.235	79.235	ETQVILLDT(0.001)PGIIS(0.999)PGK	ET(-78)QVILLDT(-30)PGIIS(30)PGK	14	2	1.1547	20642	75571	Quantified
O75643	U5 small nuclear ribonucleoprotein 200 kDa helicase	SNRNP200	FUNCTION: Plays role in pre-mRNA splicing as core component of precatalytic, catalytic and postcatalytic spliceosomal complexes (PubMed:28502770, PubMed:28781166, PubMed:29361316, PubMed:30315277, PubMed:29360106, PubMed:29301961, PubMed:30728453, PubMed:30705154). Involved in spliceosome assembly, activation and disassembly. Mediates changes in the dynamic network of RNA-RNA interactions in the …	244.5	2136	sp|O75643|U520_HUMAN	225	sp|O75643|U520_HUMAN U5 small nuclear ribonucleoprotein 200 kDa helicase OS=Homo sapiens OX=9606 GN=SNRNP200 PE=1 SV=2	sp|O75643|U520_HUMAN	225	225	S	EEGDEDVYGEVREEASDDDMEGDEAVVRCTL	339.47	339.47	EEAS(1)DDDMEGDEAVVR	EEAS(340)DDDMEGDEAVVR	4	2	-1.1406	1195900	1442400	Quantified
O75665	Oral-facial-digital syndrome 1 protein	OFD1	FUNCTION: Component of the centrioles controlling mother and daughter centrioles length. Recruits to the centriole IFT88 and centriole distal appendage-specific proteins including CEP164. Involved in the biogenesis of the cilium, a centriole-associated function. The cilium is a cell surface projection found in many vertebrate cells required to transduce signals important for development and tissu…	116.67	1012	sp|O75665|OFD1_HUMAN	762	sp|O75665|OFD1_HUMAN Oral-facial-digital syndrome 1 protein OS=Homo sapiens OX=9606 GN=OFD1 PE=1 SV=1	sp|O75665|OFD1_HUMAN	762	762	S	ESEMYLEGLGRSHIASPSPCPDRMPLPSPTE	79.235	79.235	SHIAS(0.985)PS(0.015)PCPDR	S(-38)HIAS(18)PS(-18)PCPDR	5	2	-0.7947	361150	315030	Quantified
O75674	TOM1-like protein 1	TOM1L1	FUNCTION: Probable adapter protein involved in signaling pathways. Interacts with the SH2 and SH3 domains of various signaling proteins when it is phosphorylated. May promote FYN activation, possibly by disrupting intramolecular SH3-dependent interactions (By similarity). {ECO:0000250}.	52.988	476	sp|O75674|TM1L1_HUMAN	323	sp|O75674|TM1L1_HUMAN TOM1-like protein 1 OS=Homo sapiens OX=9606 GN=TOM1L1 PE=1 SV=2	sp|O75674|TM1L1_HUMAN	323	323	S	SEPSAPSQDLLDLSPSPRMPRATLGELNTMN	190.85	190.85	EATNTTSEPSAPSQDLLDLS(0.02)PS(0.98)PR	EAT(-160)NT(-160)T(-160)S(-150)EPS(-120)APS(-80)QDLLDLS(-17)PS(17)PR	22	3	-1.1479	3390500	4564600	Quantified
O75674	TOM1-like protein 1	TOM1L1	FUNCTION: Probable adapter protein involved in signaling pathways. Interacts with the SH2 and SH3 domains of various signaling proteins when it is phosphorylated. May promote FYN activation, possibly by disrupting intramolecular SH3-dependent interactions (By similarity). {ECO:0000250}.	52.988	476	sp|O75674|TM1L1_HUMAN	321	sp|O75674|TM1L1_HUMAN TOM1-like protein 1 OS=Homo sapiens OX=9606 GN=TOM1L1 PE=1 SV=2	sp|O75674|TM1L1_HUMAN	321	321	S	TTSEPSAPSQDLLDLSPSPRMPRATLGELNT	104.47	104.47	EATNTTSEPSAPS(0.001)QDLLDLS(0.901)PS(0.098)PR	EAT(-87)NT(-84)T(-81)S(-77)EPS(-56)APS(-28)QDLLDLS(9.6)PS(-9.6)PR	20	2	0.015887	2998200	681800	Quantified
O75676	Ribosomal protein S6 kinase alpha-4	RPS6KA4	FUNCTION: Serine/threonine-protein kinase that is required for the mitogen or stress-induced phosphorylation of the transcription factors CREB1 and ATF1 and for the regulation of the transcription factor RELA, and that contributes to gene activation by histone phosphorylation and functions in the regulation of inflammatory genes. Phosphorylates CREB1 and ATF1 in response to mitogenic or stress st…	85.605	772	sp|O75676|KS6A4_HUMAN	347	sp|O75676|KS6A4_HUMAN Ribosomal protein S6 kinase alpha-4 OS=Homo sapiens OX=9606 GN=RPS6KA4 PE=1 SV=1	sp|O75676|KS6A4_HUMAN	347	347	S	AEEFTRLEPVYSPPGSPPPGDPRIFQGYSFV	57.042	57.042	LEPVYS(0.007)PPGS(0.993)PPPGDPR	LEPVY(-36)S(-22)PPGS(22)PPPGDPR	10	2	1.786	255110	158080	Quantified
O75683	Surfeit locus protein 6	SURF6	FUNCTION: Binds to both DNA and RNA in vitro, with a stronger binding capacity for RNA. May represent a nucleolar constitutive protein involved in ribosomal biosynthesis or assembly (By similarity). {ECO:0000250}.	41.45	361	sp|O75683|SURF6_HUMAN	138	sp|O75683|SURF6_HUMAN Surfeit locus protein 6 OS=Homo sapiens OX=9606 GN=SURF6 PE=1 SV=3	sp|O75683|SURF6_HUMAN	138	138	S	EKIQEARGQGSAKELSPAALEKRRRRKQERD	117.99	117.99	ELS(1)PAALEK	ELS(120)PAALEK	3	2	-0.88865	4571500	5674400	Quantified
O75691	Small subunit processome component 20 homolog	UTP20	FUNCTION: Involved in 18S pre-rRNA processing. Associates with U3 snoRNA. {ECO:0000269|PubMed:17498821}.	318.38	2785	sp|O75691|UTP20_HUMAN	1741	sp|O75691|UTP20_HUMAN Small subunit processome component 20 homolog OS=Homo sapiens OX=9606 GN=UTP20 PE=1 SV=3	sp|O75691|UTP20_HUMAN	1741	1741	T	KEYTCKSLSDNGQPGTPDPADSGGTSAKESE	133.34	133.34	SLSDNGQPGT(1)PDPADSGGTSAK	S(-86)LS(-79)DNGQPGT(71)PDPADS(-71)GGT(-78)S(-83)AK	10	2	-6.211	2096200	2535500	Quantified
O75694	Nuclear pore complex protein Nup155	NUP155	FUNCTION: Essential component of nuclear pore complex. Could be essessential for embryogenesis. Nucleoporins may be involved both in binding and translocating proteins during nucleocytoplasmic transport. {ECO:0000250|UniProtKB:Q99P88}.	155.2	1391	sp|O75694|NU155_HUMAN	992	sp|O75694|NU155_HUMAN Nuclear pore complex protein Nup155 OS=Homo sapiens OX=9606 GN=NUP155 PE=1 SV=1	sp|O75694|NU155_HUMAN	992	992	S	DTLQELVNQSKAAPQSPSVPKKPGPPVLSSD	90.689	90.689	AAPQS(0.886)PS(0.114)VPK	AAPQS(8.9)PS(-8.9)VPK	5	2	0.93847	3091300	1972100	Quantified
O75781	Paralemmin-1	PALM	FUNCTION: Involved in plasma membrane dynamics and cell process formation. Isoform 1 and isoform 2 are necessary for axonal and dendritic filopodia induction, for dendritic spine maturation and synapse formation in a palmitoylation-dependent manner. {ECO:0000269|PubMed:14978216}.	42.075	387	sp|O75781|PALM_HUMAN	141	sp|O75781|PALM_HUMAN Paralemmin-1 OS=Homo sapiens OX=9606 GN=PALM PE=1 SV=2	sp|O75781|PALM_HUMAN	141	141	T	AKEERKTEVVMNSQQTPVGTPKDKRVSNTPL	63.883	63.883	KTEVVMNS(0.002)QQT(0.993)PVGT(0.005)PK	KT(-53)EVVMNS(-27)QQT(23)PVGT(-23)PK	11	3	-0.072032	356800	452110	Quantified
O75781	Paralemmin-1	PALM	FUNCTION: Involved in plasma membrane dynamics and cell process formation. Isoform 1 and isoform 2 are necessary for axonal and dendritic filopodia induction, for dendritic spine maturation and synapse formation in a palmitoylation-dependent manner. {ECO:0000269|PubMed:14978216}.	42.075	387	sp|O75781|PALM_HUMAN	145	sp|O75781|PALM_HUMAN Paralemmin-1 OS=Homo sapiens OX=9606 GN=PALM PE=1 SV=2	sp|O75781|PALM_HUMAN	145	145	T	RKTEVVMNSQQTPVGTPKDKRVSNTPLRTVD	84.102	61.23	KTEVVMNS(0.063)QQT(0.937)PVGT(1)PK	KT(-50)EVVMNS(-12)QQT(12)PVGT(36)PK	15	2	-0.33511	434770	618120	Quantified
O75781	Paralemmin-1	PALM	FUNCTION: Involved in plasma membrane dynamics and cell process formation. Isoform 1 and isoform 2 are necessary for axonal and dendritic filopodia induction, for dendritic spine maturation and synapse formation in a palmitoylation-dependent manner. {ECO:0000269|PubMed:14978216}.	42.075	387	sp|O75781|PALM_HUMAN	116	sp|O75781|PALM_HUMAN Paralemmin-1 OS=Homo sapiens OX=9606 GN=PALM PE=1 SV=2	sp|O75781|PALM_HUMAN	116	116	S	GDSAPATAKENAAAPSPVRAPAPSPAKEERK	88.734	88.734	ENAAAPS(1)PVR	ENAAAPS(89)PVR	7	2	-1.3421	78052	175420	Quantified
O75781	Paralemmin-1	PALM	FUNCTION: Involved in plasma membrane dynamics and cell process formation. Isoform 1 and isoform 2 are necessary for axonal and dendritic filopodia induction, for dendritic spine maturation and synapse formation in a palmitoylation-dependent manner. {ECO:0000269|PubMed:14978216}.	42.075	387	sp|O75781|PALM_HUMAN	124	sp|O75781|PALM_HUMAN Paralemmin-1 OS=Homo sapiens OX=9606 GN=PALM PE=1 SV=2	sp|O75781|PALM_HUMAN	124	124	S	KENAAAPSPVRAPAPSPAKEERKTEVVMNSQ	124.62	124.62	APAPS(1)PAKEER	APAPS(120)PAKEER	5	2	-0.023463	643390	551250	Quantified
O75807	Protein phosphatase 1 regulatory subunit 15A	PPP1R15A	FUNCTION: Recruits the serine/threonine-protein phosphatase PP1 to dephosphorylate the translation initiation factor eIF-2A/EIF2S1, thereby reversing the shut-off of protein synthesis initiated by stress-inducible kinases and facilitating recovery of cells from stress. Down-regulates the TGF-beta signaling pathway by promoting dephosphorylation of TGFB1 by PP1. May promote apoptosis by inducing T…	73.477	674	sp|O75807|PR15A_HUMAN	143	sp|O75807|PR15A_HUMAN Protein phosphatase 1 regulatory subunit 15A OS=Homo sapiens OX=9606 GN=PPP1R15A PE=1 SV=1	sp|O75807|PR15A_HUMAN	143	143	S	RGQGSQFADGQRAPLSPSLLIRTLQGSDKNP	121.96	121.96	APLS(1)PSLLIR	APLS(42)PS(-42)LLIR	4	2	-1.6918	761360	1618800	Quantified
O75815	Breast cancer anti-estrogen resistance protein 3	BCAR3	FUNCTION: Acts as an adapter protein downstream of several growth factor receptors to promote cell proliferation, migration, and redistribution of actin fibers (PubMed:24216110). Specifically involved in INS/insulin signaling pathway by mediating MAPK1/ERK2-MAPK3/ERK1 activation and DNA synthesis (PubMed:24216110). Promotes insulin-mediated membrane ruffling (By similarity). In response to vasoco…	92.565	825	sp|O75815|BCAR3_HUMAN	363	sp|O75815|BCAR3_HUMAN Breast cancer anti-estrogen resistance protein 3 OS=Homo sapiens OX=9606 GN=BCAR3 PE=1 SV=1	sp|O75815|BCAR3_HUMAN	363	363	S	LPPQSSGVDTSPCPNSPVFRTGSEPALSPAV	49.155	49.155	LPPQSSGVDT(0.001)S(0.006)PCPNS(0.993)PVFR	LPPQS(-48)S(-47)GVDT(-28)S(-22)PCPNS(22)PVFR	16	2	-0.57682	1114600	2143900	Quantified
O75815	Breast cancer anti-estrogen resistance protein 3	BCAR3	FUNCTION: Acts as an adapter protein downstream of several growth factor receptors to promote cell proliferation, migration, and redistribution of actin fibers (PubMed:24216110). Specifically involved in INS/insulin signaling pathway by mediating MAPK1/ERK2-MAPK3/ERK1 activation and DNA synthesis (PubMed:24216110). Promotes insulin-mediated membrane ruffling (By similarity). In response to vasoco…	92.565	825	sp|O75815|BCAR3_HUMAN	83	sp|O75815|BCAR3_HUMAN Breast cancer anti-estrogen resistance protein 3 OS=Homo sapiens OX=9606 GN=BCAR3 PE=1 SV=1	sp|O75815|BCAR3_HUMAN	83	83	S	SHMGTLPHSKSPRQNSPVTQDGIQESPWQDR	204.43	204.43	QNS(1)PVTQDGIQESPWQDR	QNS(60)PVT(-60)QDGIQES(-190)PWQDR	3	2	-1.5443	105950	118700	Quantified
O75815	Breast cancer anti-estrogen resistance protein 3	BCAR3	FUNCTION: Acts as an adapter protein downstream of several growth factor receptors to promote cell proliferation, migration, and redistribution of actin fibers (PubMed:24216110). Specifically involved in INS/insulin signaling pathway by mediating MAPK1/ERK2-MAPK3/ERK1 activation and DNA synthesis (PubMed:24216110). Promotes insulin-mediated membrane ruffling (By similarity). In response to vasoco…	92.565	825	sp|O75815|BCAR3_HUMAN	78	sp|O75815|BCAR3_HUMAN Breast cancer anti-estrogen resistance protein 3 OS=Homo sapiens OX=9606 GN=BCAR3 PE=1 SV=1	sp|O75815|BCAR3_HUMAN	78	78	S	SCDDFSHMGTLPHSKSPRQNSPVTQDGIQES	135.23	135.23	SCDDFSHMGTLPHS(0.01)KS(0.99)PR	S(-130)CDDFS(-100)HMGT(-79)LPHS(-20)KS(20)PR	16	3	1.7912	277760	351400	Quantified
O75815	Breast cancer anti-estrogen resistance protein 3	BCAR3	FUNCTION: Acts as an adapter protein downstream of several growth factor receptors to promote cell proliferation, migration, and redistribution of actin fibers (PubMed:24216110). Specifically involved in INS/insulin signaling pathway by mediating MAPK1/ERK2-MAPK3/ERK1 activation and DNA synthesis (PubMed:24216110). Promotes insulin-mediated membrane ruffling (By similarity). In response to vasoco…	92.565	825	sp|O75815|BCAR3_HUMAN	375	sp|O75815|BCAR3_HUMAN Breast cancer anti-estrogen resistance protein 3 OS=Homo sapiens OX=9606 GN=BCAR3 PE=1 SV=1	sp|O75815|BCAR3_HUMAN	375	375	S	CPNSPVFRTGSEPALSPAVVRRVSSDARAGE	202.58	176.58	TGSEPALS(1)PAVVR	T(-120)GS(-91)EPALS(91)PAVVR	8	2	-0.90348	1774000	2073600	Quantified
O75821	Eukaryotic translation initiation factor 3 subunit G	EIF3G	FUNCTION: RNA-binding component of the eukaryotic translation initiation factor 3 (eIF-3) complex, which is required for several steps in the initiation of protein synthesis (PubMed:17581632, PubMed:25849773, PubMed:27462815). The eIF-3 complex associates with the 40S ribosome and facilitates the recruitment of eIF-1, eIF-1A, eIF-2:GTP:methionyl-tRNAi and eIF-5 to form the 43S pre-initiation comp…	35.611	320	sp|O75821|EIF3G_HUMAN	42	sp|O75821|EIF3G_HUMAN Eukaryotic translation initiation factor 3 subunit G OS=Homo sapiens OX=9606 GN=EIF3G PE=1 SV=2	sp|O75821|EIF3G_HUMAN	42	42	S	TSELLKGIPLATGDTSPEPELLPGAPLPPPK	222.32	215.59	GIPLATGDT(0.074)S(0.926)PEPELLPGAPLPPPK	GIPLAT(-51)GDT(-11)S(11)PEPELLPGAPLPPPK	10	3	-0.96152	6735700	18639000	Quantified
O75822	Eukaryotic translation initiation factor 3 subunit J	EIF3J	FUNCTION: Component of the eukaryotic translation initiation factor 3 (eIF-3) complex, which is required for several steps in the initiation of protein synthesis (PubMed:25849773, PubMed:27462815). The eIF-3 complex associates with the 40S ribosome and facilitates the recruitment of eIF-1, eIF-1A, eIF-2:GTP:methionyl-tRNAi and eIF-5 to form the 43S pre-initiation complex (43S PIC). The eIF-3 comp…	29.062	258	sp|O75822|EIF3J_HUMAN	127	sp|O75822|EIF3J_HUMAN Eukaryotic translation initiation factor 3 subunit J OS=Homo sapiens OX=9606 GN=EIF3J PE=1 SV=2	sp|O75822|EIF3J_HUMAN	127	127	S	EQLADKLRLKKLQEESDLELAKETFGVNNAV	81.409	51.829	LQEES(1)DLELAK	LQEES(52)DLELAK	5	2	0.22978	39989	81257	Quantified
O75907	Diacylglycerol O-acyltransferase 1	DGAT1	FUNCTION: Catalyzes the terminal and only committed step in triacylglycerol synthesis by using diacylglycerol and fatty acyl CoA as substrates. In contrast to DGAT2 it is not essential for survival. May be involved in VLDL (very low density lipoprotein) assembly. In liver, plays a role in esterifying exogenous fatty acids to glycerol. Functions as the major acyl-CoA retinol acyltransferase (ARAT)…	55.278	488	sp|O75907|DGAT1_HUMAN	18	sp|O75907|DGAT1_HUMAN Diacylglycerol O-acyltransferase 1 OS=Homo sapiens OX=9606 GN=DGAT1 PE=1 SV=2	sp|O75907|DGAT1_HUMAN	18	18	S	DRGSSRRRRTGSRPSSHGGGGPAAAEEEVRD	61.422	39.48	T(0.317)GS(0.666)RPS(0.509)S(0.509)HGGGGPAAAEEEVR	T(-3.3)GS(3.3)RPS(0)S(0)HGGGGPAAAEEEVR	7	3	2.1282	255070	172650	Quantified
O75907	Diacylglycerol O-acyltransferase 1	DGAT1	FUNCTION: Catalyzes the terminal and only committed step in triacylglycerol synthesis by using diacylglycerol and fatty acyl CoA as substrates. In contrast to DGAT2 it is not essential for survival. May be involved in VLDL (very low density lipoprotein) assembly. In liver, plays a role in esterifying exogenous fatty acids to glycerol. Functions as the major acyl-CoA retinol acyltransferase (ARAT)…	55.278	488	sp|O75907|DGAT1_HUMAN	17	sp|O75907|DGAT1_HUMAN Diacylglycerol O-acyltransferase 1 OS=Homo sapiens OX=9606 GN=DGAT1 PE=1 SV=2	sp|O75907|DGAT1_HUMAN	17	17	S	GDRGSSRRRRTGSRPSSHGGGGPAAAEEEVR	61.422	39.48	T(0.317)GS(0.666)RPS(0.509)S(0.509)HGGGGPAAAEEEVR	T(-3.3)GS(3.3)RPS(0)S(0)HGGGGPAAAEEEVR	6	3	2.1282	255070	172650	Quantified
O75907	Diacylglycerol O-acyltransferase 1	DGAT1	FUNCTION: Catalyzes the terminal and only committed step in triacylglycerol synthesis by using diacylglycerol and fatty acyl CoA as substrates. In contrast to DGAT2 it is not essential for survival. May be involved in VLDL (very low density lipoprotein) assembly. In liver, plays a role in esterifying exogenous fatty acids to glycerol. Functions as the major acyl-CoA retinol acyltransferase (ARAT)…	55.278	488	sp|O75907|DGAT1_HUMAN	14	sp|O75907|DGAT1_HUMAN Diacylglycerol O-acyltransferase 1 OS=Homo sapiens OX=9606 GN=DGAT1 PE=1 SV=2	sp|O75907|DGAT1_HUMAN	14	14	S	__MGDRGSSRRRRTGSRPSSHGGGGPAAAEE	39.48	39.48	T(0.317)GS(0.666)RPS(0.509)S(0.509)HGGGGPAAAEEEVR	T(-3.3)GS(3.3)RPS(0)S(0)HGGGGPAAAEEEVR	3	3	2.1282	255070	172650	Quantified
O75909	Cyclin-K	CCNK	FUNCTION: Regulatory subunit of cyclin-dependent kinases that mediates activation of target kinases. Plays a role in transcriptional regulation via its role in regulating the phosphorylation of the C-terminal domain (CTD) of the large subunit of RNA polymerase II (POLR2A). {ECO:0000269|PubMed:10574912, ECO:0000269|PubMed:22012619, ECO:0000269|PubMed:9632813}.	64.239	580	sp|O75909|CCNK_HUMAN	324	sp|O75909|CCNK_HUMAN Cyclin-K OS=Homo sapiens OX=9606 GN=CCNK PE=1 SV=2	sp|O75909|CCNK_HUMAN	324	324	S	QPAQQQQPAQQPKKPSPQPSSPRQVKRAVVV	164.3	150.81	KPS(1)PQPS(0.071)S(0.929)PR	KPS(100)PQPS(-11)S(11)PR	3	2	1.8951	2876000	1840600	Quantified
[truncated: 6,111 more rows]
