# Supplementary material for: TC2N maintains stem cell-like characteristics to accelerate lung carcinogenesis by blockade of dual specificity protein phosphatase 3
Source: Cell Biosci. 2025 Jan 23;15:8. doi: 10.1186/s13578-025-01348-3 (PMC11758731; doi:10.1186/s13578-025-01348-3)
Supplement: Supplementary file 5 — Supplementary Material 5 [file 13578_2025_1348_MOESM5_ESM.xlsx]

## Sheet: Sheet1
Supplementary Data S5. The estimated sequence of TC2N and DUSP3 interaction.
DUSP3							TC2N
##	Structure 1	Residues making Hydrogen/Disulphide bond, Salt bridge or Covalent link	Accessible Surface Area, Å²	Buried Surface Area, Å²	Solvation energy effect, kcal/mol		##	Structure 2	Residues making Hydrogen/Disulphide bond, Salt bridge or Covalent link	Accessible Surface Area, Å²	Buried Surface Area, Å²	Solvation energy effect, kcal/mol
1	A:SER 8		91.09	6.87 |	0.10		1	D:MET 1		203.74	0.00	0.00
2	A:VAL 9		36.54	36.54 |||||||||||	0.47		2	D:ALA 2		25.49	0.00	0.00
3	A:GLN 10	H	100.20	23.30 |||	-0.23		3	D:THR 3		85.60	0.00	0.00
4	A:ASP 11		79.79	0.00	0.00		4	D:GLU 4		120.73	0.00	0.00
5	A:LEU 12		5.86	0.00	0.00		5	D:PHE 5		143.58	0.00	0.00
6	A:ASN 13		11.81	9.32 ||||||||	-0.09		6	D:ILE 6		66.47	0.00	0.00
7	A:ASP 14		66.69	0.00	0.00		7	D:LYS 7		152.75	0.00	0.00
8	A:LEU 15		64.71	0.00	0.00		8	D:SER 8		81.43	0.00	0.00
9	A:LEU 16		6.46	0.00	0.00		9	D:CYS 9		64.80	0.00	0.00
10	A:SER 17		17.64	0.00	0.00		10	D:CYS 10		29.89	0.00	0.00
11	A:ASP 18		117.47	8.48 |	-0.06		11	D:GLY 11		57.23	0.00	0.00
12	A:GLY 19		48.08	0.00	0.00		12	D:GLY 12		72.72	0.00	0.00
13	A:SER 20		84.68	0.00	0.00		13	D:CYS 13		100.85	0.00	0.00
14	A:GLY 21		76.76	15.48 |||	-0.05		14	D:PHE 14		163.34	0.00	0.00
15	A:CYS 22		74.76	8.26 ||	0.34		15	D:TYR 15		208.52	0.00	0.00
16	A:TYR 23		79.14	51.27 |||||||	0.53		16	D:GLY 16		69.66	0.00	0.00
17	A:SER 24		58.89	40.37 |||||||	-0.03		17	D:GLU 17		161.35	0.00	0.00
18	A:LEU 25	H	126.91	43.26 ||||	0.37		18	D:THR 18		120.59	0.00	0.00
19	A:PRO 26		35.27	6.02 ||	-0.07		19	D:GLU 19		169.05	0.00	0.00
20	A:SER 27		89.96	52.49 ||||||	0.11		20	D:LYS 20		173.81	0.00	0.00
21	A:GLN 28		101.34	64.50 |||||||	-0.45		21	D:HIS 21		189.81	0.00	0.00
22	A:PRO 29		71.87	48.68 |||||||	0.78		22	D:ASN 22		127.33	0.00	0.00
23	A:CYS 30		25.40	0.00	0.00		23	D:PHE 23		198.23	0.00	0.00
24	A:ASN 31		24.90	0.00	0.00		24	D:SER 24		84.20	0.00	0.00
25	A:GLU 32		71.94	0.00	0.00		25	D:VAL 25		137.37	0.00	0.00
26	A:VAL 33		2.44	1.35 ||||||	-0.02		26	D:GLU 26		122.68	0.00	0.00
27	A:THR 34	H	15.49	12.21 ||||||||	0.20		27	D:ARG 27		184.07	0.00	0.00
28	A:PRO 35		110.64	74.81 |||||||	1.02		28	D:ASP 28		112.32	0.00	0.00
29	A:ARG 36		52.26	6.96 ||	-0.20		29	D:PHE 29		203.67	0.00	0.00
30	A:ILE 37		1.50	1.50 ||||||||||	0.02		30	D:LYS 30		191.04	0.00	0.00
31	A:TYR 38		22.54	0.00	0.00		31	D:ALA 31		97.22	0.00	0.00
32	A:VAL 39		0.00	0.00	0.00		32	D:ALA 32		95.08	0.00	0.00
33	A:GLY 40		0.00	0.00	0.00		33	D:VAL 33		136.92	0.00	0.00
34	A:ASN 41		26.61	0.00	0.00		34	D:PRO 34		115.49	0.00	0.00
35	A:ALA 42		13.89	1.67 ||	0.03		35	D:ASN 35		141.40	0.00	0.00
36	A:SER 43		73.88	44.40 |||||||	0.49		36	D:SER 36		96.66	0.00	0.00
37	A:VAL 44		9.55	0.00	0.00		37	D:GLN 37		155.50	0.00	0.00
38	A:ALA 45		0.00	0.00	0.00		38	D:ASN 38		138.21	0.00	0.00
39	A:GLN 46		88.69	32.24 ||||	-0.11		39	D:ALA 39		93.02	0.00	0.00
40	A:ASP 47		57.66	0.00	0.00		40	D:THR 40		114.92	0.00	0.00
41	A:ILE 48		37.64	0.00	0.00		41	D:ILE 41		162.67	0.00	0.00
42	A:PRO 49		97.80	0.00	0.00		42	D:SER 42		108.28	0.00	0.00
43	A:LYS 50		70.12	0.00	0.00		43	D:VAL 43		135.83	0.00	0.00
44	A:LEU 51		0.17	0.00	0.00		44	D:PRO 44		117.07	0.00	0.00
45	A:GLN 52		94.98	0.00	0.00		45	D:PRO 45		100.63	0.00	0.00
46	A:LYS 53		166.46	39.30 |||	0.03		46	D:LEU 46		169.22	0.00	0.00
47	A:LEU 54		50.32	0.00	0.00		47	D:THR 47		128.30	0.00	0.00
48	A:GLY 55		32.44	0.00	0.00		48	D:SER 48		96.68	0.00	0.00
49	A:ILE 56		8.75	0.00	0.00		49	D:VAL 49		159.79	0.00	0.00
50	A:THR 57		35.12	0.00	0.00		50	D:SER 50		97.38	0.00	0.00
51	A:HIS 58		28.84	0.00	0.00		51	D:VAL 51		136.84	0.00	0.00
52	A:VAL 59		0.00	0.00	0.00		52	D:LYS 52		183.39	0.00	0.00
53	A:LEU 60		0.00	0.00	0.00		53	D:PRO 53		109.48	0.00	0.00
54	A:ASN 61		0.00	0.00	0.00		54	D:GLN 54		168.64	0.00	0.00
55	A:ALA 62		0.00	0.00	0.00		55	D:LEU 55		170.90	0.00	0.00
56	A:ALA 63		0.00	0.00	0.00		56	D:GLY 56		74.44	0.00	0.00
57	A:GLU 64		22.69	0.00	0.00		57	D:CYS 57		137.82	0.00	0.00
58	A:GLY 65		14.32	0.00	0.00		58	D:THR 58		115.84	0.00	0.00
59	A:ARG 66		229.49	3.88 |	-0.07		59	D:GLU 59		174.84	0.00	0.00
60	A:SER 67		56.36	27.82 |||||	0.34		60	D:ASP 60		83.27	0.00	0.00
61	A:PHE 68		163.18	48.81 |||	0.78		61	D:TYR 61		214.71	0.00	0.00
62	A:MET 69		76.46	55.75 ||||||||	1.25		62	D:LEU 62		173.31	0.00	0.00
63	A:HIS 70	H	26.72	20.88 ||||||||	0.90		63	D:LEU 63		138.39	0.00	0.00
64	A:VAL 71		2.51	0.00	0.00		64	D:SER 64		98.24	0.00	0.00
65	A:ASN 72		100.71	0.00	0.00		65	D:LYS 65		193.80	0.00	0.00
66	A:THR 73		4.25	0.00	0.00		66	D:LEU 66		155.07	0.00	0.00
67	A:ASN 74		67.56	0.00	0.00		67	D:PRO 67		51.59	0.00	0.00
68	A:ALA 75		36.88	0.00	0.00		68	D:SER 68		129.68	0.00	0.00
69	A:ASN 76		97.50	0.00	0.00		69	D:ASP 69		94.69	0.00	0.00
70	A:PHE 77		80.09	1.41 |	0.02		70	D:GLY 70		75.22	0.00	0.00
71	A:TYR 78		0.56	0.00	0.00		71	D:LYS 71		135.53	0.00	0.00
72	A:LYS 79		130.49	0.00	0.00		72	D:GLU 72		162.70	0.00	0.00
73	A:ASP 80		158.79	0.00	0.00		73	D:VAL 73		86.14	0.00	0.00
74	A:SER 81		29.88	0.00	0.00		74	D:PRO 74		105.16	0.00	0.00
75	A:GLY 82		70.58	0.00	0.00		75	D:PHE 75		183.08	0.00	0.00
76	A:ILE 83		16.55	0.00	0.00		76	D:VAL 76		120.76	0.00	0.00
77	A:THR 84		65.62	0.00	0.00		77	D:VAL 77		87.53	0.00	0.00
78	A:TYR 85		33.68	0.00	0.00		78	D:PRO 78		71.64	0.00	0.00
79	A:LEU 86		42.14	0.00	0.00		79	D:LYS 79		189.86	0.00	0.00
80	A:GLY 87		22.19	0.00	0.00		80	D:PHE 80		116.40	0.00	0.00
81	A:ILE 88		2.34	0.00	0.00		81	D:LYS 81		122.07	0.00	0.00
82	A:LYS 89		131.89	39.49 |||	0.52		82	D:LEU 82		116.81	0.00	0.00
83	A:ALA 90		0.00	0.00	0.00		83	D:SER 83		42.63	9.08 |||	-0.10
84	A:ASN 91		67.71	53.49 ||||||||	-0.30		84	D:TYR 84	H	96.18	67.59 ||||||||	0.49
85	A:ASP 92		55.20	20.77 ||||	-0.20		85	D:ILE 85		90.67	0.00	0.00
86	A:THR 93		64.96	12.90 ||	0.21		86	D:GLN 86		63.91	2.34 |	0.04
87	A:GLN 94		101.15	8.28 |	-0.09		87	D:PRO 87		106.55	59.56 ||||||	0.95
88	A:GLU 95		155.41	0.00	0.00		88	D:ARG 88		175.35	0.00	0.00
89	A:PHE 96		39.54	3.59 |	0.06		89	D:THR 89		125.78	0.00	0.00
90	A:ASN 97		84.25	2.74 |	-0.05		90	D:GLN 90		174.52	3.19 |	-0.05
91	A:LEU 98		0.00	0.00	0.00		91	D:GLU 91		165.27	0.00	0.00
92	A:SER 99		37.21	7.20 ||	0.02		92	D:THR 92		123.73	0.00	0.00
93	A:ALA 100		70.53	0.00	0.00		93	D:PRO 93		121.39	0.00	0.00
94	A:TYR 101		51.06	0.00	0.00		94	D:SER 94		113.71	0.00	0.00
95	A:PHE 102		9.33	6.95 ||||||||	0.11		95	D:HIS 95		165.40	0.00	0.00
96	A:GLU 103		95.23	0.00	0.00		96	D:LEU 96		144.41	0.00	0.00
97	A:ARG 104		128.99	0.00	0.00		97	D:GLU 97		167.05	0.00	0.00
98	A:ALA 105		1.01	0.00	0.00		98	D:GLU 98		158.18	0.00	0.00
99	A:ALA 106		0.90	0.00	0.00		99	D:LEU 99		176.51	0.00	0.00
100	A:ASP 107		58.50	0.00	0.00		100	D:GLU 100		174.58	0.00	0.00
101	A:PHE 108		24.68	0.00	0.00		101	D:GLY 101		73.23	0.00	0.00
102	A:ILE 109		0.00	0.00	0.00		102	D:SER 102		93.05	0.00	0.00
103	A:ASP 110		42.04	0.00	0.00		103	D:ALA 103		94.99	0.00	0.00
104	A:GLN 111		111.46	0.00	0.00		104	D:ARG 104		217.33	0.00	0.00
105	A:ALA 112		0.49	0.00	0.00		105	D:ALA 105		72.89	0.00	0.00
106	A:LEU 113		26.50	7.03 |||	0.11		106	D:SER 106		67.81	0.00	0.00
107	A:ALA 114		63.46	0.00	0.00		107	D:PHE 107		169.95	20.35 ||	0.22
108	A:GLN 115		112.36	0.00	0.00		108	D:GLY 108		39.15	0.00	0.00
109	A:LYS 116		177.25	0.00	0.00		109	D:ASP 109		96.08	15.82 ||	0.24
110	A:ASN 117		106.72	0.00	0.00		110	D:ARG 110	H	171.70	89.97 ||||||	-0.41
111	A:GLY 118		2.01	0.00	0.00		111	D:LYS 111	H	149.69	87.83 ||||||	1.00
112	A:ARG 119		71.20	0.00	0.00		112	D:VAL 112		101.98	84.74 |||||||||	1.36
113	A:VAL 120		0.00	0.00	0.00		113	D:GLU 113	H	123.81	122.33 ||||||||||	-0.24
114	A:LEU 121		0.33	0.00	0.00		114	D:LEU 114		156.14	156.14 ||||||||||	1.78
115	A:VAL 122		0.00	0.00	0.00		115	D:SER 115	H	83.70	83.70 ||||||||||	0.13
116	A:HIS 123		0.00	0.00	0.00		116	D:SER 116		86.30	86.30 ||||||||||	0.36
117	A:CYS 124		2.49	0.00	0.00		117	D:SER 117		106.37	106.37 ||||||||||	0.25
118	A:ARG 125		77.54	35.81 |||||	-1.31		118	D:SER 118		99.09	99.09 ||||||||||	0.18
119	A:GLU 126		95.69	4.66 |	0.07		119	D:GLN 119	H	165.86	160.25 ||||||||||	-0.98
120	A:GLY 127		0.00	0.00	0.00		120	D:HIS 120	H	189.23	173.10 ||||||||||	0.47
121	A:TYR 128		39.58	0.00	0.00		121	D:GLY 121		76.46	76.46 ||||||||||	0.09
122	A:SER 129		7.45	0.00	0.00		122	D:PRO 122	H	120.56	73.67 |||||||	0.89
123	A:ARG 130	H	6.11	0.29 |	-0.00		123	D:SER 123	H	92.94	43.73 |||||	-0.03
124	A:SER 131		0.00	0.00	0.00		124	D:TYR 124	H	215.12	201.30 ||||||||||	1.50
125	A:PRO 132		0.00	0.00	0.00		125	D:ASP 125	H	142.32	23.77 ||	-0.26
126	A:THR 133		0.00	0.00	0.00		126	D:VAL 126		142.92	54.65 ||||	0.87
127	A:LEU 134		2.34	0.00	0.00		127	D:TYR 127		191.17	0.00	0.00
128	A:VAL 135		0.00	0.00	0.00		128	D:ASN 128		87.54	0.00	0.00
129	A:ILE 136		0.00	0.00	0.00		129	D:PRO 129		86.08	0.00	0.00
130	A:ALA 137		0.67	0.17 |||	0.00		130	D:PHE 130		178.57	5.71 |	-0.07
131	A:TYR 138		8.10	0.00	0.00		131	D:TYR 131		151.21	62.52 |||||	0.28
132	A:LEU 139		0.00	0.00	0.00		132	D:MET 132		186.31	28.08 ||	-0.25
133	A:MET 140		0.00	0.00	0.00		133	D:TYR 133	H	145.15	118.02 |||||||||	0.66
134	A:MET 141		24.52	2.31 |	0.09		134	D:GLN 134		171.45	32.28 ||	-0.12
135	A:ARG 142		78.17	0.00	0.00		135	D:HIS 135		146.49	106.83 ||||||||	1.11
136	A:GLN 143	H	78.79	33.46 |||||	-0.38		136	D:ILE 136		160.15	6.99 |	0.03
137	A:LYS 144		51.21	0.00	0.00		137	D:SER 137		92.10	11.76 ||	-0.11
138	A:MET 145		30.72	22.72 ||||||||	0.47		138	D:PRO 138		124.39	28.44 |||	0.46
139	A:ASP 146		43.74	0.00	0.00		139	D:ASP 139		122.83	0.00	0.00
140	A:VAL 147		11.28	0.00	0.00		140	D:LEU 140		156.31	0.00	0.00
141	A:LYS 148		105.45	0.00	0.00		141	D:SER 141		92.91	0.00	0.00
142	A:SER 149		46.66	0.00	0.00		142	D:ARG 142		225.72	0.00	0.00
143	A:ALA 150		0.00	0.00	0.00		143	D:ARG 143		211.58	0.00	0.00
144	A:LEU 151		0.00	0.00	0.00		144	D:PHE 144		198.12	0.00	0.00
145	A:SER 152		43.94	1.60 |	0.03		145	D:PRO 145		119.08	0.00	0.00
146	A:ILE 153		72.94	59.73 |||||||||	0.96		146	D:PRO 146		119.46	0.00	0.00
147	A:VAL 154		0.00	0.00	0.00		147	D:ARG 147		231.06	0.00	0.00
148	A:ARG 155		56.45	0.00	0.00		148	D:SER 148		107.73	0.00	0.00
149	A:GLN 156	H	162.56	47.26 |||	-0.41		149	D:GLU 149		159.30	0.00	0.00
150	A:ASN 157	H	63.03	28.80 |||||	-0.42		150	D:VAL 150		121.00	0.00	0.00
151	A:ARG 158		3.39	0.00	0.00		151	D:LYS 151		173.86	0.00	0.00
152	A:GLU 159		30.17	0.74 |	-0.01		152	D:ARG 152		227.13	0.00	0.00
153	A:ILE 160		0.86	0.00	0.00		153	D:LEU 153		158.24	0.00	0.00
154	A:GLY 161		14.12	0.00	0.00		154	D:TYR 154		212.28	0.00	0.00
155	A:PRO 162		6.18	0.00	0.00		155	D:GLY 155		65.63	0.00	0.00
156	A:ASN 163		26.07	0.00	0.00		156	D:SER 156		110.72	0.00	0.00
157	A:ASP 164	H	59.81	44.16 ||||||||	-0.48		157	D:VAL 157		130.85	0.00	0.00
158	A:GLY 165		12.12	0.37 |	-0.00		158	D:CYS 158		109.44	0.00	0.00
159	A:PHE 166		0.00	0.00	0.00		159	D:ASP 159		131.97	0.00	0.00
160	A:LEU 167		0.00	0.00	0.00		160	D:LEU 160		170.61	0.00	0.00
161	A:ALA 168		34.42	7.62 |||	0.12		161	D:ARG 161		220.55	0.00	0.00
162	A:GLN 169		18.72	10.38 ||||||	0.07		162	D:THR 162		127.37	0.00	0.00
163	A:LEU 170		0.00	0.00	0.00		163	D:ASN 163		142.67	0.00	0.00
164	A:CYS 171	H	25.54	2.67 ||	0.06		164	D:LYS 164		202.24	0.00	0.00
165	A:GLN 172	H	110.88	8.84 |	-0.11		165	D:LEU 165		166.26	0.00	0.00
166	A:LEU 173		4.67	3.16 |||||||	0.05		166	D:PRO 166		126.19	0.00	0.00
167	A:ASN 174		27.37	0.00	0.00		167	D:GLY 167		70.40	0.00	0.00
168	A:ASP 175		94.13	0.00	0.00		168	D:SER 168		116.22	0.00	0.00
169	A:ARG 176		137.83	11.64 |	-0.26		169	D:PRO 169		136.42	0.00	0.00
170	A:LEU 177		11.89	0.00	0.00		170	D:GLY 170		67.69	0.00	0.00
171	A:ALA 178		51.79	0.00	0.00		171	D:LEU 171		177.43	0.00	0.00
172	A:LYS 179		166.38	0.00	0.00		172	D:SER 172		82.77	0.00	0.00
173	A:GLU 180		92.66	0.00	0.00		173	D:LYS 173		201.99	0.00	0.00
174	A:GLY 181		66.97	0.00	0.00		174	D:SER 174		94.93	0.00	0.00
175	A:LYS 182		97.90	0.00	0.00		175	D:MET 175		150.65	0.00	0.00
176	A:LEU 183		36.71	0.00	0.00		176	D:PHE 176		180.29	0.00	0.00
177	A:LYS 184		122.76	5.60 |	-0.15		177	D:ASP 177		125.40	0.00	0.00
178	A:PRO 185		179.14	0.00	0.00		178	D:LEU 178		181.13	0.00	0.00
							179	D:THR 179		130.29	0.00	0.00
							180	D:ASN 180		149.48	0.00	0.00
							181	D:SER 181		81.89	0.00	0.00
							182	D:SER 182		95.42	0.00	0.00
							183	D:GLN 183		171.88	0.00	0.00
							184	D:ARG 184		239.26	0.00	0.00
							185	D:PHE 185		189.99	0.00	0.00
							186	D:ILE 186		140.79	0.00	0.00
							187	D:GLN 187		139.60	0.00	0.00
							188	D:ARG 188		221.67	0.00	0.00
							189	D:HIS 189		144.48	0.00	0.00
							190	D:ASP 190		123.85	0.00	0.00
							191	D:SER 191		114.87	0.00	0.00
							192	D:LEU 192		183.94	0.00	0.00
							193	D:SER 193		117.83	0.00	0.00
							194	D:SER 194		101.26	0.00	0.00
							195	D:VAL 195		148.35	0.00	0.00
							196	D:PRO 196		118.29	0.00	0.00
							197	D:SER 197		103.85	0.00	0.00
							198	D:SER 198		112.09	0.00	0.00
							199	D:SER 199		102.11	0.00	0.00
							200	D:SER 200		111.16	0.00	0.00
							201	D:SER 201		109.87	0.00	0.00
							202	D:ARG 202		234.19	0.00	0.00
							203	D:LYS 203		201.98	0.00	0.00
							204	D:ASN 204		136.68	0.00	0.00
							205	D:SER 205		85.42	0.00	0.00
							206	D:GLN 206		169.16	0.00	0.00
							207	D:GLY 207		79.63	0.00	0.00
							208	D:SER 208		97.08	0.00	0.00
							209	D:ASN 209		155.65	0.00	0.00
							210	D:ARG 210		213.91	0.00	0.00
							211	D:SER 211		93.54	0.00	0.00
							212	D:LEU 212		167.70	0.00	0.00
							213	D:ASP 213		124.13	0.00	0.00
							214	D:THR 214		112.48	0.00	0.00
							215	D:ILE 215		139.80	0.00	0.00
							216	D:THR 216		98.56	0.00	0.00
							217	D:LEU 217		165.84	0.00	0.00
							218	D:SER 218		74.58	0.00	0.00
							219	D:GLY 219		76.02	0.00	0.00
							220	D:ASP 220		75.46	0.00	0.00
							221	D:GLU 221		174.05	0.00	0.00
							222	D:ARG 222		144.08	0.00	0.00
							223	D:ASP 223		118.60	0.00	0.00
							224	D:PHE 224		44.23	0.00	0.00
							225	D:GLY 225		7.01	0.00	0.00
							226	D:ARG 226		119.02	0.00	0.00
							227	D:LEU 227		0.00	0.00	0.00
							228	D:ASN 228		28.11	0.00	0.00
							229	D:VAL 229		0.29	0.00	0.00
							230	D:LYS 230		48.41	0.00	0.00
							231	D:LEU 231		0.48	0.00	0.00
							232	D:PHE 232		59.86	0.00	0.00
							233	D:TYR 233		2.59	0.00	0.00
							234	D:ASN 234		47.17	0.00	0.00
							235	D:SER 235		59.70	0.00	0.00
							236	D:SER 236		107.52	0.00	0.00
							237	D:VAL 237		54.57	0.00	0.00
							238	D:GLU 238		58.54	0.00	0.00
							239	D:GLN 239		18.68	0.00	0.00
							240	D:ILE 240		0.00	0.00	0.00
							241	D:TRP 241		85.12	0.00	0.00
							242	D:ILE 242		0.00	0.00	0.00
							243	D:THR 243		12.22	0.00	0.00
							244	D:VAL 244		0.67	0.00	0.00
							245	D:LEU 245		25.79	0.00	0.00
							246	D:GLN 246		37.08	0.00	0.00
							247	D:CYS 247		0.17	0.00	0.00
							248	D:ARG 248		113.81	0.00	0.00
							249	D:ASP 249		70.89	0.00	0.00
							250	D:LEU 250		8.27	0.00	0.00
							251	D:SER 251		37.18	0.00	0.00
							252	D:TRP 252		50.02	0.00	0.00
							253	D:PRO 253		69.47	0.00	0.00
							254	D:SER 254		99.34	0.00	0.00
							255	D:SER 255		80.10	0.00	0.00
							256	D:TYR 256		27.41	0.00	0.00
							257	D:GLY 257		31.45	0.00	0.00
							258	D:ASP 258		126.44	0.00	0.00
							259	D:THR 259		80.00	0.00	0.00
							260	D:PRO 260		2.51	0.00	0.00
							261	D:THR 261		40.06	0.00	0.00
							262	D:VAL 262		0.17	0.00	0.00
							263	D:SER 263		0.98	0.00	0.00
							264	D:ILE 264		1.15	0.00	0.00
							265	D:LYS 265		52.75	11.45 |||	0.00
							266	D:GLY 266		0.00	0.00	0.00
							267	D:ILE 267		24.86	0.00	0.00
							268	D:LEU 268		0.00	0.00	0.00
							269	D:THR 269		48.68	0.00	0.00
							270	D:LEU 270		26.48	0.00	0.00
							271	D:PRO 271		78.34	0.00	0.00
							272	D:LYS 272		172.00	44.20 |||	0.22
							273	D:PRO 273		72.55	11.78 ||	-0.13
							274	D:VAL 274		48.32	16.08 ||||	0.26
							275	D:HIS 275		100.85	54.79 ||||||	0.37
							276	D:PHE 276		14.52	0.00	0.00
							277	D:LYS 277		97.15	9.38 |	-0.34
							278	D:SER 278		6.93	0.00	0.00
							279	D:SER 279		45.30	0.00	0.00
							280	D:ALA 280		52.54	2.84 |	0.05
							281	D:LYS 281		65.16	0.00	0.00
							282	D:GLU 282		110.19	0.00	0.00
							283	D:GLY 283		8.16	0.00	0.00
							284	D:SER 284		50.13	0.00	0.00
							285	D:ASN 285		124.55	0.00	0.00
							286	D:ALA 286		58.52	0.00	0.00
							287	D:ILE 287		4.69	0.00	0.00
							288	D:GLU 288		109.95	0.00	0.00
							289	D:PHE 289		3.92	0.00	0.00
							290	D:MET 290		30.06	0.00	0.00
							291	D:GLU 291		5.10	0.00	0.00
							292	D:THR 292		9.05	0.00	0.00
							293	D:PHE 293		3.11	0.00	0.00
							294	D:VAL 294		0.94	0.00	0.00
							295	D:PHE 295		3.44	0.00	0.00
							296	D:ALA 296		46.79	0.00	0.00
							297	D:ILE 297		15.73	0.00	0.00
							298	D:LYS 298		117.29	0.00	0.00
							299	D:LEU 299		54.25	0.00	0.00
							300	D:GLN 300		148.18	0.00	0.00
							301	D:ASN 301		71.54	0.00	0.00
							302	D:LEU 302		0.00	0.00	0.00
							303	D:GLN 303		73.63	0.00	0.00
							304	D:THR 304		26.14	0.00	0.00
							305	D:VAL 305		0.84	0.00	0.00
							306	D:ARG 306		12.82	0.00	0.00
							307	D:LEU 307		0.00	0.00	0.00
							308	D:VAL 308		2.01	0.00	0.00
							309	D:PHE 309		0.00	0.00	0.00
							310	D:LYS 310		46.52	0.00	0.00
							311	D:ILE 311		0.00	0.00	0.00
							312	D:GLN 312		25.79	0.00	0.00
							313	D:THR 313		0.00	0.00	0.00
							314	D:GLN 314		52.31	17.64 ||||	-0.01
							315	D:THR 315		73.74	0.00	0.00
							316	D:PRO 316		100.65	0.00	0.00
							317	D:ARG 317		183.16	1.84 |	0.03
							318	D:LYS 318		133.45	81.83 |||||||	-0.70
							319	D:LYS 319		81.43	0.00	0.00
							320	D:THR 320		33.36	0.00	0.00
							321	D:ILE 321		4.86	0.00	0.00
							322	D:GLY 322		0.00	0.00	0.00
							323	D:GLU 323		11.97	0.00	0.00
							324	D:CYS 324		5.99	0.00	0.00
							325	D:SER 325		26.61	0.00	0.00
							326	D:MET 326		19.76	0.00	0.00
							327	D:SER 327		20.42	0.00	0.00
							328	D:LEU 328		1.13	0.00	0.00
							329	D:ARG 329		79.15	0.00	0.00
							330	D:THR 330		108.08	0.00	0.00
							331	D:LEU 331		17.86	0.00	0.00
							332	D:SER 332		46.69	0.00	0.00
							333	D:THR 333		85.45	0.00	0.00
							334	D:GLN 334		122.60	0.00	0.00
							335	D:GLU 335		88.99	0.00	0.00
							336	D:MET 336		77.03	0.00	0.00
							337	D:ASP 337		88.68	0.00	0.00
							338	D:TYR 338		57.77	0.00	0.00
							339	D:SER 339		71.32	0.00	0.00
							340	D:LEU 340		24.15	0.00	0.00
							341	D:ASP 341		101.04	0.00	0.00
							342	D:ILE 342		9.82	0.00	0.00
							343	D:THR 343		63.96	0.00	0.00
							344	D:PRO 344		78.04	0.00	0.00
							345	D:PRO 345		51.89	0.00	0.00
							346	D:SER 346		54.21	0.00	0.00
							347	D:LYS 347		213.32	0.00	0.00
							348	D:ILE 348		107.42	0.00	0.00
							349	D:SER 349		102.54	0.00	0.00
							350	D:VAL 350		55.11	0.00	0.00
							351	D:CYS 351		23.91	0.00	0.00
							352	D:HIS 352		26.48	0.00	0.00
							353	D:ALA 353		0.00	0.00	0.00
							354	D:GLU 354		8.05	0.00	0.00
							355	D:LEU 355		0.00	0.00	0.00
							356	D:GLU 356		33.26	0.00	0.00
							357	D:LEU 357		0.00	0.00	0.00
							358	D:GLY 358		0.00	0.00	0.00
							359	D:THR 359		3.66	0.00	0.00
							360	D:CYS 360		2.80	0.00	0.00
							361	D:PHE 361		16.77	0.00	0.00
							362	D:GLN 362		25.71	0.00	0.00
							363	D:ALA 363		20.81	0.00	0.00
							364	D:VAL 364		123.38	0.00	0.00
							365	D:ASN 365		71.22	0.00	0.00
							366	D:SER 366		45.90	0.00	0.00
							367	D:ARG 367		68.41	0.00	0.00
							368	D:ILE 368		6.52	0.00	0.00
							369	D:GLN 369		29.75	0.00	0.00
							370	D:LEU 370		1.51	0.00	0.00
							371	D:GLN 371		31.16	0.00	0.00
							372	D:ILE 372		0.00	0.00	0.00
							373	D:LEU 373		40.61	0.00	0.00
							374	D:GLU 374		6.38	0.00	0.00
							375	D:ALA 375		0.00	0.00	0.00
							376	D:ARG 376		14.16	0.00	0.00
							377	D:TYR 377		20.74	0.00	0.00
							378	D:LEU 378		7.93	0.00	0.00
							379	D:PRO 379		57.01	0.00	0.00
							380	D:SER 380		73.12	0.00	0.00
							381	D:SER 381		46.13	0.00	0.00
							382	D:SER 382		122.95	39.46 ||||	0.25
							383	D:THR 383		67.16	0.00	0.00
							384	D:PRO 384		136.60	0.00	0.00
							385	D:LEU 385		59.81	0.00	0.00
							386	D:THR 386		77.70	0.00	0.00
							387	D:LEU 387		35.42	0.00	0.00
							388	D:SER 388		13.78	0.00	0.00
							389	D:PHE 389		0.16	0.00	0.00
							390	D:PHE 390		24.93	0.00	0.00
							391	D:VAL 391		0.00	0.00	0.00
							392	D:LYS 392		67.04	0.00	0.00
							393	D:VAL 393		0.79	0.00	0.00
							394	D:GLY 394		7.36	0.00	0.00
							395	D:MET 395		0.00	0.00	0.00
							396	D:PHE 396		41.96	0.00	0.00
							397	D:SER 397		9.74	0.00	0.00
							398	D:SER 398		81.14	0.00	0.00
							399	D:GLY 399		68.08	0.00	0.00
							400	D:GLU 400		131.08	0.00	0.00
							401	D:LEU 401		73.98	0.00	0.00
							402	D:ILE 402		64.97	0.00	0.00
							403	D:TYR 403		62.99	0.00	0.00
							404	D:LYS 404		143.32	0.00	0.00
							405	D:LYS 405		77.11	0.00	0.00
							406	D:LYS 406		145.30	0.00	0.00
							407	D:THR 407		8.06	0.00	0.00
							408	D:ARG 408		145.18	0.00	0.00
							409	D:LEU 409		82.24	0.00	0.00
							410	D:LEU 410		52.34	0.00	0.00
							411	D:LYS 411		139.54	0.00	0.00
							412	D:ALA 412		38.40	0.00	0.00
							413	D:SER 413		76.89	0.00	0.00
							414	D:ASN 414		107.14	0.00	0.00
							415	D:GLY 415		18.88	0.00	0.00
							416	D:ARG 416		78.05	0.00	0.00
							417	D:VAL 417		4.19	0.00	0.00
							418	D:LYS 418		141.94	0.00	0.00
							419	D:TRP 419		9.08	0.00	0.00
							420	D:GLY 420		56.91	0.00	0.00
							421	D:GLU 421		27.33	0.00	0.00
							422	D:THR 422		70.02	0.00	0.00
							423	D:MET 423		12.22	0.00	0.00
							424	D:ILE 424		75.24	0.00	0.00
							425	D:PHE 425		0.00	0.00	0.00
							426	D:PRO 426		61.72	0.00	0.00
							427	D:LEU 427		24.70	0.00	0.00
							428	D:ILE 428		104.98	0.00	0.00
							429	D:GLN 429		153.54	0.00	0.00
							430	D:SER 430		87.47	0.00	0.00
							431	D:GLU 431		29.86	0.00	0.00
							432	D:LYS 432		133.23	0.00	0.00
							433	D:GLU 433		131.36	0.00	0.00
							434	D:ILE 434		20.29	0.00	0.00
							435	D:VAL 435		36.28	0.00	0.00
							436	D:PHE 436		3.98	0.00	0.00
							437	D:LEU 437		18.00	0.00	0.00
							438	D:ILE 438		0.00	0.00	0.00
							439	D:LYS 439		51.99	0.00	0.00
							440	D:LEU 440		0.00	0.00	0.00
							441	D:TYR 441		32.18	0.00	0.00
							442	D:SER 442		6.14	0.00	0.00
							443	D:ARG 443		129.43	0.00	0.00
							444	D:SER 444		11.72	0.00	0.00
							445	D:SER 445		93.29	0.00	0.00
							446	D:VAL 446		112.93	0.00	0.00
							447	D:ARG 447		169.91	0.00	0.00
							448	D:ARG 448		212.84	0.00	0.00
							449	D:LYS 449		137.91	0.00	0.00
							450	D:HIS 450		91.80	0.00	0.00
							451	D:PHE 451		71.27	0.00	0.00
							452	D:VAL 452		17.41	0.00	0.00
							453	D:GLY 453		0.67	0.00	0.00
							454	D:GLN 454		16.56	0.00	0.00
							455	D:ILE 455		5.35	0.00	0.00
							456	D:TRP 456		108.58	0.00	0.00
							457	D:ILE 457		0.67	0.00	0.00
							458	D:SER 458		10.74	0.00	0.00
							459	D:GLU 459		76.79	0.00	0.00
							460	D:ASP 460		132.58	0.00	0.00
							461	D:SER 461		10.31	0.00	0.00
							462	D:ASN 462		159.93	0.00	0.00
							463	D:ASN 463		29.73	0.00	0.00
							464	D:ILE 464		137.53	0.00	0.00
							465	D:GLU 465		67.06	0.00	0.00
							466	D:ALA 466		0.00	0.00	0.00
							467	D:VAL 467		21.43	0.00	0.00
							468	D:ASN 468		57.24	0.00	0.00
							469	D:GLN 469		0.00	0.00	0.00
							470	D:TRP 470		21.95	0.00	0.00
							471	D:LYS 471		90.65	0.00	0.00
							472	D:GLU 472		58.24	0.00	0.00
							473	D:THR 473		1.50	0.00	0.00
							474	D:VAL 474		35.52	0.00	0.00
							475	D:ILE 475		132.04	0.00	0.00
							476	D:ASN 476		43.22	0.00	0.00
							477	D:PRO 477		60.63	0.00	0.00
							478	D:GLU 478		72.71	0.00	0.00
							479	D:LYS 479		116.16	0.00	0.00
							480	D:VAL 480		61.91	0.00	0.00
							481	D:VAL 481		15.95	0.00	0.00
							482	D:ILE 482		92.06	0.00	0.00
							483	D:ARG 483		73.73	0.00	0.00
							484	D:TRP 484		53.26	0.00	0.00
							485	D:HIS 485		0.47	0.00	0.00
							486	D:LYS 486		88.37	0.00	0.00
							487	D:LEU 487		4.30	0.00	0.00
							488	D:ASN 488		67.24	0.00	0.00
							489	D:PRO 489		72.74	0.00	0.00
							490	D:SER 490		104.11	0.00	0.00
|||| Buried area percentage, one bar per 10%
